# Supplementary material for: Data set for diet specific differential gene expression analysis in three Spodoptera moths
Source: Data Brief. 2016 May 20;8:448–55. doi: 10.1016/j.dib.2016.04.029 (PMC4910185; doi:10.1016/j.dib.2016.04.029)
Supplement: Supplementary file 1 — Supplementary material: File 1. RNA-Seq assembly, contig sequences, Blast2GO hits against NR database, hit accessions, GO annotations and relative expression levels for Spodoptera littoralis (Excel file: Gut_transcriptome_S-littoralis_Supplementary File 2.xlsx). File 2. RNA-Seq assembly, contig sequences, Blast2GO hits against NR database, hit accessions, GO annotations and relative expression levels for Spodoptera frugiperda (Excel file: Gut_transcriptome_S-frugiperda_Supplementary File 2.xlsx). Supplementary charts 6.1–6.5. Detailed expression profile of transcripts associated with key midgut functions like digestion, detoxification, immunity, transport, signalling, growth, peritrophic matrix, etc. in SL, SF-C and SF-R after feeding on pinto bean diet or maize leaves. Supplementary charts 7.1–7.6. List showing expression distribution of top 50 over- expressed and under-expressed transcripts in Spodoptera taxa (SL, SF-C, and SF-R) after feeding on maize leaves, relative to feeding on the artificial pinto diet. [file mmc1.zip › Gut_transcriptome_S-littoralis_Supplementary File 1.xlsx]

## Sheet: Sheet1
Name	Source Seq Length	Sequence from SpodoLitt_de novo assembly_Contig sequences.fasta	Seq. Description	Hit desc.	Hit ACC	E-Value	Similarity	GOs	GO Accession	Enzyme Codes	Slit-Pinto - total_raw_count	Slit-Pinto - total RPKM	Slit-Maize - total_raw_count	Slit-Maize - total RPKM	Fold change
SpodoLitt_C104	1667	GGAGTGCAGACTGCTGATCTTGCCCTCGTGGGACTTGACCACTACATCCCCAAGCACTAACCAAAAATGGGCAAGGAAAAGATTCACATTAACATTGTCGTCATTGGACACGTCGACTCCGGCAAGTCCACCACCACCGGTCACTTGATCTACAAATGCGGTGGTATCGACAAACGTACCATCGAGAAGTTCGAGAAGGAGGCCCAGGAAATGGGTAAGGGTTCCTTCAAATACGCCTGGGTATTGGACAAACTGAAGGCTGAGCGTGAACGTGGTATCACCATTGATATTGCTCTGTGGAAGTTCGAAACCGCTAAATACTATGTCACCATTATTGACGCTCCCGGACACAGAGATTTCATCAAGAACATGATCACTGGAACCTCCCAGGCCGATTGC…	elongation factor 1 alpha	gi|443302192|gb|AGC82213.1|elongation factor 1-a [Spodoptera litura]	AGC82213	0	100	C:cytosol; F:translation elongation factor activity; C:microtubule associated complex; P:determination of adult lifespan; C:eukaryotic translation elongation factor 1 complex; P:GTP catabolic process; F:GTPase activity; C:lipid particle; F:GTP binding; C:ribosome; P:regulation of translational elongation	cytosol GO:0005829, translation elongation factor activity GO:0003746, microtubule associated complex GO:0005875, determination of adult lifespan GO:0008340, eukaryotic translation elongation factor 1 complex GO:0005853, GTP catabolic process GO:0006184, GTPase activity GO:0003924, lipid particle GO:0005811, GTP binding GO:0005525, ribosome GO:0005840, regulation of translational elongation GO:00…	-	257318	12.4969	391861	13.122	1.542 up
SpodoLitt_C731	502	ACCAGAAGCAACTTCGGAGGACACGGGGCCGGGGAGGACAGCCACGGGAGAGGGCTCAACGGGGGCAGAGCGGCTTCGACGACCTGGACGGGCTCGGGGGCGGCCTCGATAACCTGGACGGGTTCAGGGGCGACTTCGACAACGTGCACGGGTTCAGGGGCAACATCCACAACGTGGACGGGTGTGGGCACGATAGCCTCAGGGGCGACAGCGGGGCCAACAGCGACGGGGCTAGGGGCAGCAGAAGCCTGGTTGATGTTCAGGATGATCTGAACGAGGGGAGTACCAGAAGCAACTTCGGAGGACACGGGGCCGGGGAGGACAGCCACGGGAGAGGGCTCAACGGGGGCAGAGGCAGCACCACCGTCGGGATGGGGGAAGTCAATCCATGCGGGTCCG…	cuticle protein cph45	gi|398359539|gb|AFO83995.1|putative cuticle protein CPH45 [Antheraea yamamai]	AFO83995	4.81e-21	68	-			129579	13.2519	108590	13.0137	1.179 down
SpodoLitt_C495	386	ATGTTGGCCCCGCCATCATCGACGCTGACTCCCACCCCATCTCTGTTGGACCCGCCATCATTGACTTCCCCCTTCCCGACGGTGGTGTTGTCGCTGAGGAGCCCATTGTCCCTAGCCCCGTTATTGTCGCTCCCGCTCCCGTCGCTGAGGTCGCTCCCGTTGCTGCTGCCAGCACTCCCCTGGTCCAGATCATCCTGAACATCAACCAGGCCTCCGCTGAGGCTAGCCCCATCGCCGTCGGCCCCGCTGTCGCCCCCGAAGCTATCGTGCCTGAGCCCGTCCACGTTGTGGATGTCGCCCCTGAACCCGTCCAGGTTATCGAGGCCGCCCCCGAGCCCGTCCAGGTCGTCGAAGCCGCCCCTGTACCCGTTGAGCCCGTCGTCATC	cuticle protein cph45	gi|262034615|gb|ACY06932.1|putative cuticle protein CPH37 [Bombyx mori]	ACY06932	1.53e-13	61	-			88420	13.086	79822	12.9609	1.090 down
SpodoLitt_C1137	355	GGCCACCGCTAAAAACATCCACGTTGAGGATGTCATTGACCTAGAAGACATCACCGCCTACGGATACTTGGCTAAGATTGGTAAACCTCTTGCCGACGAAATCCGTAAAGCTGAGGAGGCCGAAAGTGCATCCAGAATTGTTGGTGGTTCTGCCTCCAGCCTCGGACAGTTCCCTTACCAGGCTGGTCTTCTCGCTGACTTCGCCGGTGGTCAAGGTGTGTGCGGTGGTTCTTTGGTCCGTGCCAACCGTGTGCTTACTGCTGCTCACTGCTGGTTCGATGGCCAGAACCAGGCCTGGAGATTCACTGTTGTTCTTGGCTCCATCCGTTTGTTCAGCGGTGGTACCAGAGTTCAA	chymotrypsin	gi|255046231|gb|ACU00133.1|chymotrypsin-like protein precursor [Spodoptera litura]	ACU00133	7.26e-72	96	F:serine-type endopeptidase activity; P:proteolysis	serine-type endopeptidase activity GO:0004252, proteolysis GO:0006508	EC:3.4.21.0	223653	14.5263	62687	12.71	3.521 down
SpodoLitt_C16	931	CCCCCGATCCCCCCGCCAATGCCGCCGCCGATGCTACCCCCGCCGATACCACCGCCGATACCACCGCCGATACCAGAGCCGATACCACCACCGATACCACCGCCGATGCCAGAGCCGCCTCCGATAGCGCCACCACCTTCCTTCTGGGTCTTGTACTTGATGAAGTAAACTTCGGGTTTGGAGGGTTGAGTGGGAGCAGCAGTGGGGATGGTGATGTCGGGCTGTTCGTCGGGTTTCTTGACCAACACGTAGACGAGGGTCTTCTCTTCGTTCTGAGCCTGGGCGGGGATGATGGGTGCGACGGGTGCGGGAGGAGCGGGCGCCTTAATGAAGATGATCTTGTAGTGCTTCTGGGGAACTCCTCCACCGCTTACGATGGGAGCACGCTGTTCTTCGGGT…	cuticular protein cpt2	gi|357614875|gb|EHJ69348.1|cuticular protein CPT2 [Danaus plexippus]	EHJ69348	4.57e-51	61	P:chitin-based cuticle development; C:proteinaceous extracellular matrix; F:structural constituent of chitin-based cuticle; P:body morphogenesis	chitin-based cuticle development GO:0040003, proteinaceous extracellular matrix GO:0005578, structural constituent of chitin-based cuticle GO:0005214, body morphogenesis GO:0010171	-	60	1.27067	159923	12.6703	2701.704 up
SpodoLitt_C10	2035	TTTATACCGGTATATAAATTATCTTTTATTACAAATGTTCAGGTTAGTAACGATTTATAAATAAATAAAAATCTTTGTCAAAAATACGAAATCGACAATGTTTCGCATTCATTATTACGTAATATGCATATTACGATACCTTACAGCCTATTTTAAATACTGAACTTAAATAAAAGATCACAAGCGTAATTTGAGCCGCCCATTCAGGGGCTTGGTGTAGGGCATCATAAATTAGGAATAGTCTTACTTGCCGCTTAGAAGCACTTCCTGTGGACGATGGAGGGGCCAGACTCATCGTACTCCTGTTTCGAGATCCACATCTGTTGGAAGGTCGAGAGGGAAGCCAGGATAGATCCACCGATCCATACGGAGTATTTCCTTTCAGGGGGAGCGATGATC…	actin	gi|3182902|sp|Q25010.1|ACT3A_HELAMRecName: Full=Actin, cytoplasmic A3a; Flags: Precursor >gi|19526211|gb|AAL89657.1|AF286059_1 cytoplasmic actin A3b [Helicoverpa zea] >gi|19526213|gb|AAL89658.1|AF286060_1 cytoplasmic actin A3a1 [Helicoverpa zea] >gi|1296532|emb|CAA66218.1| Cytoplasmin actin A3a [Helicoverpa armigera] >gi|28070937|emb|CAD58315.1| non-muscle actin [Manduca sexta] >gi|154091302|gb|A…	Q25010	0	100	C:Ino80 complex; P:maintenance of protein location in cell; C:microtubule associated complex; P:sperm individualization; P:cytokinesis; P:mushroom body development; P:cytoskeleton organization; P:phagocytosis, engulfment; F:ATP binding; F:structural constituent of cytoskeleton; C:actin filament; P:inter-male aggressive behavior; C:lipid particle	Ino80 complex GO:0031011; maintenance of protein location in cell GO:0032507; microtubule associated complex GO:0005875; sperm individualization GO:0007291; cytokinesis GO:0000910; mushroom body development GO:0016319; cytoskeleton organization GO:0007010; phagocytosis, engulfment GO:0006911; ATP binding GO:0005524; structural constituent of cytoskeleton GO:0005200; actin filament GO:0005884; int…	-	403947	12.8599	303349	12.4656	1.314 down
SpodoLitt_C51	1443	GGCGTTTGTATTTGGTTTGGGACTCGCAGTCTCGCTGCCGTAGAGTCAACATCCACCGCGTCCCAAACCAAATACAAACGCCAAAATGTGCGACGACGATGTTGCTGCGCTTGTAGTCGACAATGGCTCCGGCATGTGCAAGGCCGGTTTCGCCGGCGACGACGCGCCCCGCGCCGTCTTCCCATCCATCGTAGGTCGCCCTCGTCACCAGGGTGTGATGGTTGGTATGGGTCAGAAGGACTCCTACGTAGGCGATGAGGCCCAGAGCAAGAGAGGTATCCTCACCCTGAAGTACCCCATCGAGCACGGTATCATCACCAACTGGGACGACATGGAGAAGATCTGGCACCACACCTTCTACAACGAGCTGCGCGTCGCCCCTGAGGAACACCCAGTCCT…	actin	gi|157122933|ref|XP_001659963.1|actin [Aedes aegypti] >gi|158292553|ref|XP_313971.4| AGAP005095-PA [Anopheles gambiae str. PEST] >gi|170062886|ref|XP_001866863.1| actin 1 [Culex quinquefasciatus] >gi|1703156|sp|P49871.1|ACT_MANSE RecName: Full=Actin, muscle; Flags: Precursor >gi|293220|gb|AAA02814.1| actin [Manduca sexta] >gi|108882963|gb|EAT47188.1| AAEL001673-PA [Aedes aegypti] >gi|117970202|db…	XP_001659963	0	100	C:cytoskeleton; C:cytoplasm; F:ATP binding	cytoskeleton GO:0005856, cytoplasm GO:0005737, ATP binding GO:0005524	-	24371	9.3051	213886	12.457	8.888 up
SpodoLitt_C5190	435	GGCGACTTCGCTGTCTACATTCTCGGCAACATCAACAAAGTTGACGGCAACAGGGGCAATCTCTTCTTCGGCGGCGGCAACAACCTCGGCGACCTCGCTGTCTACATTCTCAGCAGCATCAACGAAGAGGACGGCGGAAGGGACAATCTCTTCTTCGGCGGCGGCGACAACCTCGGCGACCTCGCTGTCTACATTCTCGGCAGCATCAACGAAGAGGACGGCAGAAGGGACAATCTCTTCTTCGGCGGCGGCGACAACTTCGGCGACCTCGCTGTCTACATTCTCGGCAACATCAACAAAGTTGACGGCAACAGGGGCAATCTCTTCTTCGGCGGCGGCAACAACCTCGGCGACCTCGCTGTCTACATTCTCAGCAGCATCAACGAAGAGGACGGCGGA…	---NA---					-			75564	13.4311	35045	12.2743	2.229 down
SpodoLitt_C421	891	GGGGTTAAATTTTTTTTATTTCAGTTTTAGTGAAACTGTCTTAGGCCTTGAACTCAGAGTAAGGGGACTTGGTCAATGGAATGTCCCTCCACAAGTCAGGAGTCAAGTATGCATAGGTCTTAGCGATAGCAGCATAAGTGGCCTTGGCAAAGTTTCCGAGGGTGCCAGTGGAACCACGAGCAGAGGTATAGCAGTCCTGGACACCAGCCATCTGAAGCAGCTTTTTAGGCACAGGAGCTGACACAATACCAGTACCACGAGGAGCAGGGATCAGTCTTACAGTGACTGAACCACACTTTCCAGTGACCTTGCAAGGTACTGTGTGGGGCTTGCCGATCTTGTTGCCCCAGTAACCTCTGCGGACTGGAAGGACAGACAGCTTAGCGAGGATGATAGCAC…	ribosomal protein s2	gi|27260896|gb|AAN86048.1|ribosomal protein S2 [Spodoptera frugiperda]	AAN86048	0	100	F:structural constituent of ribosome; F:RNA binding; C:small ribosomal subunit; P:translation	structural constituent of ribosome GO:0003735, RNA binding GO:0003723, small ribosomal subunit GO:0015935, translation GO:0006412	-	77755	11.6744	106122	12.1413	1.382 up
SpodoLitt_C9719	437	CTGAGCAGCTCCGTCACGTCCAGCTGCAGATCATCAACCAGAACACTTGCAGAAACAACTACGCTTCCCGCGGTATCGCTATTACCGACAACATGTTGTGCTCTGGCTGGCCCACCGGTGGTCGCGACCAGTGCCAGGGTGACTCTGGCGGTCCTCTCTACCACAACAACGTAGTTGTTGGTGTATGTTCCTTCGGTATTGGATGCGGTCAAGCTGCTTTCCCTGGAGTGAACGCTCGTGTGTCTCGCTACGCCTCTTGGATTTCATCTAATGCATAATTTTTTAAATGTTTTGTAAGCTAATACGTAATATTGCGACTAATAAATGAATTAAAAAAAAAAAAAAAAAAAAAAGATGGGAAAAAAAAAAAAAAAAAAAAAAAAAAAAAAAAAAAAAAAT…	trypsin-like proteinase	gi|2463074|emb|CAA72957.1|trypsin-like protease [Helicoverpa armigera]	CAA72957	1.3e-53	93	F:serine-type endopeptidase activity; P:proteolysis	serine-type endopeptidase activity GO:0004252, proteolysis GO:0006508	EC:3.4.21.0	62850	12.4017	51508	12.1332	1.204 down
SpodoLitt_C24477	441	TGTGTATCAGTCGTGATCATTGGCATAAACGGAGAGCTACGGGCGGCAAGCGCGCGCCCATCCGTAAGAAGAGGAAGTACGAGTTAGGACGCCCGGCTGCCAACACTAAGCTCGGATCACAGCGTATCCATTTGGTGCGTTCTCGCGGCGGCAACTTGAAATATCGTGCTCTGCGTTTAGACACCGGCAATTTCTCATGGGGATCAGAATGCTCCACCCGCAAATCCCGTATCATTGATGTGGTATACAATGCTTCCAACAACGAGTTGGTGCGTACCAAGACCCTGGTGAAAAACGCCATTGTTGTGGTGGATGCTACACCCTTCAGACAGTGGTATGAGTCCCACTATCTGCTCCCACTCGGAAGGAAGAAGGGTGCTAAACTGACTGAGGCAGAAG…	ribosomal protein s8	gi|54039568|sp|Q8WQI5.1|RS8_SPOFRRecName: Full=40S ribosomal protein S8 >gi|18253055|gb|AAL62472.1| ribosomal protein S8 [Spodoptera frugiperda]	Q8WQI5	3.27e-98	98	C:ribosome; F:structural constituent of ribosome; P:translation	ribosome GO:0005840, structural constituent of ribosome GO:0003735, translation GO:0006412	-	34334	11.5095	48252	12.019	1.423 up
SpodoLitt_C551	2299	GCAGGGAGCGAGCGATTCCTATTGGTTGACCCAAGGAATATTCCAGAACAACCGAGTGACGTCGAATGACGCATCCCCGCTCTTATAAACTCTGCGGTGAAATTCCGTCGCCCGCCATATTATTTCGTGAAAAGAAGCCGTCAATCGCGCACCTTTGCTGAGTTTACTCTACAAGAGTCAACGACTGAGATAGTTTTACATTAAAATCTAAAAAATGGCAGCCAAAGCACCAGCTGTAGGTATCGACTTGGGTACCACATACTCATGCGTGGGAGTTTTCCAGCATGGTAAGGTGGAGATCATCGCCAACGACCAGGGCAACAGGACCACGCCCTCATATGTCGCATTCACAGACACCGAGCGTCTCATCGGTGATGCCGCCAAGAACCAGGTGGCGAT…	heat shock protein 70	gi|305693941|gb|ADM66138.1|70 kDa heat shock protein [Spodoptera litura] >gi|507116800|gb|AGM34286.1| heat shock protein 70 [Spodoptera littoralis]	ADM66138	0	94	F:ATP binding; P:response to stress; C:nucleus	ATP binding GO:0005524, response to stress GO:0006950, nucleus GO:0005634	-	132032	11.0707	229209	11.8848	1.758 up
SpodoLitt_C22	1740	TTTTTTTTTTTTTTTTGTTATTACGTATTATATATTATATATTTCAATTTAGACAAACAGAAAACAATACTGTTAAATTTAAATATCCAGTCTAACAATGACTATAAATACTGATTTATATCATTCAATTTTGACAGCACGTTTAAGCATAACTTACTAGTTACCCGACTGTAAGGCAGGGTATTGTTAATTTAAAGATTATGTTCTAAGAAACTGACGTGACTGCCAATGTTTGTTAAGTGAGGAATAAGAGAGCTGTCTGTTTTCACAGCTGACCTTATGCGGCCAGTCGCACAGTTCCAAGTCTATGTTATACAGCAAGGTGGATGGACAAGTGTGGGCTACAGGAACTCCCTTAGAGCATACATAGAATTGATTACAATTATCGTGCGCAATCAG…	chitin-binding protein	gi|46370384|gb|AAS89976.1|peritrophin membrane protein 1 [Spodoptera frugiperda]	AAS89976	0	86	C:extracellular region; F:chitin binding; P:chitin metabolic process	extracellular region GO:0005576, chitin binding GO:0008061, chitin metabolic process GO:0006030	-	121161	11.3528	163258	11.8016	1.364 up
SpodoLitt_C7	625	TTTAAAAAAAAGTTTTTTTTTTTTTGTTTAGAAAAAAAAAAGATTACAATAATTTTTTTTTTTTTTTTTTTTTTTTTTTTTTTTTTTTTGATTTAATAATTTATTATGTACATTAAAATGGAGTCATATCAGTCTGGATAGATGAAATCAGTCTTATGCGTTGGCGGAGATCCAGGAAGTGTAGCGGGATACACGAGCGTTGACACCGGGGAAGGCAGCCTGAGCACAGCCAATACCGAAAGAGCAGACACCAACAACGATGCCGTTGTGGTAGAGAGGGCCACCAGAGTCACCCTGGCACTGGTCGCGACCACCGGTGGGCCAGCCAGAGCACAACATGTTGTCGGTGATTGCGAGACAGTGTTGGCGTAGTTGTTTCTGCAAGTGTTCTGGTTGATG…	trypsin-like proteinase	gi|392494298|gb|AFM73832.1|SP1 [Spodoptera litura]	AFM73832	2.88e-59	94	F:serine-type endopeptidase activity; P:proteolysis	serine-type endopeptidase activity GO:0004252, proteolysis GO:0006508	EC:3.4.21.0	116352	12.8282	56767	11.7672	2.086 down
SpodoLitt_C54	1036	TTTTTTTTTTGGTTTTACGTTATATTAGCCAAAGCAAACGTAACGTTTACGAAGTGCTCCAGTCCTGGGCAGAGCCACCCCATGAGGGGGTGGGTGCGGGGGCAGCTGGGGCGGGGGCGGCGGCGGCAGTGGTTCCCCACTCTTCTTGTACCTGGGAAGCCCAGTCTTCTTGGGCGGGGGCAGCTCCGAAGCTGGCAGCTGGAGGTGGTGCGGCGTCCTCAGCCCATGAGGTGACGGGCTCCACAGACTCGTTCCAGTCCTCGTGCACTGCGGCGGGCGCGTCAACCTTGGGTGGCGCGACAGCAACAACTTGTTCCTTAGCCTGTTGTTCCTCCTTCTCGCTCTCTTCAGGGTCACGGTAGAAGAACAGATCAACAACCACGTCCCAGCGTTGGTCAC…	40s ribosomal protein sa	gi|315115409|gb|ADT80677.1|ribosomal protein SA [Euphydryas aurinia]	ADT80677	0	90	F:structural constituent of ribosome; C:small ribosomal subunit; P:translation; P:ribosome biogenesis	structural constituent of ribosome GO:0003735, small ribosomal subunit GO:0015935, translation GO:0006412, ribosome biogenesis GO:0042254	-	58327	11.0421	90321	11.6913	1.568 up
SpodoLitt_C15066	470	TATAAAGAAATTTTATTACATTAGAATTTTTTGAACGATTTCTTGGAACCCTTGCCTTTGGAGACCTTCAGAACATTGAACCTCACAGTCTTGGAGAGAGGCCTACATTCACCGATTGTCACGATGTCTCCGAGTTCAACGTCCCTGAAGCATGGAGATAAATGGACCGACATGTTCCTGTGACGTTTCTCGAATCTGTTGTACTTAGGCAGGTAGTGCAGGTAGTCACGTCTGATGACGATGGTCCTCTGCATCTTCATCTTCTGGACCACTCCGGTGAGGATACGACCACGGATCGACACGTTACCAGTGAATGGGCACTTCTTGTCGATGTATGTGCCTTCGATCGCCTCACGCGGAGTCTTGAAACCAAGACCCACATTTTTAGAATGTCTCATA…	40s ribosomal protein s11	gi|14318169|gb|AAK59928.1|AF379640_1ribosomal protein S11 [Heliothis virescens]	AAK59928	2.93e-103	100	C:ribosome; F:structural constituent of ribosome; P:translation	ribosome GO:0005840, structural constituent of ribosome GO:0003735, translation GO:0006412	-	36059	11.4886	40774	11.684	1.145 up
SpodoLitt_C646	838	TTTTTTAGATTTTACATTTTTTTATTGTGTAAAGTAAATCACTTTTGTGGCGCACTCTGGTTGGAGCTCTTGGAGTCGCGCATTGAAGCCGAACGCCTGCGTTTGATCTCTTCTTGGCGTCTTACCTTAGATTCCTTCTTTCTCTGTGCGAGCAACTTCGCGTACTCATTCTCGGACTGCTTGCGCTTAGCCAGACGCTTCTTCTTGAGAGCCAGACGGTGGCGTCTGCGCTGGAGTACTACAGGGGTGACTAGCCTCTGGATCTTAGGGGCCTTATATCTGGGTTTGGCGTTCTCCTTGCCCTCCTTGGCGGGAAGCAGACGTTTTACGACGTAGCGACGAACATCATCTTCCTTGGAGAGGTTGAACAACTTGCGGATTTTGGAGGCACGCTTGGGT…	ribosomal protein s6	gi|20139899|sp|Q95V32.1|RS6_SPOFRRecName: Full=40S ribosomal protein S6 >gi|16566731|gb|AAL26582.1|AF429980_1 ribosomal protein S6 [Spodoptera frugiperda]	Q95V32	1.64e-177	100	C:ribosome; F:structural constituent of ribosome; P:translation	ribosome GO:0005840, structural constituent of ribosome GO:0003735, translation GO:0006412	-	45585	10.9923	72414	11.6783	1.608 up
SpodoLitt_C14854	555	CCGTAGCCGATTGGTGTCGTGCTATCCAAATGGGTAAGCCCCGTGGTATTCGCACGGCGCGAAAGCACGTAAACCATCGCCGAGAGCAGCGATGGGCTGATAAAGATTACAAGAAAGCCCACATGGGTACGAGGTGGAAGGCCAATCCCTTNNNNNNNNNNNNNNNNNNNNNNNNNNNNNNNNNNNNNNNNNNNACTCTGCCATCCGCAAGTGTGTGCGTGTCCAGCTGATCAAAAACGGCAAGAAAGTAACAGCTTTCGTGCCGCGGGACGGTTGTCTAAACCACATTGAAGAGAACGACGAAGTCCTAGTAGCAGGATTCGGTCGTAAGGGTCACGCCGTGGGTGACATTCCCGGAGTCAGGTTTAAGGTGGTAAAGGTAGCCAATGTCTCACTCCT…	ribosomal protein s23	gi|52000789|sp|Q6EV23.1|RS23_PAPDARecName: Full=40S ribosomal protein S23 >gi|54039497|sp|Q962Q7.1|RS23_SPOFR RecName: Full=40S ribosomal protein S23 >gi|15213832|gb|AAK92191.1|AF400219_1 ribosomal protein S23 [Spodoptera frugiperda] >gi|50284392|emb|CAH04127.1| ribsomal protein S23e [Papilio dardanus] >gi|315115375|gb|ADT80660.1| ribosomal protein S23 [Euphydryas aurinia] >gi|389608177|dbj|BAM17…	Q6EV23	1.06e-57	100	P:centrosome duplication; F:structural constituent of ribosome; C:cytosolic small ribosomal subunit; P:translation	centrosome duplication GO:0051298, structural constituent of ribosome GO:0003735, cytosolic small ribosomal subunit GO:0022627, translation GO:0006412	-	34267	11.175	46787	11.6427	1.382 up
SpodoLitt_C901	861	TTTTTTTTTTTTTTTGTTGTTTCATGGTATAATTATTGATGTTAAAGATTTACATGCTGTAGATCTCATTTTGGATCTTCCTCCACGCGTCGAGGGGTCCGTGCTCAGGGCGGTACCTGACGTTGCAACCGTCATTGGCCAGACGACCGTCCTCACGCAGCTTCTCAAACTCTTCACGCTCGTACTTGGTGAAGCCCCATTTCTTGGAGACGTAGATCTTCTGACGGCCGGGGAACTTGAACTTGGCACGACGCAGAGCCTCGATGACCTGCGCCTTCCAACGGTCGCTGGAGCGCACGGACATGATGGGCTGACCAATGCGCACACGCGCTACGGTACCTTGGGGCTTACCGAAAGCACCACGCATCCCAGTCTGGAGCCTATCAGCTCCAGCGCACG…	ribosomal protein l10	gi|160947858|gb|ABX54738.1|ribosomal protein L10 [Spodoptera exigua]	ABX54738	1.64e-159	100	C:ribosome; F:structural constituent of ribosome; P:translation	ribosome GO:0005840, structural constituent of ribosome GO:0003735, translation GO:0006412	-	64860	11.4619	72564	11.6421	1.133 up
SpodoLitt_C11663	423	CCCCACGTTAACAATATTCACTTAAACTGCAAAGTTGTTGAAATCTCTCTGTTAGAAAGCTCTCCTGTACGCAGAAATGGTTGCGGCTACTCGTTGACCAATAGCTGATATTATCTTGACTTCCAAGAAATTACTTCCCAAGGGAGTGTGTTGGACATCAGCAGGGAATGCGCCATAAGACAGTGCCAGTCTCTCTATACGGACTCCAAGATCGGCCTGATGCCATGTGCCAACACGCTGTACTTGACCGGGAACCGCTGGGGCGTTCACTACTCCCTCAGATATCAATATCCATTCGCTAGATTTAGCATTAAGCTCTGCGTTGGGCACAATCCTTCCGTCAGGTGACATTTCGTCGAATACCAGGCTGTAACCTTCGGACATCTCCTCACTTGGAAG…	REPAT1	gi|383932023|gb|AFH57173.1|REPAT1 [Spodoptera littoralis]	AFH57173	1.2e-28	67	-			81901	12.8236	35059	11.618	2.306 down
SpodoLitt_C230	1998	TTTTTTTTTTTTTATTTATTTAACATTTATTTTCTAGATAATAATTTACTCTTAGCATGAATTTTTCACACCAAAAAATTCATACCGAGCAAGAAAGATGTTACACAGGGTTGATGATCTCGATGAGCCTGCTCGTTGTAACAATTGTTACATTATATCGATATACATGTGGATTTACTACACTGCATAGCACTTTTTAAAAGTGAACTAAAATTAAATTCCTACTAGGTCACCATGCACACATCATAGCACTTACACATACTGCATAGTTACATAACAGCTCTCAATCACATGATTTGGATTCCACAGCTTTTACATGATTTTCACAGCGTCCTGTTTAGATCACTTGATTATAAAGTACAAGGTCTCACTCCCAATGCCACATAGGTTAAGTATTGA…	adp atp translocase	gi|158631166|ref|NP_001037072.1|ADP/ATP translocase [Bombyx mori] >gi|28261391|gb|AAO32817.1| ADP/ATP translocase [Bombyx mori]	NP_001037072	0	98	P:flight behavior; P:determination of adult lifespan; P:regulation of action potential; P:ADP transport; P:synaptic growth at neuromuscular junction; P:mitochondrial calcium ion homeostasis; P:response to mechanical stimulus; P:locomotion; F:ATP:ADP antiporter activity; C:mitochondrial inner membrane; C:integral to membrane; P:synaptic vesicle transport; P:cytosolic calcium ion homeostasis; P:ATP…	flight behavior GO:0007629, determination of adult lifespan GO:0008340, regulation of action potential GO:0001508, ADP transport GO:0015866, synaptic growth at neuromuscular junction GO:0051124, mitochondrial calcium ion homeostasis GO:0051560, response to mechanical stimulus GO:0009612, locomotion GO:0040011, ATP:ADP antiporter activity GO:0005471, mitochondrial inner membrane GO:0005743, integr…	-	142441	11.3824	164413	11.6078	1.169 up
SpodoLitt_C57	3045	TTGTTACATAAAAAAAAAAAAAAATTATCGTAAATAACGACAAATAATATTGTCCGATCCCACCGCGTCGTGATGGATCGTTAAAATATTCGTTTCGTTAACGAACGCGTCCGACGGCGCTCGGGGCGCGGATTTCGTTGCCCGTCTGCGCGCCGTGCGAGGACGCGACGCGGGATCAACGCCGCCGTACAACAACAGCAGTAGTAGTAGTACTGCGGCAGTAGTACAACAGCGTGCCGATCCCTAGGTGTGGAGATTATTTACGTTATTCATATCACGCTCGGACCGCGCACTAGGCACACGTCTCGCGCAAACAACGTTAATGATCCTTCCGCAGGTTCCCCTACGGAAACCTTGTTACGACTTTTACTTCCTCTAAATGATCAAGTTTGGTCAACT…	ac1147-like protein	gi|380030560|ref|XP_003698913.1|PREDICTED: uncharacterized protein LOC100865369 isoform 1 [Apis florea] >gi|380030562|ref|XP_003698914.1| PREDICTED: uncharacterized protein LOC100865369 isoform 2 [Apis florea] >gi|380030564|ref|XP_003698915.1| PREDICTED: uncharacterized protein LOC100865369 isoform 3 [Apis florea] >gi|380030566|ref|XP_003698916.1| PREDICTED: uncharacterized protein LOC100865369 i…	XP_003698913	7.61e-51	92	-			757656	13.1862	248630	11.5997	3.003 down
SpodoLitt_C224	619	TATTAGTCTCTTTTTTCGGTGGGCCGTGTTAGCGGAACGAGCTCGCCAAGATGGTGAACAACAGAGTACCGTCGGTATTCTCCAAAACCTATGTGACGCCTCGTCGTCCCTTCGAGAAGGCGCGTCTCGACCAGGAGTTAAAGATCATCGGAGAGTATGGTCTGCGCAACAAGCGTGAGGTATGGCGCGTAAAGTACACGCTTGCCCGCATCCGTAAGGCTGCTCGTGAGCTGCTTACCCTCGAAGAGAAGGACCCCAAGAGGTTGTTCGAAGGTAACGCGCTTCTGCGTCGTCTTGTCAGGATCGGAGTATTGGATGAGAAACAAATGAAGCTCGATTATGTGCTCGGTCTGAAGATCGAGGACTTCTTGGAGCGCCGCCTGCAAACCCAGGTGTTCA…	ribosomal protein s9	gi|112984022|ref|NP_001037265.1|ribosomal protein S9 [Bombyx mori] >gi|54609299|gb|AAV34865.1| ribosomal protein S9 [Bombyx mori]	NP_001037265	6.59e-130	100	F:structural constituent of ribosome; C:small ribosomal subunit; P:translation; F:rRNA binding	structural constituent of ribosome GO:0003735, small ribosomal subunit GO:0015935, translation GO:0006412, rRNA binding GO:0019843	-	44313	11.3883	50501	11.5952	1.154 up
SpodoLitt_C79	505	TTTTTTTTTTTTTTTTTTAACTCGGACACTGTGTCAAGATTTATTACAAATCCATCATACACAGCAGTCTGAGCGATAAGGTCTTATGCTAACTTAAGGTCTATCGTCGTCCTTGAAGACCATGGTACTGTGGCACTTGCCGCAGTAGTGACGGTCCTCCATCACGGCCATGAACACACCAGCGCCGCACTGCTCGCCCGTGCACTCTCGCCTCAAACGGTGGATCTTGCCGTTCTCGTCAACCTTGTAGAACCGAAGTACGGCTAGCTTGACCTTCTTCTTCTTGTGCTTGATCTTCTTGGGAGTAGAGTAATTCTTCTTCTTGCGCTTCTTGGCACCACCACGCAGGCGGAGCACCAAGTGGAGCGTGGACTCCTTCTGGATGTTGTAGTCTGAGAG…	ribosomal protein s27a	gi|302393761|sp|P68203.2|RS27A_SPOFRRecName: Full=Ubiquitin-40S ribosomal protein S27a; Contains: RecName: Full=Ubiquitin; Contains: RecName: Full=40S ribosomal protein S27a; Flags: Precursor >gi|18253057|gb|AAL62473.1| ribosomal protein S27A [Spodoptera frugiperda]	P68203	8.8e-93	99	F:metal ion binding; C:microtubule associated complex; F:structural constituent of ribosome; C:cytosolic small ribosomal subunit; C:nucleus; P:translation; P:ribosome biogenesis	metal ion binding GO:0046872, microtubule associated complex GO:0005875, structural constituent of ribosome GO:0003735, cytosolic small ribosomal subunit GO:0022627, nucleus GO:0005634, translation GO:0006412, ribosome biogenesis GO:0042254	-	32810	11.2674	39088	11.5346	1.203 up
SpodoLitt_C8745	400	ATTTACAGCCTAATGTTCACTTTGCAGCCTTTTTGCTAGCTTTCGCGCTCGCCTGTTGCGCTTTGAGGACCTTGACGATCTTCTGTTCCTCAATGAGGAAAGCTCTGACGATGCGCTGCTTGACGCACTTGTGGCAAAGAACACCTCCGTAAACGCGCTTGACGGTCTTCTTGCGGTAGCAAAGGCGGGAACGCTCAGCGGGCCTTGCAGGCTGAATACCGCGTAGTTTGCTCTTGCACTGGCCACATCTCGGGATCTTCTTGGGCTTCTTAACGTACTGGTATACCAGGCGTCCACCAGGAGTCCTGACTATTCTCCTCTGGTTTGATTTGGTATTGTACGACAAACGTCGTCTGAAAGTTAGCCGCTGTACCATTATGGAGCGTTTTGACAGATGTTG	ribosomal protein l34	gi|389608397|dbj|BAM17808.1|ribosomal protein L34b [Papilio xuthus]	BAM17808	9.05e-76	99	C:ribosome; F:structural constituent of ribosome; P:translation	ribosome GO:0005840, structural constituent of ribosome GO:0003735, translation GO:0006412	-	19277	10.8174	30634	11.5042	1.609 up
SpodoLitt_C18869	390	GTTAGAGACACGTGCGTCGTTTACGGCGAAATCTCTAAAATAATTCAAAATGACTGAAGGAACGGCAACAATTCGTACGCGCAAGTTCATGACCAACAGATTGTTGGCGCGCAAGCAGATGGTATGCGATGTCCTCCATCCCGGCAAGCCCACCGTCAGCAAAACTGAGATCCGTGAGAAGCTGGCGAAGATGTACAAGGTGACACCTGATGTTGTGTTCGTATTCGGCTTCAAGACGAACTTTGGTGGTGGCAAGTCCACTGGCTTTGCTCTTATCTACGACACCTTGGACCTGGCTAAGAAGTTCGAGCCTAAGCACAGACTGGCCAGACACGGCCTGTATGAAAAGAAGCGGCCCACACGCAAGCAGCGCAAGGAACGCAAGAACAG	ribosomal protein s24	gi|20140134|sp|Q962Q6.1|RS24_SPOFRRecName: Full=40S ribosomal protein S24 >gi|15213834|gb|AAK92192.1|AF400220_1 ribosomal protein S24 [Spodoptera frugiperda]	Q962Q6	3.97e-76	100	C:ribosome; F:structural constituent of ribosome; P:translation; F:nucleotide binding	ribosome GO:0005840, structural constituent of ribosome GO:0003735, translation GO:0006412, nucleotide binding GO:0000166	-	20977	10.9757	29677	11.4947	1.432 up
SpodoLitt_C21572	391	TTTTTTTTTAATGTTAAGCCTTATACATTATGCGACTGGGTCATCGCCCTTGGTGGCTCTAGTGTAGATCACCTGTCCGTGGTGTTGGACTACCTGTTTGATTAGACCTTTTTCTCTGAGCTCAATGAGGGCACGTCTCGCAAGAGAACCTCTGACCTTCAACCTTTCAGAGACAACAGCAGGTGTGATGAGCTTGTACTGAGGTACTTCCTTGTACAGTTTCTCATATGTGGGCTTGTCAAACAACACCTGGTTGTTCAACTTATCACGCACTTTTCCCTTGGACCACTTCTTCTTCTTGGCTTTACCGCCACCGGAACCTTCCTTCTTCTTCTGTGTTTTCTGGGGCTGCTTGGCCGAAGCCTTAGTGTCCTTCTTGGGCGGCATCTTG	ribosomal protein s25	gi|51316900|sp|Q962Q5.1|RS25_SPOFRRecName: Full=40S ribosomal protein S25 >gi|15213836|gb|AAK92193.1|AF400221_1 ribosomal protein S25 [Spodoptera frugiperda] >gi|268306436|gb|ACY95339.1| ribosomal protein S25 [Manduca sexta]	Q962Q5	5.25e-78	100	F:structural constituent of ribosome; F:ATP binding; C:cytosolic small ribosomal subunit; F:nucleoside-triphosphatase activity; P:translation	structural constituent of ribosome GO:0003735, ATP binding GO:0005524, cytosolic small ribosomal subunit GO:0022627, nucleoside-triphosphatase activity GO:0017111, translation GO:0006412	EC:3.6.1.15	20198	10.9183	28602	11.4381	1.433 up
SpodoLitt_C361	1088	GTGCCTTCATCTTCCTACGGTGTGCCCTCATCTTCCTACGGTGTCCCATCTGCCCGACACTACTTCACTACGTTCCGAAGTGACCCATCACTAAACATCATGAAAGCCTTCGTAGCGTGCATAGCCCTTGCGTTGGTGGCGTGTGCCAGCGCCGAAGCCCCCTCGGGCTACAACTACAACCGTCCCTCCGGCGGCGGCGGCAGCTTCCACGGCGGTATCAGCGGTGGCAGCGGCGGCTACCAGGCTGTCTCCACCGGCTACCAGACCTCCGAGGGACAGAATGTCGACCCTCAGCTCCTTGAGCAGATCCGCTCCATCCTCCTGAAGGAAGAAGCCTCATCTGGCTCTGGCGGTCACGGTGGACACGGTGGACACGGAGCTCCCTCCTCCTCCTACGGT…	cuticular protein glycine-rich 20 precursor	gi|290560847|ref|NP_001166784.1|cuticular protein glycine-rich 20 precursor [Bombyx mori] >gi|223671014|tpd|FAA00458.1| TPA: putative cuticle protein [Bombyx mori]	NP_001166784	9.97e-46	73	F:DNA binding	DNA binding GO:0003677	-	1061	5.19016	79096	11.4292	75.532 up
SpodoLitt_C600	700	TTTATTATAAAAAAGAATAGCTTTTTTGATTTTTATATATAAAAATTTCACACTGATTTAAAATTACAAATATACTAAGGTCAGTCCCACTATGTTATTTACTGGAGGCCGATGGAGGCAATCAGTTGCTCGACCTTGGCGACGTACGCCTTCTGTGCGTCATCCTTGGACAGACCCTTCTTCTTGGACCACGCCTCGAACTTGGCCTTGCCCTTCAGGTCCAAGAAACCAGGGGCCTTTGAGGGGTCGGAGTCTCCAACGGTAGCCTGTTTGAAGAGGGCATACAGCTCAAGGAGGTCAGCATCGCTGGGGAGGGACTTCAGCTTCTTGACGTCTCCGGCGGCTTTGTCGAATTGTTCCTGGAGAGACATGGTGATTGTTGATAGATGATACAGCTAG…	diazepam binding inhibitor-like protein	gi|40022264|gb|AAR37334.1|diazepam-binding inhibitor [Helicoverpa armigera]	AAR37334	2.25e-47	97	F:fatty-acyl-CoA binding; P:cellular acyl-CoA homeostasis; P:transport; F:lipid binding	fatty-acyl-CoA binding GO:0000062, cellular acyl-CoA homeostasis GO:0042049, transport GO:0006810, lipid binding GO:0008289	-	102558	12.4218	49491	11.3886	2.046 down
SpodoLitt_C24065	475	CTGACGGAACCGAAAATATGGCCACCTCCAAGAAGAAGACCAGGAAGCTAAGAGGACACGTTAGCCATGGCCACGGTCGTATCGGGAAGCACCGCAAGCATCCTGGAGGTCGCGGTAACGCTGGTGGTGAGCACCACCACAGAATCAACATGGACAAGTACCATCCCGGATACTTTGGCAAACTTGGTATGAGGAATTACCATGTCAGGAAAAACAAGCTGTTCAACCCTGTATTGAACCTGGACAAACTATGGACATTAGTGTCGGAGCAGACTAGGCTCAAATATGCTAATGTTACTGATGGCAAAGTGCCTGTTATTAACATCGTCAAGGCTGGATACTATAAACTATTAGGCAAAGGCAAGCTCCCAAAACAGCCTGTTATTGTCAAAGCAAAAT…	ribosomal protein l27a	gi|389610857|dbj|BAM19039.1|ribosomal protein L27A [Papilio polytes]	BAM19039	2.09e-97	97	C:ribosome; F:structural constituent of ribosome; P:translation	ribosome GO:0005840, structural constituent of ribosome GO:0003735, translation GO:0006412	-	24653	10.9256	33239	11.3754	1.365 up
SpodoLitt_C10288	913	CCGAAAGTCTTGTGTTCTGTTTAGGTCACATATCGTACTGTGGCCTGTAAATCACATAAATAAAGTTCAGTCAAGATGGTGCAGAAGAAGCCTAAAAAGAAGGTCGGAAAGAAAGTAGCGGCGGCTCCCCTGGTCGTCAAAAAGGTTGAACCTAAAAAAATCGTGAATCCTCTGTTCGAGAAGAGAACAAAGAACTTTGCTATTGGTCAGGACATCCAGCCCACAAGGGATCTGTCCCGCTTTGTCAGATGGCCCAAGTACATCCGCATCCAGCGCCAGAAGGCCGTGCTCCAGCGCAGGCTCAAGGTGCCGCCACCAATCAACCAGTTCACCCAGACACTTGACAAGACCACAGCCAAGGGATTGTTCAAGATCTTGGAGAAATACAGGCCAGAGACT…	ribosomal protein l7a	gi|389608115|dbj|BAM17669.1|ribosomal protein L7A [Papilio xuthus]	BAM17669	1.17e-167	99	C:ribosome; P:ribosome biogenesis	ribosome GO:0005840, ribosome biogenesis GO:0042254	-	48649	10.9655	63483	11.3684	1.322 up
SpodoLitt_C498	698	TTTTGGACCCAAAAAAGTAATTTATTGGATCATATTTTTTTGAATTAATTACAAAGTGTCGATCACTTCTTGGCTGTGACCGCGGCCTCGTCTTCCCGCGCGAACGTCTGCAGCAGCTCCTCCTTCTTGGCGGCGATACGCTCTTCACGTCGCTTACGCGCCTCCTTGACCTTGTTACGGCGGGCCTCAGCCTGGTCACTAAGCATCTTAGTCCTAGCCTTCTCAGCCTTCTTCCTGTGGATGTACTCCATAAGTACACGCTTGTTCTTGAACACATTACCCTTTGCCTTCATGTACAGGGCGTGGTACAGATGCCTGTCGATCTTCTTAGCTGTTCTGTACTTAAGGAGCAGTTTACGGAGAACCCTTTGTCTTTGTACCCAGAGTTCCTTCTGGGGC…	ribosomal protein l19	gi|268306430|gb|ACY95336.1|ribosomal protein L19 [Manduca sexta]	ACY95336	1.7e-139	100	C:ribosome; F:structural constituent of ribosome; P:translation	ribosome GO:0005840, structural constituent of ribosome GO:0003735, translation GO:0006412	-	40474	11.0847	48614	11.3674	1.216 up
SpodoLitt_C19462	330	TTTTTTTTTTTTTTAATTTAATCATAATAGTTTATTAAAAATCATTTTTGTCTTCTTATGCGTTGCCGGAGATCCAAGATGTGTAGCGGGACACGCGAGCGTTGACACCAGGGAAGTTAACTTGACCGCATCCAATACCGAAAGAGCAGACACCAACAACGATGCCGTTGTGGTAGAGAGGACCACCAGAGTCACCATCGCACTGGTCGCGACCACCAGTAGGCCAGCCAGAGCACAACATGTTATCAGTGATGGTAATACCAACAATGCGGTAGTTGTTAGCACAGTTGTTCTGGTTCATAATCACGAGCTGGACGTGACGGAGCTGCT									9097	10.0265	22725	11.3639	2.526 up
SpodoLitt_C313	531	TTTTTTTTTTTTTTTTTTCTTCCGGTTGCCAACACCAAGGCAAGATGCGTTCCGTCACATTGAAGGATGTTGAACAGGACAAGGTCGTCAAGACCGTAGCTGCCCATCTGAAGAAGACGGGTAAGGTCAAGGTGCCAGAACACATGGATCTGGTGAAGACTGGTCGTTTCAAGGAGCTGGCTCCCTACGACCCCGACTGGTTCTATGTCAGGTGTGCTGCCATCCTCCGCCACATCTACATCCGCTCCCCTGTTGGAGTCAAGACTGTCACCAAAATCTTCGGTGGTCGCAAACGTAATGGAGTCACACCCTCACACTTCTGCAGGTCATCAGGCAGCATTGCCCGCAAAGCCCTCCAAGCCCTCGAAGCACTAAAAATGGTTGAAAAGGTTCAAGATG…	ribosomal protein s19	gi|15213826|gb|AAK92188.1|AF400216_1ribosomal protein S19 [Spodoptera frugiperda]	AAK92188	2.39e-105	100	C:ribosome; F:structural constituent of ribosome; P:translation	ribosome GO:0005840, structural constituent of ribosome GO:0003735, translation GO:0006412	-	25156	10.793	36530	11.3492	1.470 up
SpodoLitt_C216	4760	TTTTTTTTTTATGTAACAACAACAACGATTGCAATCCATGCGGTTGTGGTTGGGTTCGTTTGGAGGCTTGCACTTCAACGGGCCGAAACTATTACCCTGGACGGTGGATCACTTGGCTCGCGGGTCGATGAAGAACGCAGTTAACTGCGCGTCATAGTGTGAACTGCAGGACACATTTGAACATCGACATTTCGAACGCACATTGCGGTCCGTGGAGACACATCCAGGACCACTCCTGTCTGAGGGCCGGCTGTATAAAATACATATGCCACATTGCGTGCGTAACGCGCGCTGATGACGGTTCAACGAGCGTCCGTGTGTGTGCACGGGCTATCGTTGTCCGTTCAAATATAACGCGTATGCGTGTATGTAAAACGTTTGATCGTGTCATCGCGTATG…	senescence-associated protein	gi|403333060|gb|EJY65597.1|hypothetical protein OXYTRI_14248 [Oxytricha trifallax]	EJY65597	4.02e-57	78	-			1074578	13.0457	318914	11.3118	3.326 down
SpodoLitt_C18947	372	CAGCGCAAGGGACCCCTGATCATCTACCACAAGGACCAGGGTCTGACCCGCGCCTTCCGCAACATCCCAGGCGTGGAGATGCTGAACGTAGACAAGCTGAACCTGTTGAAGCTCGCCCCCGGTGGCCATCTCGGACGCTTCTGCATCTGGACCCAGTCCGCTTTCGACAGGCTTGACGCTCTGTTCGGCTCATGGAAGACACCCTCAAAGGAAAAGAAGAACTTCAACCTGCCCCAGCCCAAGATGGCGAACACTGACCTGAGCCGTCTGCTCAAATCTGACGAGATCAGGAAGGTGTTGCGCGCGCCCAACAAGCGTGTGGTCCGTGCAACGAGGAAGTTGAACCCGTTGACCAATTCCAAGGCTATGCTG	ribosomal protein l4	gi|170280411|gb|ACB12079.1|ribosomal protein L4 [Heliothis virescens]	ACB12079	8.42e-80	99	C:ribosome; F:structural constituent of ribosome; P:translation	ribosome GO:0005840, structural constituent of ribosome GO:0003735, translation GO:0006412	-	15586	10.6187	24826	11.308	1.612 up
SpodoLitt_C527	429	CCCGGCCTCGCCCCTCTTGCCACTGCCACCTTCTCCATGAAGTTCCATAAGCTTGGAGATCTCGAAACGCGGCCTCTTCAGAACCTTAACCTTCCTAATGCAGACATCTCTCAATGGGTAGATGCCGTGGCACGCCTTCTCGATATCCTTGGCAATGGAGTCCGGAATGAGTTTATTGACAACCTCACGGAGTTCAGAGTTGGTCACATCACGAGTGATGATTTCGCACATCTTCTTCCTGATGGCACGGACCTGAGTGTGCTGAGCGTAGCAGGTCTTGCGTTGACTGAGCGAGTCCTTGTTGGTAAAACCGATGCAGAAGACACGGAGCAGGTATCCGTCTGTGGTCTTCACGTCAATATTGGCCTCGACAAGGGTCTGCCATTTCTTGACCATCCA…	ribosomal protein s3a	gi|74938351|sp|Q95V35.1|RS3A_SPOFRRecName: Full=40S ribosomal protein S3a >gi|16566722|gb|AAL26579.1|AF429977_1 ribosomal protein S3A [Spodoptera frugiperda]	Q95V35	1.47e-99	100	C:ribosome; F:structural constituent of ribosome; P:translation	ribosome GO:0005840, structural constituent of ribosome GO:0003735, translation GO:0006412	-	3219	8.2264	27759	11.2652	8.218 up
SpodoLitt_C99	1074	GGAGAAACGGAGGGGGGATCCTCCTGGATCTCCGAGAGGGAACGAAAACTCGGAGTCAGGGTGGGACTGCCGAGCGGAACAGTCTCTCCTTCGTCGATCGTCCAACACACATCACAATGGCGGATAAAGATAAGAAGGTAAAGAAGAAGAAGGCAAAGGAAGATGCACCAGCAGAAGAGGCGCCAGCTCCAGCTGCGCCCGCCGCCACTGGTGGCAGCGACAGGCAGTCGTCGCGTGGCAGCCGCAAGGCCAAGCGCACCGGCTCCAATGTCTTCTCCATGTTCTCACAGAAGCAGGTCGCTGAGTTCAAGGAGGCCTTCCAGCTAATGGACCACGACAAGGATGGCATCATCGGCAAGAACGACTTGCGCGCCACCTTCGACTCGCTCGGCAGGCTGG…	myosin light chain 2	gi|56462260|gb|AAV91413.1|myosin 3 light chain [Lonomia obliqua]	AAV91413	3.25e-120	94	C:myosin complex; F:calcium ion binding	myosin complex GO:0016459, calcium ion binding GO:0005509	-	12509	8.76855	68804	11.2465	5.571 up
SpodoLitt_C15165	816	GTCAATTGGTTTTTGATTCTTTCAAAAGTGTCCCTCTTTGAAATCTGAGGGCTGACGGGACGTAATCATGGGTCGTGTGATTCGTGCTCAGCGTAAAGGTGCCGGTTCAGTGTTCGTTTCGCACACTAAGAAAAGGAAAGGAGCACCTAAACTCCGTTCCTTGGACTATGCAGAACGGCATGGATATATCAAAGGTGTAGTAAAGGACATTATCCATGACCCCGGAAGAGGTGCACCTTTGGCTGTGGTTCATTTTAGAGACCCATACAAGTTTAAGACACGTAAGGAACTTTTTATCGCACCTGAGGGTCTGTACACCGGCCAGTTTGTTTACTGCGGCAAGAAGGCTACCCTTGAAGTTGGAAATGTCATGCCTGTGGGTGCTATGCCTGAGGGTAC…	ribosomal protein l8	gi|112983487|ref|NP_001037141.1|ribosomal protein L8 [Bombyx mori] >gi|51701882|sp|Q6RYS3.1|RL8_MAMBR RecName: Full=60S ribosomal protein L8 >gi|51701898|sp|Q95V39.1|RL8_SPOFR RecName: Full=60S ribosomal protein L8 >gi|16566710|gb|AAL26575.1|AF429973_1 ribosomal protein L8 [Spodoptera frugiperda] >gi|39984781|gb|AAR36138.1| ribosomal protein L8 [Mamestra brassicae] >gi|54609205|gb|AAV34818.1| rib…	NP_001037141	1.05e-177	100	F:structural constituent of ribosome; C:large ribosomal subunit; P:translation; F:rRNA binding	structural constituent of ribosome GO:0003735, large ribosomal subunit GO:0015934, translation GO:0006412, rRNA binding GO:0019843	-	45799	11.0373	50612	11.1998	1.119 up
SpodoLitt_C2187	370	TTTTTTTTTTTTTTTTTGGATTTGTATTTTTTATTAGTTTAGCGTTAAGTTTACGACGAAGCTACAGCTTTCTTGGGTGTAGGTTTGCCTTCCTTGAAGCCATTGCGGAAACGCCTCCTCACGATTTTCAGGTGACGCATGCGGCCAGTTCCAGTGGTCTTCCTGCGCTTGGCCTTCACTGACCAGTGGTAGGAACGCAGCTTAGCTGCAGGGTATCCACACTGTGCACATTTTGATTTTTGGATGTGATACGAGGATCTGCCACACCTTCTGCACAAGGTGTGTGTCTTGTTACGACGCTTACCAAAGCTCGAAGTACCCTTCGTCATCTTGTCAGAATTTGACAAGCCAAGAGAAAACAAAAAAAAAA	ribosomal protein l37	gi|20139580|sp|Q962S7.3|RL37_SPOFRRecName: Full=60S ribosomal protein L37 >gi|15213792|gb|AAK92171.1|AF400199_1 ribosomal protein L37 [Spodoptera frugiperda] >gi|268306356|gb|ACY95299.1| ribosomal protein L37 [Manduca sexta] >gi|342356399|gb|AEL28858.1| ribosomal protein L37 [Heliconius melpomene cythera] >gi|389608491|dbj|BAM17855.1| ribosomal protein L37a [Papilio xuthus] >gi|389610905|dbj|BAM1…	Q962S7	1.78e-58	100	P:mitotic spindle elongation; F:metal ion binding; F:structural constituent of ribosome; C:cytosolic large ribosomal subunit; P:translation; F:rRNA binding	mitotic spindle elongation GO:0000022, metal ion binding GO:0046872, structural constituent of ribosome GO:0003735, cytosolic large ribosomal subunit GO:0022625, translation GO:0006412, rRNA binding GO:0019843	-	14615	10.5303	22544	11.174	1.562 up
SpodoLitt_C550	553	CCGAATCGTCTTTACCGGTTTTTGATTTCTAAACGAATCTTTACCTTCGATGTGTTGCTAAATTCGCGTTCTTTCGATTTCCTCTCAAAAATTGACACAACAAAATGTCTAAAAGAGGACGTGGTGGTTCCGCGGGAGCGAAGTTCCGCATCTCGTTGGGTCTCCCTGTGGGAGCTGTGATCAACTGCGCAGACAACACAGGAGCCAAGAACCTTTATGTGATTGCCGTGCAAGGTATCAAGGGTCGCCTGAACAGGCTTCCCGCTGCCGGATCCGGAGACATGATCGTCGCCACTGTCAAGAAGGGTAAACCAGAACTCAGAAAAAAGGTAATGCCGGCAGTGGTGATCAGACAACGGAAACCGTTCAGGAGGCGGGACGGGGTGTTTATATACTTCG…	ribosomal protein l23	gi|112984274|ref|NP_001037227.1|ribosomal protein L23 [Bombyx mori] >gi|15081322|gb|AAK83857.1|AF395586_1 ribosomal protein L17/23 [Spodoptera frugiperda] >gi|49532860|dbj|BAD26665.1| Ribosomal protein L17/23 [Plutella xylostella] >gi|54609237|gb|AAV34834.1| ribosomal protein L23 [Bombyx mori] >gi|268306378|gb|ACY95310.1| ribosomal protein L23 [Manduca sexta] >gi|315115429|gb|ADT80687.1| ribosoma…	NP_001037227	1.97e-93	100	P:mitotic spindle elongation; P:translation; P:neurogenesis; F:structural constituent of ribosome; F:protein binding; C:cytosolic large ribosomal subunit	mitotic spindle elongation GO:0000022, translation GO:0006412, neurogenesis GO:0022008, structural constituent of ribosome GO:0003735, protein binding GO:0005515, cytosolic large ribosomal subunit GO:0022625	-	30068	10.9917	33538	11.1673	1.129 up
SpodoLitt_C525	339	AAAATATTTTTTAACCAAAAAAAAACTCGTTCAAACTTTTTTTGTGTAATCTATTAATCCAAATAGTTTCACAAGGTATTGTACTAGGTTTGATAAGAAATCAATTATCATAAACTGTTAGAAATCATATCTTAAAATTATCTGGAAGTTATAGTATAAATAGGCAACGAGAAAAATGTACAGCATATTGATTTATCAATACCGGCAACATGAGGTTCTTGGCTCTGACACTCCTGGCTCTGGCGGCGGTGGCCACCGCTAAAAACATCAACGTCGAGGATGCCATCGACCTAGAGGACATCACCGCCTACGGATACTTGGCTAAGATTGGTAAACCTC	chymotrypsin-like protease	gi|315139326|gb|ADT80821.1|serine protease 51 [Mamestra configurata]	ADT80821	3.31e-11	86	F:serine-type endopeptidase activity; P:proteolysis	serine-type endopeptidase activity GO:0004252, proteolysis GO:0006508	EC:3.4.21.0	68824	12.9052	20376	11.1616	3.348 down
SpodoLitt_C46	1367	ATTTTCACAATAAAGTTATTTTCTAATTAAGTACATGGTAACATTATTACTTTTGACAGTTTCCACTTCATGACAGCTCACGCATAAACTCCTTTACAATCGGCCATTTTTGTCGCGACTGTCTACGAACATGTCGCATAGAAAGTTTTCGGCGCCCCGTCATGGGTCCATGGGATTCTACCCCAAGAAGAGGTCCCGCCGTCATCGTGGTAAAGTAAAGGCATTCCCCAAAGATGATGCTAGCAAGCCAGTCCACCTTACCGCCTTCATCGGCTACAAGGCCGGTATGACCCACGTGGTTCGTGAACCCGACCGTCCTGGATCAAAGATCAACAAGAAGGAGATCGTAGAGGCTGTGACTATCATCGAGACGCCACCAATGGTGTGCGTTGGTGTGGT…	ribosomal protein l3	gi|18253047|gb|AAL62468.1|ribosomal protein L3 [Spodoptera frugiperda]	AAL62468	0	99	C:ribosome; F:structural constituent of ribosome; P:translation; P:ribosome biogenesis	ribosome GO:0005840, structural constituent of ribosome GO:0003735, translation GO:0006412, ribosome biogenesis GO:0042254	-	58349	10.6422	82050	11.1524	1.424 up
SpodoLitt_C316	3011	AAAGACGAGGGTTGTTTACAATAGAAAAATTATAATTTAAAAATTAATTACAGTACAATTAATGAATCATGGTTCCCGACATCATAGCGATTCATATCAAACAGACTGTTATATTTTCAATAGTTTATTTAGTATATCGTGTGACAGTAACAGCCGTCACTCAGTAACAAACGGTCCGACCAGCGTCGTCGTGCTTAACACTTAACTTAATTGAGGCGATACATCCATGTATGTATGTTAAAATAAAATTATTTCGTAATGTTAACGTAAAGTTGTGTGGTGCGTGAGGCGCGCTCAATAATGTTACATATATTACAGTTCGGATTGCATTAGCTACGACGTTTACAGTTTGTCCAAATATTGACTTAAGTCAGGCAGACCCTCCTTAAGTCCTTTCCT…	translation elongation factor 2	gi|28627569|gb|AAL83698.1|translation elongation factor 2 [Spodoptera exigua]	AAL83698	0	99	P:mitotic spindle elongation; F:translation elongation factor activity; P:translational elongation; F:GTP binding; P:GTP catabolic process; C:cytosol; C:microtubule associated complex; C:lipid particle; F:GTPase activity	mitotic spindle elongation GO:0000022, translation elongation factor activity GO:0003746, translational elongation GO:0006414, GTP binding GO:0005525, GTP catabolic process GO:0006184, cytosol GO:0005829, microtubule associated complex GO:0005875, lipid particle GO:0005811, GTPase activity GO:0003924	-	93574	10.1846	177576	11.1273	1.922 up
SpodoLitt_C19246	378	TTTTTTTTTTTACAAAATTAAAATTTATTAGGGCAGTTGTGCCTATGCGTCGGCGATGGTGACCTCAACCTCTACACCAGGTTCGATGTTGATTGAGGTGATCTGCTTCACAATCTCAGAGGGCGAGTGGAGGTCGATCACACGCTTGTGGATGCGCATCTGGAAGCGGTCCCAGGTCTTGGAACCCTCACCACAAGGAGTCTTACGTGTGGTGATGCGGAGCACCTTGGTTGGCATGCGCACGGGTCCCTTAACACGGAGCTTCTGCTTCTTGGCACCGTTGATGAGGTCAGCGCACACCTTCTCCAAGGAGCGCACGTTGCGGGAGGTCAGGGTGATCCTGATGCGGTGGATGGGCGAGATCTCAGCCTGAGGCTT	ribosomal protein s20	gi|15213828|gb|AAK92189.1|AF400217_1ribosomal protein S20 [Spodoptera frugiperda]	AAK92189	3.57e-73	100	F:structural constituent of ribosome; F:RNA binding; C:small ribosomal subunit; P:translation	structural constituent of ribosome GO:0003735, RNA binding GO:0003723, small ribosomal subunit GO:0015935, translation GO:0006412	-	18510	10.8408	22275	11.1263	1.218 up
SpodoLitt_C172	1355	TTTTTTATTATTGAAAAACCTTAAAGTCGATGTATTTACTGTCCCAGAGGATTGCCCAGCCATGGGTAGACACGTGGGCACACGTTGCAGAGTTGCATCCAGTATGTCATGCCGTTGTGGGCAGATGTAGCAGAGCAGCTTGCAGCAGGACAGTTGGTTGGAGTGAATCTGCGACAGGGTTGCTTCTTGTACTCATCAACTGGAACGGGGTTCTTTACCCAGTCAATGACTTCGTGAGAGTTGACCATGAAGACATCCTCCAAGTTGTTGATGATATCCATGAATCGGACAAAGGCGCGGCGGACGGCTGGGTAGGCAGAGATGAATGCTTCGTGGACGAAGAAACCGAAAGGAGCGCGGTTACCAAAGTAATGCCTCTCGAAGTTTGTTAGGATGAAC…	peritrophic membrane chitin binding protein	gi|187884602|gb|ACD37362.1|chitin deacetylase 1 [Mamestra configurata]	ACD37362	8.29e-159	70	F:hydrolase activity, acting on carbon-nitrogen (but not peptide) bonds; F:pullulanase activity; P:carbohydrate metabolic process	hydrolase activity, acting on carbon-nitrogen (but not peptide) bonds GO:0016810; pullulanase activity GO:0051060; carbohydrate metabolic process GO:0005975	EC:3.2.1.41	99807	11.4296	79089	11.1129	1.245 down
SpodoLitt_C1081	589	AGGAAGAGTCTTAGATCCTGGAAGGATACAACATCACGCGTATCCTGTGTCCCATAGCCTGCGCAGGCAGGTTGGAGCGGAAGCGAGCACGAACTCCACCGGAGTTACCGTGTGGTCTGGTCACCTTGCCCCAGATGGCGCGCAGCTTGGTCTTCTTGCCACGGGGTCCACCAGCGATGGGCGTCCTCTTCTTGGCGCGGTATACATATACGCAACGCTTGCCAGCGTAGAAGTCTGCGTCATCACGGCTCCTTGCTCCCTCAATCTTCAGGAGAGCTGTGTTCTCATGCTGGTTGCGCAGACCACGTTTGTAGCCTGTGAACACGGCCTTGGCGTACAGCCTGCCGTGACGGGGCTTCGATGATACTTTGCGCACCGCCTTTGGAGGCTCTGCAGGTG…	ribosomal protein l35a	gi|15213788|gb|AAK92169.1|AF400197_1ribosomal protein L35A [Spodoptera frugiperda]	AAK92169	4.99e-107	100	C:ribosome; F:structural constituent of ribosome; P:translation	ribosome GO:0005840, structural constituent of ribosome GO:0003735, translation GO:0006412	-	24119	10.5826	33973	11.095	1.426 up
SpodoLitt_C18710	449	GATCAGCTCATCCTTCTGTTTGGGCGAGTTGACGACGGTCACACCAGGTGCCATCTTTACCCTCCTGATGTATTTCTCACCAAGGAAGTTACGGATCTCAATGACAGAGTTGCCCTCAGTTGTGACACAGTTGATGGGGAAATGGGCATATACAGAACGCATTTTGTACTGGAATCCCTTGGTGACACCTTTGATCATGTTCTCAACGTGTGAGCAGACAGTCCTCACGGCGGCGAGTTCCTTCTTGGAGCCAAACCATTTCTCCACTTTCAGTAACCGAGGGTTTACCATGCTAATATCAACAGCCAAGTGTTTGAAATTTCTTTTTAGGGTGCCTCGGGGCCCTTTCACTGTCACCAACCGCGATTTAACGTGTACAGTGAGCCCCTCGGGGATCTT…	ribosomal protein l9	gi|315115335|gb|ADT80640.1|ribosomal protein L9 [Euphydryas aurinia]	ADT80640	1.45e-98	99	C:ribosome; F:structural constituent of ribosome; P:translation; F:rRNA binding	ribosome GO:0005840, structural constituent of ribosome GO:0003735, translation GO:0006412, rRNA binding GO:0019843	-	19566	10.6721	25287	11.0606	1.309 up
SpodoLitt_C489	864	TTTTTTTTTTTTTTTCTAAAGTTAGATAGTGAACATGGCGGTTGGTAAAAATAAAGGCCTGTCGAAAGGCGGTAAAAAGGGTGTTAAGAAGAAGATTGTCGATCCCTTCACCCGTAAAGATTGGTACGATGTCAAGGCTCCGTCTATGTTCACCAAGAGGCAAGTGGGAACCACCCTTGTCAACCGTACTCAGGGCACCAAAATCGCTTCTGAGGGTTTGAAGGGCCGTGTCTTTGAAGTGTCGCTGGCCGATCTTCAAGCCGACACTGATGCTGAAAGGTCTTTCCGCAAGTTCCGTTTGATCGCTGAAGATGTTCAGGGTCGCAATGTTCTCTGCAACTTCCATGGTATGGACCTCACCACTGACAAGCTCAGATGGATGGTCAAGAAATGGCAGAC…	40s ribosomal protein s3a	gi|74938351|sp|Q95V35.1|RS3A_SPOFRRecName: Full=40S ribosomal protein S3a >gi|16566722|gb|AAL26579.1|AF429977_1 ribosomal protein S3A [Spodoptera frugiperda]	Q95V35	1.71e-87	100	C:ribosome; F:structural constituent of ribosome; P:translation	ribosome GO:0005840, structural constituent of ribosome GO:0003735, translation GO:0006412	-	38609	10.7089	48568	11.0583	1.274 up
SpodoLitt_C14214	1043	TTTTTTTTTACGGTCAAAGTAGCTTTTATTCACAAGCAACCGCTATGTATAAACTGTAAGCCGCCATATGGGCGTCCAACCCGGCGGCGTAGACGAGCGTACACAGTGGGTGCCAGCGTGCCACAGTCAAGTGCTTAGTCGAAGAGACCGAAGCCCATGTCGTCGTCGCTCTCAGACTCCTCCTTCTCGGGCTTCTTCTCTTCCTCTTTCTTCTCTGCAGCCGGAGCGGCAGCTGCGGGGGCAACAGCGGCGGCGGCGGCAGCGAACTTGCTGGGGTCCTTGATGAACTCCTTGATGGTCTGAGCCTCCTTGAACTCAACCTCGGTGACGGCAGCGATAGCCAGCAAGTTCTTGAATCCGTTGACAATGGAGTGAGGAGCAGAGGCCACAGTTGGGTAA…	ribosomal protein p0	gi|389610635|dbj|BAM18929.1|ribosomal protein LP0 [Papilio polytes]	BAM18929	2.04e-172	91	C:ribosome; F:structural constituent of ribosome; P:ribosome biogenesis; P:translational elongation	ribosome GO:0005840, structural constituent of ribosome GO:0003735, ribosome biogenesis GO:0042254, translational elongation GO:0006414	-	47111	10.7453	57920	11.0547	1.239 up
SpodoLitt_C284	1126	ACTTTTGATTCGGGGACTGGAGTGTTGGTGTTGAGCCGCACCACAAGTTTTCTTGAAAATGACTGAAACATTGAAGCTTCGAGGAACCCTCTGCGGCCACAATGGCTGGGTTACGCAAATTGCAACCAACCCGAAATACCCTGACATGATTTTATCGTCATCTCGAGACAAGACCCTCATCGTATGGAAGCTGACCAGAGACGAAACCAACTACGGAGTCCCCCAGAAGCGTCTGTACGGTCACTCTCACTTCATCTCTGACGTCGTATTGTCCAGCGACGGCAACTACGCTCTGTCTGGTTCCTGGGACAAGACTCTGCGTCTGTGGGATCTTGCTGCCGGAAAGACCACTAGGCGTTTCGAAGACCATACTAAGGATGTCCTCTCCGTGGCTTTCTC…	receptor for activated protein kinase c	gi|328670883|gb|AEB26318.1|receptor for activated protein kinase C [Helicoverpa armigera]	AEB26318	0	100	F:kinase activity; P:phosphorylation	kinase activity GO:0016301, phosphorylation GO:0016310	-	48212	10.6468	60859	11.0014	1.278 up
SpodoLitt_C16932	608	GGCGCGTGTACCACCGCCCACGATCAAGAAGAATAAAAAGGATAAGAAGCCTCCTAAAGACAATTCCAAAAATGTTATGCGGAACCTGCATATCAGAAAATTATGTCTGAACATCTGTGTCGGAGAGTCTGGTGACAGGCTAACTCGTGCTGCTAAGGTGTTGGAACAGCTTACTGGCCAACAGCCAGTGTTCTCAAAGGCCAGGTACACTGTCAGGTCTTTTGGTATCCGTCGTAATGAAAAGATCGCAGTCCACTGCACTGTCCGTGGAGCCAAAGCGGAAGAAATCCTCGAGAGGGGTCTTAAAGTCAGAGAATACGAGTTGAGACGTGACAACTTCTCAGCCACTGGCAACTTTGGCTTCGGTATTCAAGAACACATTGACTTGGCTTCGGTATT…	ribosomal protein l11	gi|31340369|sp|Q962U2.1|RL11_SPOFRRecName: Full=60S ribosomal protein L11 >gi|15213758|gb|AAK92154.1|AF400182_1 ribosomal protein L11 [Spodoptera frugiperda]	Q962U2	2.11e-75	98	C:ribosome; F:olfactory receptor activity; F:structural constituent of ribosome; F:odorant binding; P:detection of chemical stimulus involved in sensory perception of smell; C:membrane; P:translation; F:rRNA binding	ribosome GO:0005840, olfactory receptor activity GO:0004984, structural constituent of ribosome GO:0003735, odorant binding GO:0005549, detection of chemical stimulus involved in sensory perception of smell GO:0050911, membrane GO:0016020, translation GO:0006412, rRNA binding GO:0019843	-	23053	10.4731	32738	10.9972	1.438 up
SpodoLitt_C18657	266	AGGAAAAACAGGAAGAGGCATTTTAGCGCTCCTTCTCACATCAGACGAGTGCTTATGTCTGCGCCTCTCTCAAAGGAATTAAGACAGAAGTTCAACGTAAAGTCTATGCCAATCCGTAAGGACGATGAAGTTCAGGTTGTCCGTGGTCACTACAAAGGCCAGCAAGTCGGCAAAGTAGTGCAGGTGTACCGTAAGAAGTTTGTCGTCTACATTGAGAGGATCCAGCGTGAGAAGGCTAATGGTGCCAGTGCATATGTCGGCATCCA	ribosomal protein l26	gi|348019717|gb|AEP43800.1|ribosomal protein L26 [Biston betularia]	AEP43800	1.06e-55	100	F:structural constituent of ribosome; C:large ribosomal subunit; P:translation	structural constituent of ribosome GO:0003735, large ribosomal subunit GO:0015934, translation GO:0006412	-	11151	10.6173	14133	10.9769	1.283 up
SpodoLitt_C14954	589	TTTTTTTTTTTTTTTTTTTTTTTTTTTTTTTTTTTTTTTTAGTTTTTATAATTTAATAAAAACACCAAATGATATCACACTGACTGGCAAACAACCAATGTGATACCAAATGACGCAAACTCCAGGATATTAACGGTAAGATTTCTGGTAGCGGGCGCGGGCACCTGGACCACCGAACTTCTTGGGCTCGCAGCGACGGGGATCCGCCACCAGCAAACTCCTATCGTACTGGACGAGGATGTCTTTGATTTCCTTCTTTGAGGCCTCGTCTACATATTTCTGGTAGAAGGCAATAAGTGCCTTGGAGATAGCCTGTCTGATTGCGTATACCTGGGCTACATGACCACCACCCTTGACGGTCACTCTGATATCGACTCCGGAGAATTTCTCCTTGCCGAG…	ribosomal protein s16	gi|389610569|dbj|BAM18896.1|ribosomal protein S16 [Papilio polytes]	BAM18896	2.66e-100	99	P:mitotic spindle elongation; F:structural constituent of ribosome; C:lipid particle; C:cytosolic small ribosomal subunit; P:translation	mitotic spindle elongation GO:0000022, structural constituent of ribosome GO:0003735, lipid particle GO:0005811, cytosolic small ribosomal subunit GO:0022627, translation GO:0006412	-	21390	10.4091	31235	10.9738	1.479 up
SpodoLitt_C602	796	TTTTTTTTTTTTTTTTAGATGGTAAAATCATTTATTAACCCTTAAATGTCTATTCCCTCATCATCTTTTCCTTCTGGCGAGCAAGCTTCTTTTTGGACAGCTTCTTCTTAGCGGGGGCGTCGTCAGCGGGCGCAGCGCGTGCGACGGCGTCCTCACGCTCGCTCAGGCAGACCTCGATGTGGCAGGGCGATGACATGTAGGGGTTGATACGACCGTGAGCGCGGTATGTGCGTCTGCGTAGGCAGGGAGCGCGGTTAACCTGAATGTGATCAATGACAAGCCTGTCAACATCCAAGCCTTTGTAGTCAGCATTGGACTCAGCATTCCTCAACAGCTGGAGTAAGAACTCCGCGGACTTCTTGGGCCAACGACCCTGTGTGGTGCCGAACTGCTTGGCTT…	60s ribosomal protein l17	gi|268306390|gb|ACY95316.1|ribosomal protein L17 [Manduca sexta]	ACY95316	3.19e-134	100	F:structural constituent of ribosome; C:large ribosomal subunit; P:translation	structural constituent of ribosome GO:0003735, large ribosomal subunit GO:0015934, translation GO:0006412	-	31354	10.5265	42107	10.9702	1.360 up
SpodoLitt_C9575	420	ATGAATGTACTGAGTGATGCCCTAAAGTCAATTCACAATGCCGAAAAACGGGGCAAACGGCAAGTGCTAATTCGGCCTTGTTCCAAAGTTATCGTCAAGTTTTTGACTGTGATGATGAAGCACGGATACATTGGCGAGTTTGAAATCGTCGATGACCACAGAGCTGGAAAGATTGTTGTAAATCTGACCGGCAGACTGAACAAATGTGGGGTTATCTCTCCCCGTTTTGATGTACCTATCAATGACATTGAGAGGTGGACTAACCTACTACCGTCACGACAGTTCGGCTACTTGGTCCTCACAACCAGTGGTGGAATTATGGACCATGAAGAAGCCAGAAGGAAACATCTTGGAGGAAAGATCCTAGGCTTCTTTTTCTAACTTTACTCAATATAAATG…	cg12324 protein	gi|112982855|ref|NP_001037570.1|ribosomal protein S15A [Bombyx mori] >gi|54609315|gb|AAV34873.1| ribosomal protein S15A [Bombyx mori] >gi|310769819|gb|ADP21467.1| ribosomal protein S15A [Antheraea yamamai] >gi|315115387|gb|ADT80666.1| ribosomal protein S15A [Euphydryas aurinia] >gi|342356377|gb|AEL28847.1| ribosomal protein S15A [Heliconius melpomene cythera] >gi|357621019|gb|EHJ73005.1| ribosoma…	NP_001037570	6.9e-87	100	P:mitotic spindle elongation; F:structural constituent of ribosome; C:lipid particle; C:cytosolic small ribosomal subunit; P:translation	mitotic spindle elongation GO:0000022, structural constituent of ribosome GO:0003735, lipid particle GO:0005811, cytosolic small ribosomal subunit GO:0022627, translation GO:0006412	-	20329	10.8268	22179	10.9695	1.104 up
SpodoLitt_C556	702	TTTTTTTTATGGTGTTTATTGTAAAGTCATATTTCTAGTTTACAAGTAGGGTTCTGGGAATTCAAAGGTAACTTCGCGTCCCGTAAGCTTCTTGTATACCGATTGGAAAGTGTCCACCTTATGTTCAATAGTGGTCTGCTGGTTTTTGTCGAGGTGGACTTTGATGAGCTGAGAGCCGTCCAGCTTGATCCGGATGCGCTTGCCAACAATCTCTGCGGGGAACACGAGGTCCTCCAAGATGGCGTCGTATACTGACGTCAATGTCCTGGATCTGGGCCTCTTCTGTTTGTTGGCTACACGGGTCTTGTGGCTGGGTTTGGGCAGAATCTTGCGGTCTCCGATGAACACGACGTGTTTACCGCTGAATTTCTTTTCCAATTCACGCACCAGCCTGATCTG…	ribosomal protein s7	gi|49036475|sp|Q962S0.1|RS7_SPOFRRecName: Full=40S ribosomal protein S7 >gi|15213806|gb|AAK92178.1|AF400206_1 ribosomal protein S7 [Spodoptera frugiperda]	Q962S0	5.38e-132	100	C:ribosome; F:structural constituent of ribosome; P:translation	ribosome GO:0005840, structural constituent of ribosome GO:0003735, translation GO:0006412	-	28086	10.5491	36743	10.955	1.324 up
SpodoLitt_C861	913	GTCATTACAGGGTTCGGTAGGTAAGAGATTACTGGGACTGCAGCCAGCCGACGTATGAGGTAACTCTGGCGAAGGCAGCGGGCAGACCAATCTGGCAACCGTCCGCGGCACCGAAGGAAGTTACTCCGATCAAGACTCTCCTGTTGTTGCTGTCAACGGCGAGAGGGCCGCCAGAGTCACCGCTGCAGGTACCTCTGCCTCCAGCTCCGCTGGTGCAAATGTTGGTGTTGTGCACCCATGGGCCGTAGACACTGCTGCACTGGGCGTTGGTGATTACGGGGAGTACCACAGAGCTGACACGTTGGTTTGAACCGATGTTGGCACCATCAGCGGTAAGGCCGAATCCGGAAGCAATAGCGTTCCAGTTGACGAAGTCGTTGGAGACCTCGTTGCCACTGG…	chymotrypsin	gi|304443619|gb|ACR15986.2|serine protease 11 [Mamestra configurata]	ACR15986	4.07e-162	87	F:serine-type endopeptidase activity; P:proteolysis	serine-type endopeptidase activity GO:0004252, proteolysis GO:0006508	EC:3.4.21.0	382283	13.9366	47566	10.9506	7.922 down
SpodoLitt_C381	446	AATAAACATTTATTGTACACATTAAAAATCACAAATCAATCTTACAACTAATCAGTATTTTCTCCCACTTCTAGGAGCGCGTCACTTGCAGCAGTTTAACGTCCGTAGATCTGGATTCTGTAGTTGAAGCCGCGGCCTCTAGCGGACGTAATTCTGATTGTCACAAAGTTACGGTTCAGACCTCCAGACACAATGGACGGGGTCGCGTTCTGTGAGGCTCCCACTCGCGTCACTCGGATCGCGGCTATTCTGATACTGGAGGCGAAATTGAAAGTAGCGTTGTGGACGAGAATTGTGTTCGCGATGGCGCCTCTGATGTGTTGAGTATTTGCGAGCAGCCTGCTGTTGCCGATGGTTCCCACGCTGAGGTTGCGACGAGTCTCGATCTCTACGCTTTTG…	hmg176 isoform c	gi|383932011|gb|AFH57167.1|REPAT40 [Spodoptera littoralis]	AFH57167	4.57e-72	99	-			408	5.11847	23098	10.9456	56.772 up
SpodoLitt_C25	3481	TTAATAAAATTTTTAATTGAAATTCTTTCAATTACAATTGGTATGAAACTATGATTAGCTCCACAAATTTCTGAACATTGACCATAAAAAATTCCTGGTCGATTAATAAAAAAATTAGTTTGGTTTAGACGACCGGGATTTGCATCTACTTTTACTCCTAATGAAGGAATTGTTCATGAATGAATTACATCTGTAGCAGTAACTATAATTCGAATTTGATTATTTATAGGTAAAATAATTCGATTATCTACATCTAATAAACGGAAATTATTATTTGATATTTCATTAGGGGAAATTATATAAGAATCAAATTCAATATTATGAAAATCAGAATATTCATAACTTCAATATCATTGATGACCAATAGATTTTAAAGTAATTAAAGGATTATTAAGTTCA…	cytochrome oxidase subunit i	gi|426406270|ref|YP_007026034.1|cytochrome c oxidase subunit I, partial (mitochondrion) [Spodoptera exigua] >gi|401880624|gb|AFQ31559.1| cytochrome c oxidase subunit I, partial (mitochondrion) [Spodoptera exigua]	YP_007026034	0	96	P:aerobic respiration; C:mitochondrial inner membrane; F:electron carrier activity; F:iron ion binding; F:heme binding; C:integral to membrane; F:cytochrome-c oxidase activity; P:electron transport; P:mitochondrial electron transport, cytochrome c to oxygen; P:proton transport; C:respiratory chain complex IV	aerobic respiration GO:0009060; mitochondrial inner membrane GO:0005743; electron carrier activity GO:0009055; iron ion binding GO:0005506; heme binding GO:0020037; integral to membrane GO:0016021; cytochrome-c oxidase activity GO:0004129; electron transport GO:0006118; mitochondrial electron transport, cytochrome c to oxygen GO:0006123; proton transport GO:0015992; respiratory chain complex IV G…	EC:1.9.3.1	268966	11.4984	178217	10.9233	1.489 down
SpodoLitt_C394	264	AGCGGGGAGGTTCTGTTCTGGCTTCAGTGTCACCGACACCAATCCGTTCGTGACACGCGCCGCGAACAAGTCTGAGTAATCTCCATGTAAGTCGATAGTTGTTCCATCGAAACCAAGTATTCTGATATCCTCGTGTTGGACGACATTGTCTTGAACAGTGCCTCGGTGGACGAGGTTCTGGAATGATACATTATCTTCCGGCTCCGAACCTGATCCCAAGACATTAAGAAGCAATACAGCTCTTGCGCTTCTCGCGTGGAGCAC	hypothetical protein KGM_17468	gi|357616655|gb|EHJ70312.1|hypothetical protein KGM_17468 [Danaus plexippus]	EHJ70312	1.09e-08	56	C:membrane; P:cell adhesion	membrane GO:0016020, cell adhesion GO:0007155	-	8133	10.1725	13488	10.9201	1.679 up
SpodoLitt_C7106	761	GTGAACAACATTTCCAAAAAGCGAAAATTCGTCGGAGACGGAGTTTTCAAGGCGGAACTTAACGAGTTCTTGACCAGAGAGCTTGCTGAGGATGGCTACTCCGGTGTGGAGGTACGAGTCACCCCTACACGTTCAGAAATTATCATTATGGCAACTAGAACACAAAGTGTGCTCGGTGAAAAAGGCCGCAGAATTCGCGAGTTGACTTCTGTAGTGCAGAAGAGATTTAATATCCCTGAACAATCAGTAGAGCTGTATGCTGAGAAGGTCGCCACCCGTGGTCTGTGCGCCATCGCCCAGGCCGAGTCTCTCAGATACAAACTCATTGGAGGTCTTGCCGTGCGTCGTGCATGCTACGGTGTCCTCCGTTTCATCATGGAATCTGGAGCCCGTGGTTGT…	ribosomal protein s3	gi|1350990|sp|P48153.1|RS3_MANSERecName: Full=40S ribosomal protein S3 >gi|527680|gb|AAB05575.1| ribosomal protein S3 [Manduca sexta]	P48153	7.42e-129	98	C:ruffle membrane; F:damaged DNA binding; F:protein kinase binding; P:translation; P:activation of cysteine-type endopeptidase activity involved in apoptotic process; P:negative regulation of DNA repair; P:negative regulation of NF-kappaB transcription factor activity; P:induction of apoptosis; F:NF-kappaB binding; F:endonuclease activity; F:structural constituent of ribosome; C:nucleus; F:DNA-(a…	ruffle membrane GO:0032587, damaged DNA binding GO:0003684, protein kinase binding GO:0019901, translation GO:0006412, activation of caspase activity GO:0006919, negative regulation of DNA repair GO:0045738, negative regulation of NF-kappaB transcription factor activity GO:0032088, induction of apoptosis GO:0006917, NF-kappaB binding GO:0051059, endonuclease activity GO:0004519, structural consti…	EC:4.2.99.18	23299	10.1633	38088	10.8905	1.655 up
SpodoLitt_C28	1218	TTTTTTTTTTTTTTTTACTCCTCCGTGGCATGGCGGATGGTCTTTACCGCCGCCTATAGTGTTTATTGGAGGAATTTCTTCGCTGATATAGCGAAATGAGTCTATCAGTTGCCCGACCGCTCGTGTCGGTTTACACGGAGAAGAGCGAGGTCGTCCCTGACGCCTCCCTCCCCCTCCCGTTCGTGTTCAAGGCCCCCATCAGGCCGGACCTGGTCNNNNNNNNNNNNNNNNNNNNNNNNNNNNNNNNNNNNNNNNNNNNCGTGGTGGTGGTACCCACAGGTCCGGTCAGGGTGCCTTCGGTAACATGTGTCGTGGTGGACGCATGTTTGCGCCAACGAAGCCCTGGCGCCGTTGGCACCGCCGCGTAAATCTACGCCAGCGCCGCGCCGCCGTCGCCGC…	ribosomal protein l4	gi|170280411|gb|ACB12079.1|ribosomal protein L4 [Heliothis virescens]	ACB12079	1.87e-94	100	C:ribosome; F:structural constituent of ribosome; P:translation; P:ribosome biogenesis	ribosome GO:0005840, structural constituent of ribosome GO:0003735, translation GO:0006412, ribosome biogenesis GO:0042254	-	40459	10.2819	60815	10.8886	1.522 up
SpodoLitt_C307	1753	GTAACCGGTAAGTTATAGAGTTGAGAGTTTGAGAGCAAAACTTATTTAATTTTTTAATCTGTACGTCCGGATACGGCAGTGCCGTAATCACCTATCTTTCCGATTTCTGAACGTCGAATTGTTACGTAAAGAGTCCGGCCGAACCTCTTTCGTGACCTCTCCGACCATCTACTGTGCATTTATTCGATCGATTCTTCTAAACGAAAATGTTCTCTACCGTCTGCAGGGCCGGCCGTTTGGCCACAAGGACGGTAGTAAATAATAGTTCCGACAAGGCACCCTTAGTTGCAGCGCCCGTGGTGAACAAACGTGATTATGCAGCTAAAGCAGCTGCAGGAAAGGGACAAGGTAAGGTGGTAGCTGTTATTGGTGCCGTCGTGGACGTACAGTTCGAAGACA…	atp synthase subunit mitochondrial	gi|357604776|gb|EHJ64315.1|H+ transporting ATP synthase beta subunit isoform 2 [Danaus plexippus]	EHJ64315	0	98	F:hydrogen-exporting ATPase activity, phosphorylative mechanism; F:proton-transporting ATP synthase activity, rotational mechanism; P:ATP hydrolysis coupled proton transport; C:proton-transporting ATP synthase complex, catalytic core F(1); P:ATP synthesis coupled proton transport; F:ATP binding	hydrogen-exporting ATPase activity, phosphorylative mechanism GO:0008553; hydrogen ion transporting ATP synthase activity, rotational mechanism GO:0046933; ATP hydrolysis coupled proton transport GO:0015991; proton-transporting ATP synthase complex, catalytic core F(1) GO:0045261; ATP synthesis coupled proton transport GO:0015986; ATP binding GO:0005524	EC:3.6.3.6	109178	11.1877	87505	10.8869	1.231 down
SpodoLitt_C128	646	AGGAGGTAAGCCTTGAAGACGGCGAAGGCGATGATACCGAGGAACAGAGGGATGAGGGCAGCGAGCTTCAGCTTGATGAGGGCGAGGATGGGGAGGAGCTTCTTCAGCTTCTTCTTCTTCTTGCCACGGCCTTCCTCATCGAGGGTGTTGTCGTCTTCCAAAGCTTTGGGCATTCTGAGCTGCAAGACGTGGCTGTCGAGGAAGTCCACGACGTTTTCCATGATCCTCTCTTCAACCTTCAGTTCCCTGGCCTTGGGGTCATCGGGAAGAGGTTCGTAGCTGCGAGCTGAGCGGCTTCCACCAGTGTTCTTGAAGCTAACGCCATCGAGGACTTCCAGGCTTGATGAGGCTGCGAGTTTGTCTGTGAATCTCATTGCCTTTTCCTTGAGGCACAAAGAG…	osiris 9	gi|389610747|dbj|BAM18984.1|osiris 9B [Papilio polytes]	BAM18984	2.48e-76	86	-			10	-0.54261	30399	10.8642	2715.199 up
SpodoLitt_C30	1480	TCACAGTACTTACTAAAAATTTTATTACAAATAATAGTTAAAACATACATTCATATAAATTTATAGTAAAATAATCTTCATTCTTTTAAAATACACAAATTAATTGGGGCGTAGGAACCTGCATATTCTTTAATTTCTTTAAAACCATAAATTGCACAATTAAAATCTTGGATATCCAAAACTTGTATAAGTTATTAGTTAAAAAATACAATTCACAATCATTTTGTAGGAACAACCAATAAAACTCAAAACAATACATTATTTAGAATAATCAAAATATCACATTTTTGATCTATGATACTATGCAGTTCCGTTTAAATCCTCCCCTAACATTACATATCAATCAATGAAGATGACAAAAGTGCAGACTTTCTTAAGTTGTAAATAGCTTCTGCAACA…	y-box protein	gi|112982792|ref|NP_001036897.1|Y-box protein [Bombyx mori] >gi|49532669|dbj|BAD26606.1| Y-box protein [Bombyx mori]	NP_001036897	1.85e-99	87	F:DNA binding; P:regulation of transcription, DNA-dependent	DNA binding GO:0003677; regulation of transcription, DNA-dependent GO:0006355	-	63742	10.6556	72687	10.8633	1.154 up
SpodoLitt_C206	604	ATTTTATTGTCTATGTTTTTTCATAGCAGAACTGCCAACATAATGGAAAAATGACGTTTAAGTCGGCCATTTTGCAGTTTTTACGGTAACTGCTATACACGTGTTTGGTTGCCGAGATGGCAGTTGCAAAGAAACCCGTGGCTAAAAAAGCCCAACTGCACCAGAAGTCTGGTAAGAAGGGAGTCAAAGGTGGCAAAATCCGCGGTAAAGGCATCAAGCGGAAGATCAATCTGAAGTTCATGATCGACTGCACCCATCCAGCTGAAGACAGCATCCTCGATGTAGGCAACTTCGAAAAATATTTGAAGGAGCGTGTCAAAGTTGAGGGCAAAACAAATAACCTGGGCAATCACGTTGTCATCGCCAGGGACAAGACCAAGATCTCCATCAACGCAGATA…	ribosomal protein l22	gi|15213770|gb|AAK92160.1|AF400188_1ribosomal protein L22 [Spodoptera frugiperda]	AAK92160	8.96e-101	100	C:ribosome; F:structural constituent of ribosome; P:translation	ribosome GO:0005840, structural constituent of ribosome GO:0003735, translation GO:0006412	-	22457	10.4431	29572	10.8587	1.333 up
SpodoLitt_C16097	393	CGGTTCTGCATCAAAGCTGTAACCATGCCGCTCGCAATTGATTTATTGCATCCTTCTCCCGCGTCGGAGAAAAGGAAACACAAGTTAAAGAGGCTGGTGCCACATCCAAATTCGTATTTCATGGATGTAAAATGCCCAGGCTGCTACAAAATCACAACTGTATTCAGTCACGCGCAAAGGGTGGTCGTATGCGCAGGTTGCTCAACGATCCTTTGCCAGCCCACCGGTGGTCGCGCTAGATTAACGGAGGGATGTTCGTTTAGGAGAAAACAACATTAATTTTCCTGGAGAGAGAGCCCTAATTTAAGATTCTTTTATTTCCAATTCTGTGAAGGAGTGATATTTTACAAATTCATTAAAATGGATCCGATGAAGCATAAAAAATAAAGGATT	ribosomal protein s27	gi|15213840|gb|AAK92195.1|AF400223_1ribosomal protein S27 [Spodoptera frugiperda] >gi|268306364|gb|ACY95303.1| ribosomal protein S27 [Manduca sexta]	AAK92195	3.84e-54	100	F:metal ion binding; F:structural constituent of ribosome; C:lipid particle; C:cytosolic small ribosomal subunit; P:translation	metal ion binding GO:0046872, structural constituent of ribosome GO:0003735, lipid particle GO:0005811, cytosolic small ribosomal subunit GO:0022627, translation GO:0006412	-	12940	10.2677	19211	10.8566	1.504 up
SpodoLitt_C20313	416	GACAAGAGGTTCAATTTTTCAAAATGGGTAAGGTTAAGTGCTCCGAGTTACGCACGAAAGACAAAAAGGAGCTGTTCAAGCAGCTCGAAGAGTTGAAAACAGAGTTAACTAACCTTCGAGTTGCTTGGAGTCGCGTCCAAACTATCCAAAATACGGGTGGTGAGGAAGGCGATTGCCCGGGTTTACATTGTGTACCATCAGAAAATGAAGGTGAACCTCCGAAATCACTACAAAAACAAGAAGTACAAGCCTTTGGACTTGAGGACCAAGAAGACTCGTGCTATGCGCAAGGCCCTTACAAAGCACGAAGCTAAAATTAAAGACCAGGAAAGAAATCAGAAAGAAATCTCTTTTCCTCCTCGTGTGTATGCTGTTAAAGCCTGATTAAATATTCTATAA…	ribosomal protein l35	gi|15213786|gb|AAK92168.1|AF400196_1ribosomal protein L35 [Spodoptera frugiperda]	AAK92168	1.05e-42	92	C:ribosome; F:structural constituent of ribosome; P:translation	ribosome GO:0005840, structural constituent of ribosome GO:0003735, translation GO:0006412	-	15010	10.3997	19716	10.8114	1.330 up
SpodoLitt_C16600	313	TGCCCAATGAGCAACTCATGGAGCTCATGCACGCCCGCGCTCGCAGGCGATTCGCCCGTGGTCTGAAGCGCAAGCCAATGGCCCTGGTGAAGAAACTGCGCCGTGCAAAGAAGGAAGCTCCTCCTAATGAGAAACCAGAAATCGTCAAGACCCATCTGCGTAACATGATAATTGTCCCCGAGATGGTAGGATCCATTGTCGGTATCTACAACGGCAAGACTTTTAACCAGGTTGAAATCAAACCTGAGATGATTGGCCACTACCTCGGCGAGTTCTCAGTCACATACAAGCCTGTAAAGCACGGTAGGCCCGG	ribosomal protein s15	gi|15213818|gb|AAK92184.1|AF400212_1ribosomal protein S15 [Spodoptera frugiperda] >gi|50284388|emb|CAH04125.1| ribsomal protein S15e [Papilio dardanus] >gi|60545037|gb|AAX22762.1| ribosomal protein S15 [Helicoverpa armigera] >gi|315115389|gb|ADT80667.1| ribosomal protein S15 [Euphydryas aurinia] >gi|357611227|gb|EHJ67379.1| ribosomal protein S15 [Danaus plexippus] >gi|389608181|dbj|BAM17702.1| ri…	AAK92184	2.51e-67	100	F:structural constituent of ribosome; F:RNA binding; C:small ribosomal subunit; P:translation	structural constituent of ribosome GO:0003735, RNA binding GO:0003723, small ribosomal subunit GO:0015935, translation GO:0006412	-	12513	10.548	14738	10.8024	1.192 up
SpodoLitt_C377	1405	CTCCTCCCTCTCGGTGTTCTTTGGTAAGTGCGGCAGAATTTAGTGAAATAACTAATCGTGAAAAAATGAAATAATTTGAAGCCATCATACAATAAAAAGTGGTTCTGATTGCGTATTCGGACATATAGTGTGTGATAGTGTTAATATTTATTTGTGCACTCGTAAGTTGTCATAGAAGATCTTCTATCATTCCCGTTGGAATCCGCTCGCCGATTCGGCCATTTTCGTTCGACATTCAATTATATTGCTTAGAGGTAACATTCCGTAGCTCGGCCCATAAAATTGTGTGCACAGTGATACCAAATTTACTATCTATTCAAGGTAGTCTAGGTTGTAGTACCCGAGTCTCCGTTACGTAGCACCGTAAATTACGTAACATACTGCGGTCGTCGGTCAAAC…	isoform a	gi|12585194|sp|Q9U505.1|ATP9_MANSERecName: Full=ATP synthase lipid-binding protein, mitochondrial; AltName: Full=ATPase protein 9; AltName: Full=ATPase subunit c; Flags: Precursor >gi|6560655|gb|AAF16705.1|AF117583_1 ATP synthase subunit c [Manduca sexta]	Q9U505	1.4e-71	95	F:hydrogen-exporting ATPase activity, phosphorylative mechanism; P:ATP hydrolysis coupled proton transport; C:integral to membrane; P:ATP synthesis coupled proton transport; F:lipid binding; C:mitochondrial proton-transporting ATP synthase complex, coupling factor F(o)	hydrogen-exporting ATPase activity, phosphorylative mechanism GO:0008553; ATP hydrolysis coupled proton transport GO:0015991; integral to membrane GO:0016021; ATP synthesis coupled proton transport GO:0015986; lipid binding GO:0008289; mitochondrial proton-transporting ATP synthase complex, coupling factor F(o) GO:0000276	EC:3.6.3.6	107019	11.4777	65942	10.7976	1.602 down
SpodoLitt_C518	307	GACACAGACGAGGAGCAGAAGACCATCATGAAGACGACACGGACGAGGAGCAGAAGATCATCATGAAGACGACACGGACGAGGAGCAGAAGATCATCATGAAGACGACACGGACGAGGAGCAGAAGACCATCATGAAGACGACACAGACGAGGAGCGGAAGATCATCATGAAGACGACACGGACGAGGAGCAGCAGACTATCATGAAGACGACAGACGAGGAGCTGAGAACCACCATGAAGACGACACAGACGAGGAGCAGAAGACCACCATGAAGACGACACGGACGAGGAGCAGAAGACCAATAC	---NA---					-			1374	7.60255	11811	10.7816	9.056 up
SpodoLitt_C721	1578	TTATATAAATAATTAATTTCCTCATCAATAAATAGAAATATAGAGGAATAATCAAACTACATCTACAAAATGTCAATATCAAGCTGCTGCTTCAAATCCAAAGTGATGATTACTTGAAAAATGATTATTCAAATGACGAATTAAGCAAATTAATAAAAATGTTGTTCCAATAATTACATGTAACCCATGGAATCCTGTTGCTATAAAGAATGTAGAACCATAAATTCTGTCTGCAATAGTAAAAGGAGCTTCAAGATATTCATATGCTTGAAGAATTGTAAAGTAAATTCCTAAAATAATAGTAATAAATAAACCTTGAGTTATTTGAGAATTGTTATTTTCTATGATTGCATGATGAGCTCATGTAATTGATACTCCTGATCTAATTAAAATAATTGT…	cytochrome c oxidase subunit iii	gi|426406274|ref|YP_007026038.1|cytochrome c oxidase subunit III (mitochondrion) [Spodoptera exigua] >gi|401880628|gb|AFQ31563.1| cytochrome c oxidase subunit III (mitochondrion) [Spodoptera exigua]	YP_007026038	2.33e-140	90	P:aerobic electron transport chain; C:integral to membrane; C:mitochondrion; F:cytochrome-c oxidase activity	aerobic electron transport chain GO:0019646, integral to membrane GO:0016021, mitochondrion GO:0005739, cytochrome-c oxidase activity GO:0004129	EC:1.9.3.1	128572	11.5751	70680	10.7319	1.793 down
SpodoLitt_C22431	520	GTTGTATTGTAGGGAAGGGCAGTCCTTTGAAAATGTCGAAGGTATCGCGTGATACGCTATACGAGTGTGTAAACGCCGTTCTCCAGTCTTCAAAAGACAAAAAGCGTAATTTCCTGGAAACTGTTGAATTGCAAATCGGTCTGAAGAACTATGACCCCCAAAAGGACAAACGTTTCTCCGGCACTGTCAAACTAAAGTACATCCCACGTCCTAAGATGCAAGTTTGCATTCTTGGAGACCAACAGCACTGTGATGAGGCTAAAACTCTGACGGTACCCTGCATGGATGCTGAGGCACTCAAAAAACTGAACAAGAACAAGAAGCTGGTCAAGAAACTGGCTAAAAAGTATGACGCTTTCCTTGCATCAGAGTCACTTATCAAGCAGATCCCACGTCTGT…	ribosomal protein l10a	gi|315115353|gb|ADT80649.1|ribosomal protein L10A [Euphydryas aurinia]	ADT80649	4.02e-111	100	F:structural constituent of ribosome; F:RNA binding; C:large ribosomal subunit; P:translation	structural constituent of ribosome GO:0003735, RNA binding GO:0003723, large ribosomal subunit GO:0015934, translation GO:0006412	-	16362	10.2025	23302	10.731	1.442 up
SpodoLitt_C12049	854	GTGTAGTCCAACATGGCTCGCGGACCCAAAAAACATTTGAAGCGTCTTAATGCTCCCAAAGCATGGATGTTGGACAAGCTGGGCGGCGTGTACGCGCCGAGACCCTCGACTGGTCCTCACAAGCTGCGTGAATGTTTGCCGCTAGTCATCTTTCTACGAAACAGGCTCAAATATGCCCTGACTGGTAACGAAGTTCTCAAGATAGTAAAACAGCGTCTCATTAAAGTAGATGGCAAAGTGAGGACAGACCCCACATACCCTGCTGGCTTCATGGATGTTGTTTCTATTGAGAAGACAAATGAATTGTTCCGCCTCATCTATGATGTAAAGGGCCGCTTTACGATTCACCGCATCACACCGGAGGAAGCTAAGTACAAGCTGTGCAAGGTGCGCGCGGTG…	ribosomal protein s4e	gi|389608137|dbj|BAM17680.1|ribosomal protein S4 [Papilio xuthus] >gi|389610695|dbj|BAM18959.1| ribosomal protein S4 [Papilio polytes]	BAM17680	0	99	C:ribosome; F:structural constituent of ribosome; P:translation; F:rRNA binding	ribosome GO:0005840, structural constituent of ribosome GO:0003735, translation GO:0006412, rRNA binding GO:0019843	-	31222	10.4199	36487	10.6632	1.183 up
SpodoLitt_C272	588	TTTTTTTTTTTTTTTTGACTGTACAACAAGAAATCCTTTTATTTTTTGAAATTTACATACATATTGCGACTAGAGGTGGAAAAATTGGCAGTGTTATAAATGTATTGTTTTACTTATTATTTTTTAAAGGTAAACTTAAACCCTTCTGATGGGCTCTTCCTTGGGGGGGTGGGTCCTGATGTACTCAAGAGACCTGACGATGTACTCGGGGATTTCCTGAGGTGCGGGGGGAACGGGGAGATGGGCACCCTGGGGTTGGTATCCGTTCTCGTCAGCGGTGTAGGTCAGACTGAAGCGCTCACCGTTGGGAGCGGTGTAGGAGTTACTACCTTGGACAGAGATGGCTTCGGATTCAGAGCCGACGTTCTTGAGGAGTCCGACTTCCTGGGCAGCGATACC…	tpa: cuticle protein	gi|183979347|dbj|BAG30726.1|cuticular protein CPR3 [Papilio xuthus]	BAG30726	4.04e-50	76	F:structural constituent of cuticle	structural constituent of cuticle GO:0042302	-	3035	7.5947	24738	10.6401	8.255 up
SpodoLitt_C933	442	CGTTTGGCTAAAGGCACTGGTAACACTGATTTTGTTTATTCAACTGCGTTGGCAACACCCAGCAAACTGTCAAATTGTTTCTTCTTTTCTGTCAACTGGAGAGTTAGACAGGTTATCGAAAATGGCCAAACGCACGAAGAAGGTTGGAATTACTGGCAAATATGGCACACGTTACGGTGCCTCCCTCCGTAAAATGGTCAAAAAAATGGAAGTCACCCAGCACGCAAAATACACTTGCTCGTTCTGCGGTAAGGATGCCATGAAGCGTTCCTGTGTCGGCATCTGGTCATGCAAGCGCTGTAAGAGGACCGTAGCTGGTGGTGCGTGGGTATTCTCCACCACTGCTGCCTCCTCCTGCAGGTCCGCAGTCAGAAGATTGCGTGAGGTCAAGTAAACATC…	ribosomal protein l37a	gi|112984128|ref|NP_001037249.1|ribosomal protein L37A [Bombyx mori] >gi|15213794|gb|AAK92172.1|AF400200_1 ribosomal protein L37A [Spodoptera frugiperda] >gi|54609271|gb|AAV34851.1| ribosomal protein L37A [Bombyx mori] >gi|268306414|gb|ACY95328.1| ribosomal protein L37A [Manduca sexta] >gi|309951482|gb|ADO95156.1| ribosomal protein L37A [Antheraea yamamai] >gi|315115465|gb|ADT80705.1| ribosomal p…	NP_001037249	1.82e-55	100	C:ribosome; F:structural constituent of ribosome; P:translation	ribosome GO:0005840, structural constituent of ribosome GO:0003735, translation GO:0006412	-	17042	10.4954	18382	10.6232	1.092 up
SpodoLitt_C132	621	TTTTTTTTTTTTTTGGAAATTTATTAGTTTATTATAACTTAAGCCACCAGGGCTGAGGCGGTGCTCGACTCATATTTCCAGTTGGGTGGGAGCACACTCTTTGTCTTGTAGTAGCGGGCCAGCCTGTGAATTCTGGATTCGACAAGAATCAGCCTGAATTTGCTGTCCTTGTCCTTCCTGTTGCGTTCCAAGTGCTTCCTCATGGCAACGGCTTTCTTGATCAGGTAGTACAAATCTTCGGGTAGGTCAGGGGCGAGACCCATAGCTTTCATGATACGCAGGATCTTTTTGCCAGTAACAAATCTGACTTGTGCGACTCCATGGGAATCCCTGAGCATCACACCGATTTGGGAGGGAGTAAGGCCTTTCTTGCCAAGTTTGAAAATCTGTTCCTTTACA…	ribosomal protein s13	gi|54039367|sp|Q962R6.3|RS13_SPOFRRecName: Full=40S ribosomal protein S13 >gi|15213814|gb|AAK92182.1|AF400210_1 ribosomal protein S13 [Spodoptera frugiperda] >gi|315115337|gb|ADT80641.1| ribosomal protein S13 [Euphydryas aurinia] >gi|357624580|gb|EHJ75304.1| 40S ribosomal protein S13 [Danaus plexippus] >gi|389608275|dbj|BAM17749.1| ribosomal protein S13 [Papilio xuthus] >gi|389611129|dbj|BAM19175…	Q962R6	3.34e-104	100	P:nuclear-transcribed mRNA catabolic process, nonsense-mediated decay; P:translational termination; P:translational initiation; F:protein binding; P:translational elongation; C:nucleolus; P:negative regulation of RNA splicing; F:structural constituent of ribosome; P:viral transcription; P:SRP-dependent cotranslational protein targeting to membrane; F:mRNA binding; C:cytosolic small ribosomal subu…	nuclear-transcribed mRNA catabolic process, nonsense-mediated decay GO:0000184; translational termination GO:0006415; translational initiation GO:0006413; protein binding GO:0005515; translational elongation GO:0006414; nucleolus GO:0005730; negative regulation of RNA splicing GO:0033119; structural constituent of ribosome GO:0003735; viral transcription GO:0019083; SRP-dependent cotranslational …	-	19957	10.2329	25779	10.6203	1.308 up
SpodoLitt_C2154	259	GCAGCATGGTAGGCGACGGCAGCGGGGGCGGCGTGGTAAGCCACTGGGGCTGCGACAGCGACGTGTTGGGCAGACTGGTCGTGACGCACGATGTTCTGGGAGGAGACAGCGGCAGCAGAAGAGTAGTGCACAGGGGCGGGCAAGAGACCAGCCTGGCACACCGCGACTAAACCGCACAGAGCTACTACCTTAGCGAACATTTTAATTAAATTGATTGTCTCACTTGTGTGATCAAACAATTTAATTAAAATGTTCGCTA	tpa: cuticle protein	gi|290563418|ref|NP_001166668.1|cuticular protein RR-2 motif 97 precursor [Bombyx mori] >gi|223671296|tpd|FAA00600.1| TPA: putative cuticle protein [Bombyx mori]	NP_001166668	4.48e-20	72	F:structural constituent of cuticle	structural constituent of cuticle GO:0042302	-	5	-0.46846	10727	10.6173	2173.490 up
SpodoLitt_C108	3032	TTTTTTTTTAAGAAATTTATGTACAAAAAATATTTTTTATTATAATTAAATACGAGACGAAAACAACATGTAAATGTGAAGAACTATTTCTAAAGTTTAATTTTTCATTTATTATTTAGATAACATTTAATAACTCCACAGGAAAATCTCTTAATAAAGTTATTAGATGATTTATTAGTATATATTTGGTTAAATTATTTTATTATAATTTAACGGAACAGCTGAATGAGCATAGCTGCAAGGATGAGGAATGATGAAGCGAAGATGGTAGGGGAGTTGCTTCTAACAGAAACGAAATTGAAGACTTCAAGCGCATTATTGCTACCCCATTCTACATTGGTCATGGCACTATTGACTACATTCACAGCGGCGTTGAACGACCCGGCTAAGTCGATTTGG…	aminopeptidase n4	gi|326454733|gb|ADZ74247.1|aminopeptidase N [Spodoptera littoralis]	ADZ74247	0	99	F:metalloendopeptidase activity; P:proteolysis; F:zinc ion binding; F:aminopeptidase activity	metalloendopeptidase activity GO:0004222, proteolysis GO:0006508, zinc ion binding GO:0008270, aminopeptidase activity GO:0004177	EC:3.4.24.0; EC:3.4.11.0	81972	9.98345	125538	10.6172	1.551 up
SpodoLitt_C6949	844	TTTTTTTTTTTTTTGATATTTTGTCACACGTGCCGCGTGGAGTTTTACCTCGCAGCACAATGGTTGCGGTTACGAAAGAGAAGACTGAAAAGAAGCCTGTGAAAGGCAAGGAGGACAGTAAAAAACTACCAGCTGTACCTGAGTCAGTGCTCAAGCACCGCAAGAGGAGGGAAGCTCTCCGCACTCGCCGCCTGCAGGTCACCCTCAAGAGGCGTTCAGCAGCCATCAAGAAGAAGCAACTTATCTTCAAGAGGGCTGAACAGTATGTTAAGGAATACCGCATCAGGGAGCGAGATGAGATCAGGCTAGCCAGACAGGCTCGCAACCGCGGCAACTACTACGTACCTGGTGAAGCTAAGCTCGCCTTCGTCATCCGTATCCGTGGTATCAACCAGGTCT…	ribosomal protein l7	gi|389610685|dbj|BAM18954.1|ribosomal protein L7 [Papilio polytes]	BAM18954	1.11e-175	98	C:ribosome	ribosome GO:0005840	-	24223	10.1517	32503	10.6134	1.377 up
SpodoLitt_C17905	552	CTCTTGTATGCGAAGGTGTTGAGGCGCTTGTGGTGGTGCACGCGCTTGGGCAGAGGGAATCTGATTGTGCTGTTGTGGAACTGCTTCACCTGCGGCCGGCGGCACGCAGACGCCTTGATGACCTCCACTTTGATGATCTGAATGGAGTGAGCACGGGCTCTGTGCCGAGCACCCATATCACGGTAGCATTGCGTGACTGCTCCGCCGACACTGAGGTCACGGTACTCACGGTACATATTGTGTACGCCAGACCGAGACTCATAACGCAGCCAGATGCCAAAATTCTTGATCTTAATAGGACTTTTTTCAGGTATTTCCTTTATAGAAACAATTTCTCCAGTTGTCTTCTTGAATTTCTTAAGTTGTCGCAAAAAGTACCAGAATCGGGATTTTGCAACA…	ribosomal protein l18a	gi|389608215|dbj|BAM17719.1|ribosomal protein L18A [Papilio xuthus] >gi|389611131|dbj|BAM19177.1| ribosomal protein L18A [Papilio polytes]	BAM17719	3.05e-118	98	C:ribosome; F:structural constituent of ribosome; P:translation	ribosome GO:0005840, structural constituent of ribosome GO:0003735, translation GO:0006412	-	15633	10.0558	22269	10.5884	1.446 up
SpodoLitt_C6710	419	TTATAGGTATTTATGTTTATTAAGACCTAATTACGTCTGCCACCATAGCCGCCTTGTGTGGCTGGCTGCGTCAGTTGCAGACCGTTGATGTTATTGAAGTCGAGCATCTTCAACATGTCCTTAGTATCAGGATCAACCTCAATAATGTCATGTTCAAGGGCAGATACTTCTGGGACATAGTTGTCACGCCTCTCACGCTCCTCCTCTTGCAGTTTGATGGAGATTCCTCTGACCTGGGAGTGCCTGAGACGCCTCATCAAATGGGTAGCAAACCCAGCGATCTTATTACGAAGGGGTTTGGTTGGGATTATAGCTATTTCCTCACATATCCGCTTATTTGTATCAAAATCAAGAGTTAATCTTGTGTAATATTTTTCAATAATAATTTTAGCTGCTTTT…	ribosomal protein s17	gi|112984008|ref|NP_001037267.1|ribosomal protein S17 [Bombyx mori] >gi|20140135|sp|Q962R2.3|RS17_SPOFR RecName: Full=40S ribosomal protein S17 >gi|15213822|gb|AAK92186.1|AF400214_1 ribosomal protein S17 [Spodoptera frugiperda] >gi|54609319|gb|AAV34875.1| ribosomal protein S17 [Bombyx mori] >gi|268306398|gb|ACY95320.1| ribosomal protein S17 [Manduca sexta] >gi|389608355|dbj|BAM17787.1| ribosomal …	NP_001037267	9.47e-90	100	C:ribosome; F:structural constituent of ribosome; P:translation	ribosome GO:0005840, structural constituent of ribosome GO:0003735, translation GO:0006412	-	12606	10.1374	16932	10.5815	1.360 up
SpodoLitt_C53	1536	GTGCAATCATATTCGTTTGGCAAGCCTCTTAACCGGTCGCGCTGAACGACGACTGATATTTAATTAATTTATATTCTACATTAAGTTCAACAAAACTCAATTCAAAATGCGTGAGTGCATCTCTGTACACGTTGGACAAGCCGGAGTCCAGATTGGTAATGCCTGCTGGGAATTATACTGCCTTGAGCATGGAATCCAGCCTGACGGCCAGATGCCCACAGACAAGACCGTGGGCGGTGGTGATGACTCCTTCAACACCTTCTTCAGTGAGACCGGTGCCGGCAAGCACGTCCCCAGGGCTGTGTTTGTAGACTTGGAACCCACTGTAGTTGATGAGGTCCGCACTGGCACATACAGACAGTTGTTTCATCCAGAACAACTTATCACTGGTAAGGAAGA…	tubulin alpha-1 chain-like	gi|195157178|ref|XP_002019473.1|GL12416 [Drosophila persimilis] >gi|194116064|gb|EDW38107.1| GL12416 [Drosophila persimilis]	XP_002019473	0	99	C:tubulin complex; P:mitotic spindle organization; P:mitotic cell cycle spindle assembly checkpoint; F:GTP binding; C:integral to membrane; P:GTP catabolic process; C:astral microtubule; P:protein polymerization; C:centrosome; F:ATPase activity, coupled to transmembrane movement of substances; P:antimicrobial humoral response; P:transmembrane transport; F:GTPase activity; P:ATP catabolic process;…	tubulin complex GO:0045298; mitotic spindle organization GO:0007052; mitotic cell cycle spindle assembly checkpoint GO:0007094; GTP binding GO:0005525; integral to membrane GO:0016021; GTP catabolic process GO:0006184; astral microtubule GO:0000235; protein polymerization GO:0051258; centrosome GO:0005813; ATPase activity, coupled to transmembrane movement of substances GO:0042626; antimicrobial …	-	107655	11.358	62052	10.5815	1.713 down
SpodoLitt_C18373	375	TTACAGAGCTGATATATTTATTAGATTACTTCTTCTTAGATACACCAACAGTTCTTCCTCTCCTACCGGTAGTCTTAGTATGCTGACCACGCACACGGAGACCCCAATAATGGCGCATACCTCTGTGGGCGCGAATCTTCTTCAGCCTTTCCAAGTCCTCACGGAGCTTAGAATCTAAGTTGGAAGATGTCAACTGGCTGTATTTACCATCAACAATATCCTTCTGCCTGTTGAGGAACCAGTCAGGGATTTTGTATTGCCTGGGGTTAGACATGATAGTGACAATCTTTTCCACCTCTTCTTCAGTACATTCACCAGCACGTTTATCCAAATCAATATCGGCTTTTTTCAGGACAATGTTAGAGTATCTTCGAC	ribosomal protein s18	gi|54039447|sp|Q962R1.1|RS18_SPOFRRecName: Full=40S ribosomal protein S18 >gi|15213824|gb|AAK92187.1|AF400215_1 ribosomal protein S18 [Spodoptera frugiperda] >gi|48958395|dbj|BAD23920.1| ribosomal protein S18 [Antheraea yamamai] >gi|268306384|gb|ACY95313.1| ribosomal protein S18 [Manduca sexta] >gi|315115383|gb|ADT80664.1| ribosomal protein S18 [Euphydryas aurinia]	Q962R1	2.18e-77	100	C:ribosome; F:structural constituent of ribosome; P:translation; F:rRNA binding	ribosome GO:0005840, structural constituent of ribosome GO:0003735, translation GO:0006412, rRNA binding GO:0019843	-	14328	10.4823	14769	10.5444	1.043 up
SpodoLitt_C192	2254	TTTTTTTTTTTTTTTTTTTTTCACTTTCAGATTTAATATTAGTAAGGATAAGTTTCTTTGGCCTTGGTGAGTTGTAAATTGTGTGCCAAGATATTCTTTATACCCATATCCCAAGTTTTATTTGGATTTGGCCCATTGTCTCATTATTCTTTCAAGACTTACAAACATGTGCTTTTGTTTTAGGCCAGTTTATGATGCTTTCGAAAAGGATGAAGATCTTTCTTTTCTATTGGTTCTTCACCATGTAATGTCACTATAGAACTGGTAAATAAATTATATTTTGAAATGCAATGGTGAATGATCACATCAAGGAGTGTATTGGTTTCAATTGAAAATGCATTTCAAAACATAAAAGAATGGACTAGAGTGAAACAATTGATCATAATTTACATTAGTTGT…	vacuolar h	gi|1718095|sp|P55277.1|VATL_HELVIRecName: Full=V-type proton ATPase 16 kDa proteolipid subunit; Short=V-ATPase 16 kDa proteolipid subunit; AltName: Full=Vacuolar proton pump 16 kDa proteolipid subunit >gi|290956|gb|AAC37176.1| H+-ATPase V-type subunit [Heliothis virescens]	P55277	3.84e-92	100	F:hydrogen ion transmembrane transporter activity; C:fusome; C:integral to membrane; P:imaginal disc-derived wing morphogenesis; C:vacuolar proton-transporting V-type ATPase, V0 domain; P:ATP hydrolysis coupled proton transport; P:dsRNA transport	hydrogen ion transmembrane transporter activity GO:0015078; fusome GO:0045169; integral to membrane GO:0016021; imaginal disc-derived wing morphogenesis GO:0007476; vacuolar proton-transporting V-type ATPase, V0 domain GO:0000220; ATP hydrolysis coupled proton transport GO:0015991; dsRNA transport GO:0033227	-	128533	11.0602	88642	10.5425	1.431 down
SpodoLitt_C41	1825	ATAATATCATAATTGGCGTGGCCATTTATTTTCACAATCAGTTCGTTCATTCAAAGTTAAAGGAAATTCAAAACTTCATTTATTATTTTTGTCTTAAAATAACAGGTACATAAACTCAAACGTAACTTCAACCGATTAAAAAAAAATAACAAAAAGTAGACTAATAGAGTATTTAGTTCAGTGCGTTCGATCGCGGGTCGTGGAATACGAGTTCCTAGGATCTGGTAATACGACCACTATCCATGCAGGGGTATTACACGCCCCCCGTTCGTATTAGTGCTAATCTTATATTTATGTATCACATTCAAACGTCTGCTCCCTGCAGCCTTAGTAGCTATCATGATGACCATATTCGTGGCCGTGTCCGTGACCGATAACAACGGGGACTGGTACCTTCAC…	cuticular protein cpg12	gi|389611033|dbj|BAM19127.1|cuticular protein PpolCPG12 [Papilio polytes]	BAM19127	6.08e-124	88	-			9	-2.28533	70599	10.519	7153.072 up
SpodoLitt_C317	1070	AAGTACAGACAGGAGCGTGAGGAATCATATGACTTTCGTCACGACGATCTACTGCGCTTATTGATTTGTGTCTTGGTCTTGATTCTCGCTCGACATAGTTTTTGTGTGTATCAGAAATGGCGAGTCAGACACAGGGAATCCAACAACTGTTGGCGGCTGAAAAGCGCGCTGCTGAAAAGGTTTCAGAGGCCAGGAAGCGGAAAGCAAAACGCCTAAAGCAGGCTAAGGAGGAGGCCCAAGATGAGGTGGAAAAGTACAGACAGGAGCGTGAGAGGCAGTTCAAAGAGTTCGAGGCCAAGCACATGGGCACCCGGGAAGGTGTTGCCGCCAAGATCGAAGCTGAGACCAAGATCAAGATCGAAGAGATGAACAAAATGGTGAAGGCACAGCAAGAGGCCG…	vacuolar atp synthase subunit g	gi|389611892|dbj|BAM19502.1|vacuolar H[+] ATPase G-subunit [Papilio xuthus]	BAM19502	8.6e-67	97	C:apical plasma membrane; P:proton transport; C:vacuolar proton-transporting V-type ATPase complex; F:hydrolase activity, acting on acid anhydrides, catalyzing transmembrane movement of substances	apical plasma membrane GO:0016324; proton transport GO:0015992; vacuolar proton-transporting V-type ATPase complex GO:0016471; hydrolase activity, acting on acid anhydrides, catalyzing transmembrane movement of substances GO:0016820	EC:3.6.3.0	55644	10.927	40427	10.4847	1.358 down
SpodoLitt_C19391	284	GAAATTCACTTAAGGAGCCTGGGGGATGTGAGCGCCCTGGGGCTGGAAGCCGAGCTCGTTGGCGATGTAGGTGATGGTGTAGACAACACCGTCGGGGCCGGTGTAGGAGTACTGGCCGCGGACCTCGATAGCCTCGTTTTCAGTGCCGGCGTTCTTCAGCTGACCCTGCTCCTGAGTGGCAATGCCGTTGGAGGTCTCCACGGCATAGTTGTATCCATCAACTCCGATGTTGTCACTATCGTAGCGGAGGACGACGGCGTCCGCGTCGGAGCTGGCGGGAGCGG	cuticle protein 1	gi|91083447|ref|XP_970381.1|PREDICTED: similar to cuticle protein 1 [Tribolium castaneum] >gi|270007795|gb|EFA04243.1| hypothetical protein TcasGA2_TC014497 [Tribolium castaneum]	XP_970381	1.03e-38	83	F:structural constituent of cuticle	structural constituent of cuticle GO:0042302	-	391	5.69138	10577	10.4642	27.338 up
SpodoLitt_C428	660	GTTTGGTGCACGAAGCTCCAAGGTGTGTGTATTTATCAAAAAATCCACTTTAATCGTGAAATATCAATGCCGGAATAACTGAATTTAGTTATAAAAAGTGTTCTCAGGTGCCGTTATAGGTGTTGTGAGTCTTATTTTGTGATATTATTTCAGATCACAATGGCAAAACCTAAANNCTCAACTGTCAAAATCGCTTGACATGTGTAACTTGACTTTGACGTTTCTTTTTTGATTTGGTTTGGTGCACGAAGCTCCAAGATCACAATGGCAAAACCTAAAGGAGAGAGGAAAGGCAAATCTGCCATCAACGAAGTTGTAACTCGTGAATACACGGTTAACTTACACAAACGGCTTCATGGAGTAGGTTTCAAGAAACGCGCTCCTCGTGCCATCAAGGAG…	ribosomal protein l31	gi|51701794|sp|Q7KF90.1|RL31_SPOFRRecName: Full=60S ribosomal protein L31 >gi|51701841|sp|Q9GP16.1|RL31_HELVI RecName: Full=60S ribosomal protein L31 >gi|15213782|gb|AAK92166.1|AF400194_1 ribosomal protein L31 [Spodoptera frugiperda] >gi|11967847|emb|CAC19413.1| ribosomal protein L31 [Heliothis virescens] >gi|357627281|gb|EHJ77018.1| 60S ribosomal protein L31 [Danaus plexippus] >gi|389608427|dbj|…	Q7KF90	6.16e-83	100	C:ribosome; F:structural constituent of ribosome; P:translation	ribosome GO:0005840, structural constituent of ribosome GO:0003735, translation GO:0006412	-	17800	9.98009	24534	10.4612	1.395 up
SpodoLitt_C67	1726	ATCGGATCGGACAGCAAATCGGCCCCTCCCTCCCTTCACCTACCGCTATCTTTCTCTCAGAAGTTGCAACCATGGCGGCCGGGGTACTTTACACCTATCCAGAAAACTTCCGGGCATACAAGGCGTTGATCGCCGCACAGTACTCGGGAGTAGACGTGAAAGTGGCCCCTAACTTTGTGTTCGGTGAAACTAATAAGTCAGCAGAGTTCTTGAAAAAGTTTCCAGCCGGTAAAGTTCCAGCCTACGAAAGTGCTGACGGCAAGGTTCTACTATCGGAAAGCAATGCTATTGCTTATTATGTGTCCAACGCCGCGCTGCGAGGCACGGACGCGGCCACGCAGGCGCGCGTGCTGCAGTGGGCTTCCTGGGCAGACAGTGAGCTGCTGCCTGCATCCTGCG…	elongation factor 1 gamma	gi|389608293|dbj|BAM17758.1|elongation factor 1 gamma [Papilio xuthus]	BAM17758	0	87	F:glutathione transferase activity; F:translation elongation factor activity; C:eukaryotic translation elongation factor 1 complex; P:glutathione metabolic process; P:glutathione conjugation reaction; C:ribosome; P:regulation of translational elongation	glutathione transferase activity GO:0004364, translation elongation factor activity GO:0003746, eukaryotic translation elongation factor 1 complex GO:0005853, glutathione metabolic process GO:0006749, glutathione conjugation reaction GO:0006803, ribosome GO:0005840, regulation of translational elongation GO:0006448	EC:2.5.1.18	49648	10.0729	63724	10.452	1.300 up
SpodoLitt_C1079	681	CCCAAACTTACTGCTTATCATGTATCTAAATACTTCATACAACAAACTAGTAATTACGTACAATACCTTGTACATAAACAAATCGAAAGTGATAATTTTTTATCACAGCTTTGATAGTCTGCTACCGGTAAATGTTGATAAGCAATGCACTCATTCCTCATCTACTCATCTTATAGATTAAAAGAACATTGGTGGTTTTTTCTATTTTAGTAAATGTATCAAACTAATTGGACGTGCATTTAATTGGATCTGAAACTCACAATGAAAGGAATAATTACATTATTGGTCATCGTGTACGCGGCCGTGGGGCGGGCCCAATTGGAAGAATGCCCGAAAGAACAGGAAACTAACTGGGATATTGAATGGCTGCTGAGACACGACGATTGTGAAAAATTTTAT…	mucin-like protein	gi|171740921|gb|ACB54955.1|insect intestinal mucin 4 [Helicoverpa armigera]	ACB54955	9.85e-33	80	C:extracellular region; F:chitin binding; P:chitin metabolic process	extracellular region GO:0005576, chitin binding GO:0008061, chitin metabolic process GO:0006030	-	18017	9.95302	25110	10.4498	1.411 up
SpodoLitt_C759	877	TCGTCTAACTCTGCTCCCGCTGACGGCAGTGTATCAGTAGACAGTTCATCCGCCGGAGTACCAGCCAATGCTGGCGCCTCAGTAGCTGTGTCATCTAACTCTGCTCCCGCTGACGGCAGTGTATCAGTAGACGGTTCATCCGTCGCAGTACCCGCCAATGCTGGCGCCTCAGTAGCTGTGTCATCTAACTCTGCTCCCGCTGACGGCAGTGTATCAGTAGACGGTTCATCCGTCGCAGTACCCGCCAATGCCGGCGCCTCTGTAGCTGTGTCATCTAACTCTGCTTCCGCTGACGGCAGTGTATTAGTAGACGGTTCATCCGCTGGAGTGCCCGCCAATACTGGCGCGTCAGTAGCTGTGTCATCTAATACTGCCGCTGTTGACGCTGCCCCCGTTAAC…	transmembrane protein	gi|268571005|ref|XP_002648662.1|Hypothetical protein CBG25020 [Caenorhabditis briggsae]	XP_002648662	3.64e-46	78	F:metal ion binding; C:integral to membrane	metal ion binding GO:0046872, integral to membrane GO:0016021	-	4191	7.69362	28209	10.4467	6.741 up
SpodoLitt_C276	1575	GGCTCATCCTATGCCTGACGGCCGTGGTGACACTGGCACTGGCCTACAAAAACCCTCACTATGCATCGGGCCGCTCGACTATGGTTCATCTGTTTGAATGGAAGTGGGATGACATCGCGAGTGAGTGCGAGAGGTTCTTAGGACCCAGAGGATATGGTGGAATTCAGATCTCTCCTCCAAATGAGAACCTGGCTATCTGGTCTCGCCAACGCCCTTGGTGGGAACGTTACCAGCCCATCTCCTACCGCCTGGTCACCCGCTCCGGTAATGAACAGCAGTTCGCTAACATGGTGCGAAGATGTAACGACGCTGGTGTCAGAATCTACGTCGATGCCATCATCAACCACATGACGGGCACATGGAATGAGAACACTGGTACCGGTGGTAGCACCGCTGACT…	alpha- partial	gi|27447982|gb|AAO13754.1|AF280891_1alpha-amylase [Spodoptera frugiperda]	AAO13754	0	96	F:alpha-amylase activity; F:metal ion binding; P:carbohydrate metabolic process	alpha-amylase activity GO:0004556, metal ion binding GO:0046872, carbohydrate metabolic process GO:0005975	EC:3.2.1.1	12179	8.26775	53328	10.4384	4.502 up
SpodoLitt_C302	1868	TTGAAGATTAGCTGACAAGAATGCTTCCATTAGCCGGCCGTAAACATACAATGGTGTTTGACATGAGACTGCGCTACGTAGGGATTAGATGAATTGTCCTAAATGCGACTCACAATCTCTTGTCAAAGCCAGAGTTCGTAAAAGCTAGACGTCTATTGCGCCGCCTGGGTGAAGGTAGCGAGGAAGTCAGTAACGATCTTCTTGAGGGCGGCGTCAGACTCGGGGGTGATCTGACCGTCCTTGGCGATGGTAGACAACAGGCTCTGGTGGCTGGTCTTGATGTGCTGGGTGAACTCCTTCTCAAAGCCAGTGATCTTGCTGGGGTCAAGTTTGTCGAGGTGACCACGGACACCACAGTAGATGATGGCGACCTGTTCCTCAATGGCCATGGGCACATAT…	atp synthase subunit mitochondrial-like	gi|114052278|ref|NP_001040233.1|ATP synthase [Bombyx mori] >gi|87248463|gb|ABD36284.1| ATP synthase [Bombyx mori]	NP_001040233	0	99	F:proton-transporting ATPase activity, rotational mechanism; F:proton-transporting ATP synthase activity, rotational mechanism; P:ATP hydrolysis coupled proton transport; C:proton-transporting ATP synthase complex, catalytic core F(1); P:ATP synthesis coupled proton transport; F:ATP binding	proton-transporting ATPase activity, rotational mechanism GO:0046961; hydrogen ion transporting ATP synthase activity, rotational mechanism GO:0046933; ATP hydrolysis coupled proton transport GO:0015991; proton-transporting ATP synthase complex, catalytic core F(1) GO:0045261; ATP synthesis coupled proton transport GO:0015986; ATP binding GO:0005524	-	80007	10.6474	68057	10.4329	1.160 down
SpodoLitt_C17111	323	GAATTAGCTTGCGTTTACTCCGCTCTCATCCTCGTTGATGATGACGTTGCCGTAACTGGTGAGAAGATCTCCACCATCCTGAAGGCGGCCAACGTTGATGTAGAGCCATATTGGCCAGGCTTATTCGCAAAGGCTTTGGAAGGTGTAAATGTGCGTGACCTCATCACAAACATCGGATCTGGAGTTGGAGCTGCCCCTGCGGTTGGTGGTGCACCCGCTGCTGCTTCAGCCGCAGCCCCGGCAGCAGAACCAGCCAAGGAGGAGAAGAAGAAGGAAGAAGAACCTGAGGAGTCCGACGACGACATGGGCTTCGGTCTCTTTGA	60s acidic ribosomal protein p1	gi|4239713|emb|CAA72658.1|acidic ribosomal protein [Ceratitis capitata]	CAA72658	1.58e-39	86	F:structural constituent of ribosome; C:lipid particle; C:cytosolic large ribosomal subunit; P:translational elongation	structural constituent of ribosome GO:0003735, lipid particle GO:0005811, cytosolic large ribosomal subunit GO:0022625, translational elongation GO:0006414	-	8604	9.96199	11558	10.406	1.360 up
SpodoLitt_C3015	256	CCGCTTCGTTTGCATCTTCAACGTTCTTGGGTTTACCGCACCTCTCCTCAATGATGCGCCTCCTCTCGGCCGCTTTGCGTTCCTGCTCCTTTTTCAGTTCCTCGGCGGCTTTCTTACGCAGCAGCAACCTGAGCTTCTTCTTCCTCTCAGGTGTCATGAAACCCTTCTTCGCCTTCTTGGCTTTGGAGGCCTCCTCCATACGCTTGCGCACCTCAGCACGCTTGCGGTCGATCTCGGCCTGTTTGGCCTTCTTCGC	troponin i	gi|347965048|ref|XP_003437194.1|AGAP001053-PF [Anopheles gambiae str. PEST] >gi|333469363|gb|EGK97270.1| AGAP001053-PF [Anopheles gambiae str. PEST]	XP_003437194	5.71e-45	100	-			2301	8.39446	9129	10.4012	4.018 up
SpodoLitt_C2419	669	AAAATAAGTGTTATTATATGGAATAAAAATAGAACATAAGTATTAAATTTTATTAATTGTTGTGATTTCCGCCTACAAAATCATCTGGTATAATTCTGTTTCCACAGTCTACCATACCAGCAAATATACAGAATGAAGAATGTTGGAAATAGTAAAACAAAAGTTTAGGTGGGCACTGCATGGTAACGGGTCTGCCATGATTGCAAATGTAGAATTTGTCACAATATTCATGGGGTAAAATCAAGCCTTCAGAATTTTCAGCCGCACAAATTTCACCAGGAGATTGCGATCGAATCTCTTGACCCAATTCCTTCTCAGCAACAAGTTTTTCACTAGGAATAACTCTGTTGCCACAGTCAACATTCCACTCCCAGTCACAATATTCCCTTTCTGGATTGT…	chitin binding protein	gi|317135490|gb|ADV03161.1|chitin binding protein [Spodoptera litura]	ADV03161	1.69e-87	75	C:extracellular region; F:chitin binding; P:chitin metabolic process	extracellular region GO:0005576, chitin binding GO:0008061, chitin metabolic process GO:0006030	-	79193	12.1322	23146	10.3888	3.348 down
SpodoLitt_C131	2116	GACACTAAAAGAAACTTCCAACTGTCCAGTTCCATCATCGCGTGCGACAACGGCTACTGCCGGTTCTACTTAGTTTCCAGCTGCCAACTCGTCGTTTGTTTCCGTTGTCTACATTGGCGCAGCTGTATACAAGTGCATAACTGAGGTAGTCGGTTGCCAGTACGTAGTAGTTGGATCGCCTGATCTCGTTATTGACACTAAAAGAAACTTCCAACTGTCCAGTTCCATCATCGCGTGCGACAACGGCTACTCCTTGTATCGTGGCCAATTCTCCATTTGTAATTTGGCTGTTCATCAAAGAAACGGCGCCTCCAGCAATTGGGGTATAACTAGCACGGTTACACTGTCCAGCTTGGGTCGTCTGTGGGTATCTAGCGACTTCTATCCACGTGCCTTCAT…	apolipoprotein d-like	gi|327420490|gb|AEA76321.1|polycalin [Mamestra configurata]	AEA76321	0	63	P:evasion or tolerance of host defense response; C:extracellular region; F:pigment binding	evasion or tolerance of host defense response GO:0030682, extracellular region GO:0005576, pigment binding GO:0031409	-	198831	11.7857	71556	10.3351	2.733 down
SpodoLitt_C1527	251	CGCCATTATTGACGGACCTGAGCCTGTTGCTGTCGGACCCGCATGGATTGACTTCCCCCTGCCCGACGGTGGTGCTGCCTCTGCCCCCGTTGCGCCCTCTCCCGTGGCTGTCATCCCCGGCCCCGTGTCCTCTGAGATTGCTTCTGGTTCTCCTCTTGTTCAGATCATCCTGAACATCAACCACGCTTCCGCCGTGCCTGAGCCCGTCGCTGTTGGTCCCGCCGTTGTTCCCGCCGTTATTCCTGAGCCTG	cuticle protein cph45	gi|262034617|gb|ACY06933.1|putative cuticle protein CPH38 [Bombyx mori]	ACY06933	4.33e-11	66	-			5575	9.7496	8423	10.3311	1.496 up
SpodoLitt_C2972	783	GCCCTTTCCGGTGTAGATCCTGGGGTTGGGAGCCGTTGTTTCGGTTTTTATTATTTTTAATCGCCTCTAATCCATCAAAATGAGGATCTATAAAGATATTATTACTGGTGATGAGATGTTCTCGGACACATACAAAATGAAGCTGGTCGATGAAGTAATTTATGAAGTGACCGGCAAACTGGTGACGAGAGCACAGGGCGATATTAAAATTGAGGGCTTCAACCCGTCTGCTGAAGAAGCGGATGAAGGAACTGACGCTGCCGTTGAAAGCGGTGTTGACATTGTCCTGAACCACAGGCTTGTCGAAACATACGCTTTTGGCGACAAGAAGTCCTACACATTATACCTCAAAGACTACATGAAAAAATTAGTTGCAAAATTAGAAGAGAAGGCACCTGA…	translationally controlled tumor protein	gi|389610561|dbj|BAM18892.1|translationally controlled tumor protein [Papilio polytes]	BAM18892	2.9e-116	99	C:cytoplasm; F:guanyl-nucleotide exchange factor activity; P:positive regulation of multicellular organism growth; P:positive regulation of cell size	cytoplasm GO:0005737, guanyl-nucleotide exchange factor activity GO:0005085, positive regulation of multicellular organism growth GO:0040018, positive regulation of cell size GO:0045793	-	16140	9.59244	26558	10.3288	1.665 up
SpodoLitt_C16855	412	CGAAGCCTTAACCTCTCTTTTCTGTCTAGCATTTGATCAGATAGTATTTTCTCTCAGCCACAATGGTTGCGGCCAAGAAACAAAAAAAGACCATCGAGTCTATCAACTCTCGATTGGCTCTGGTTATGAAATCTGGGAAATACTGCCTTGGCTACAAGCAAACACTGAAGACTCTCCGTCAAGGCAAAGCCAAGCTGGTCATCATTGCCAAAAATGCTCCTCCACTAAGAAAATCTGAAATTGAATATTACGCTCTTTTGGCAAAAACAGGAGTACACCACTACAGTGGAAACAACATCGAGTTAGGTACAGCATGTGGAAAGTACTACAGGGTGTGCACACTCGCTATTACTGACCCTGGTGATTCAGATATTATAACTACATTGCCTGAAGCAACAG…	ribosomal protein l30	gi|268306416|gb|ACY95329.1|ribosomal protein L30 [Manduca sexta] >gi|315115423|gb|ADT80684.1| ribosomal protein L30 [Euphydryas aurinia] >gi|357615593|gb|EHJ69739.1| ribosomal protein L30 [Danaus plexippus] >gi|389611095|dbj|BAM19158.1| ribosomal protein L30 [Papilio polytes]	ACY95329	4.98e-75	100	F:structural constituent of ribosome; C:cytosolic large ribosomal subunit; P:translation	structural constituent of ribosome GO:0003735, cytosolic large ribosomal subunit GO:0022625, translation GO:0006412	-	10826	9.94226	13800	10.3107	1.290 up
SpodoLitt_C256	2708	TTTTTTTTTTTTTACACTTTATTGTATTTATTTATAACTTTCGTCTCCTCAACACGTAACTTCACAGAGGTTCAAACAGCAAGTAACTATACGTTATTATAGCGCATGATTTTTTGTACAAGACACGCCGCTAGCTAATACAGCGAGAACTATCAAAGTAAACATAATACTGAACTCTTATACATTTCCGGTACATCAAAATGCTGGTAACACTGATATCGAGACACGAAAAGCGTAAAAAAACTGTTGCTTTTATTTTTTTCAACAAAAACATGTTACTTCGATTAAACTCTAATAATAACGTGGAATGCAAGAGGGTACTCGATATTATGATTTGTTTAACACGCGAAGTACAAACGGGCGTAAAATAATTGATTGTTAGTGTATAAATAGTATGTA…	v-type proton atpase catalytic subunit a	gi|357629674|gb|EHJ78293.1|V-type proton ATPase catalytic subunit A [Danaus plexippus]	EHJ78293	0	97	F:proton-transporting ATPase activity, rotational mechanism; P:ATP metabolic process; P:imaginal disc growth; F:proton-transporting ATP synthase activity, rotational mechanism; P:ATP hydrolysis coupled proton transport; P:endosomal lumen acidification; C:vacuolar proton-transporting V-type ATPase, V1 domain; C:plasma membrane; F:ATP binding	proton-transporting ATPase activity, rotational mechanism GO:0046961; ATP metabolic process GO:0046034; imaginal disc growth GO:0007446; hydrogen ion transporting ATP synthase activity, rotational mechanism GO:0046933; ATP hydrolysis coupled proton transport GO:0015991; endosomal lumen acidification GO:0048388; vacuolar proton-transporting V-type ATPase, V1 domain GO:0000221; plasma membrane GO:0…	-	94202	10.3473	90126	10.302	1.031 down
SpodoLitt_C1143	661	GAGGGAATCCCACCTGACCAGCAACGACTGATCTTCGCTGGTAAACAACTGGAAGATGGCCGCACCCTTTCCGACTACAACATTCAGAAGGAGTCAACCCTTCACTTAGTACTGCGTCTGCGTGGTGGTATGCAAATCTTTGTCAAGACCTTGACCGGTAAGACCATCACACTCGAGGTCGAGCCTTCAGACACAATCGAAAATGTCAAAGCCAAAATCCAAGACAAAGAAGGAATCCCACCTGACCAGCAACGACTGATCTTCGCCGGTAAGCAGCTGGAAGATGGCCGCACACTCTCCGACTACAACATTCAGAAGGAGTCAACCCTTCACTTGGTATTGCGTCTGCGTGGTGGTATGCAAATCTTTGTCAAGACATTGACCGGTAAGACCATCACA…	ubc protein	gi|221048065|gb|ACL98140.1|ubiquitin C variant [Epinephelus coioides]	ACL98140	1.05e-153	100	P:negative regulation of ubiquitin-protein ligase activity involved in mitotic cell cycle; P:positive regulation of I-kappaB kinase/NF-kappaB cascade; P:antigen processing and presentation of exogenous peptide antigen via MHC class I, TAP-dependent; P:DNA repair; P:toll-like receptor 3 signaling pathway; P:negative regulation of transforming growth factor beta receptor signaling pathway; P:M/G1 t…	negative regulation of ubiquitin-protein ligase activity involved in mitotic cell cycle GO:0051436; positive regulation of I-kappaB kinase/NF-kappaB cascade GO:0043123; antigen processing and presentation of exogenous peptide antigen via MHC class I, TAP-dependent GO:0002479; DNA repair GO:0006281; toll-like receptor 3 signaling pathway GO:0034138; negative regulation of transforming growth facto…	-	11507	9.45304	20208	10.293	1.790 up
SpodoLitt_C21974	452	TCGGATATGTCTCTCCAGGACTATATCTCTGTCAAGGAGAAATACGCCAAGTATTTACCCCACTCTGCAGGAAGGTATGCACACAAACGGTTTCGTAAGGCCCAGTGCCCTATTGTCAAGCGTCTTACGAACTCTCTGATGATGCACGGACGTAACAATGGCAAGAAACTTATGGCTGTCCGTATTGTGAAGCACGCCTTTGAAATCATTCACCTCTTGACGGGAGAAAATCCTCTTCAGGTGCTTGTGACAGCTATTATCAATTCCGGACCTCGTGAAGACTCCACTAGGATCGGTCGTGCTGGTACAGTGCGTCGTCAGGCCGTGGATGTGTCCCCCCTGCGCCGTGTAAACCAAGCTATCTGGTTGTTGTGCACCGGTGCCCGTGAGGCGGCATTC…	ribosomal protein s5	gi|290756460|gb|ADD52826.1|ribosomal protein S5 [Erannis tiliaria]	ADD52826	1.7e-106	100	F:structural constituent of ribosome; F:RNA binding; C:small ribosomal subunit; P:translation	structural constituent of ribosome GO:0003735, RNA binding GO:0003723, small ribosomal subunit GO:0015935, translation GO:0006412	-	13452	10.125	14780	10.2829	1.115 up
SpodoLitt_C20911	296	CTTTTATGTCAAACTGTGATCATGGCGCCTAGATTTGAGATCGCAGTTGGTCTGCGAAAAGGCCACAAAACCACTAAAATTTCTGCGGGTAAGAAAGGCATTACTGACAAAGCCATCAGAATTAGACCAGCTCGACTAAAGGGTCTACAAACCAAACACTCAAAATTCGTGCGCGATTTGGTCCGTGAGGTCGTTGGACATGCTCAGTATGAGAAGAGGGCTATGGAATTGTTGAAGGTGTCAAAAGACAAGCGTGCCTTGAAGTTCTTGAAGCGTCGTCTGGGCACACACATCCG	ribosomal protein l36	gi|389608521|dbj|BAM17870.1|ribosomal protein L36 [Papilio xuthus] >gi|389610613|dbj|BAM18918.1| ribosomal protein L36 [Papilio polytes]	BAM17870	1.13e-56	100	C:ribosome; F:structural constituent of ribosome; P:translation	ribosome GO:0005840, structural constituent of ribosome GO:0003735, translation GO:0006412	-	5380	9.41062	9717	10.2816	1.828 up
SpodoLitt_C437	1766	CCGTCGCATTCCATTTATTGTAAGAAAACATAAAACATCAAAAATTCATAAGATGACAACAAAATGCAAGTGATTGAAGTTGATTTAAAATATGGTGTTATACAAAAATATTTATGTGTCATAGACACAATATGGAATTCATATTTTCATTACAATGAATGCGACCTATCCTCTAAGATGAAATGGTAAAATAATGAAAGATGAGAAAGGGCGCCACCTGTTTCTCTGATGGTGTTATTTGTGTCCCTTCTAATGATAAATGTTTCTTTCTGCTCGATGAGTTTAGATTTGCTTATATGAGATACAAGTAATATCTATATTATTATCTTAATATTAATTATCATCAAAACTATGCGAAACTCCCATAACTTCTTTTTGAACTTTGTTCACAATGCGCGC…	activating transcription factor of chaperone-like	gi|389610743|dbj|BAM18982.1|cryptocephal [Papilio polytes]	BAM18982	6.55e-150	78	P:regulation of transcription, DNA-dependent; F:sequence-specific DNA binding; F:sequence-specific DNA binding transcription factor activity; P:response to unfolded protein; C:nucleus	regulation of transcription, DNA-dependent GO:0006355; sequence-specific DNA binding GO:0043565; sequence-specific DNA binding transcription factor activity GO:0003700; response to unfolded protein GO:0006986; nucleus GO:0005634	-	38583	9.67676	57880	10.2803	1.519 up
SpodoLitt_C478	1585	GGCCGACATCGACGGCGACGGACAAGTCAATTACGAGGGCGGATCAACTGACAGAGGAACAGATCGCCGAGTTCAAGGAGGCGTTCTCACTGTTCGACAAAGATGGCGACGGCACCATCACAACCAAAGAGTTGGGAACCGTTATGAGATCCTTAGGACAGAACCCCACAGAAGCAGAGCTTCAAGACATGATCAACGAAGTTGACGCAGACGGTAACGGCACGATAGATTTCCCCGAATTCCTGACGATGATGGCCCGCAAAATGAAGGACACCGACAGTGAGGAGGAAATCCGTGAAGCGTTCCGCGTGTTCGACAAGGACGGCAACGGTTTCATATCGGCGGCTGAGCTGCGCCACGTCATGACCAACCTCGGCGAGAAGCTCACCGACGAGGAGG…	calmodulin	gi|391348549|ref|XP_003748509.1|PREDICTED: calmodulin-like [Metaseiulus occidentalis]	XP_003748509	7.47e-96	94	P:detection of calcium ion; P:rhabdomere development; P:positive regulation of NFAT protein import into nucleus; P:mitotic spindle organization; P:actin filament-based movement; P:apoptotic cell clearance; F:N-terminal myristoylation domain binding; P:synaptic transmission; C:midbody; P:metarhodopsin inactivation; F:myosin VI head/neck binding; P:sensory perception of sound; P:regulation of cell …	detection of calcium ion GO:0005513, rhabdomere development GO:0042052, positive regulation of NFAT protein import into nucleus GO:0051533, mitotic spindle organization GO:0007052, actin filament-based movement GO:0030048, apoptotic cell clearance GO:0043277, N-terminal myristoylation domain binding GO:0031997, synaptic transmission GO:0007268, midbody GO:0030496, metarhodopsin inactivation GO:00…	EC:2.7.11.17	71247	10.7175	51748	10.2747	1.359 down
SpodoLitt_C1530	547	TAGTCTGTAGCCAGTATATAGACTATGGTATCAGCGCTTTCTTCTGAGCCCGCCACTGGCAAGGTTAAAGTTATTTGACCGGAGTTATCAGTTGAATTGATTCTGCCTGTTCCTTCCGTAATCGATAACTCTCCATTGACCACTTCGTATGAAATAATGTTGATGCTGTCAGATTCTGGAGTCAATCTACCACCAACACAAGTGGTTGTAACAGGATCGTATCTCTTAATTTGGTACCAGTTTCCTTGGAACTCATTTACGTCGAAGTTCGGAATTCCGGAAATGGTTTGATCACATTGGCCAGGTAGTATGATGTCATCATTTAAAGCAATGTTGGGATAATAGAAACACGTTTCAGCACTCTGATCCGTGGTCTGGTAATAGTCTTCACTGAGACCT…	chlorophyllide a binding protein precursor	gi|323471674|gb|ACB54957.2|polycalin [Helicoverpa armigera]	ACB54957	1.2e-54	70	F:pigment binding; P:evasion or tolerance of host defense response; C:extracellular region	pigment binding GO:0031409, evasion or tolerance of host defense response GO:0030682, extracellular region GO:0005576	-	49625	11.7332	17647	10.2605	2.775 down
SpodoLitt_C85	565	GAACAGATTTAAACAATTTTAATCTAACAATGACAATTTCAATCGAAGAGAATCTATTTTAAGAGGAATAAATATTTGTAACGCATAATTTACAATATGCATTTTTTATGTTACAATCTATTTACAAGTAGTGAATCGTTTACAATTCGTCCATGGTTAAAAGACGTTTCATTTCGCTGCTAAGTTTGTTCCAAGGAAGGAAGACTTTGACTCCATCGTAGTGTTCAGTGAGTTCTATATTNNNNNNNNNNNNNNNNNNNNNNNNNNNNNNNNNNNNNNNNNNNNNNNNNNNNNNNNNNNNNNNNNNNNNNNNNNNNNNNNNNNNNNNNNNNNNNNNNNNNNNNNNNNNNNNNNNNNNNNNNNNNGTAGATCACCACCGGGGTTTTCACCTCCATCTCC…	dna-directed rna polymerase ii subunit rpb1-like	gi|409193803|gb|AFV31135.1|RNA polymerase II largest subunit [Amoeboaphelidium protococcarum]	AFV31135	3.57e-09	75	F:DNA-directed RNA polymerase activity; C:DNA-directed RNA polymerase II, core complex; F:DNA binding; F:carbohydrate binding; C:extracellular region; P:transcription from RNA polymerase II promoter; C:nucleolus; P:purine nucleobase metabolic process; P:pyrimidine nucleobase metabolic process	DNA-directed RNA polymerase activity GO:0003899; DNA-directed RNA polymerase II, core complex GO:0005665; DNA binding GO:0003677; carbohydrate binding GO:0030246; extracellular region GO:0005576; transcription from RNA polymerase II promoter GO:0006366; nucleolus GO:0005730; purine base metabolic process GO:0006144; pyrimidine base metabolic process GO:0006206	EC:2.7.7.6	7075	9.70829	11056	10.2361	1.441 up
SpodoLitt_C82	655	AGCCTTCTGTGCCCTGCTCATCAGACGGGAAGGCTGCACGTTGGCGGAGTAGGGGATGTAGTGGTCAAGTCCCACGAGGGCAAGATCAGCAGTCTGCACTCCAGCCCTGATTTCATCATACTCGGGGTGGATGTATTTGTGGGTGGATTCCACCAGGATCTCTGGACGAGTCAGGTTGGTCACTCCGAAACGGACGACGAAGGTGATACGGTTGGCCAAGCAGTGAGCAGCAGTCAGGACCCATTCGTGGTGGATGAGGGAGCAGCCACAGGAGCTGACGCCTCCGATAACGCTCACCATGCGCAGACTGCCTTGGTAGGGGATCTGACCCTCCTCTGCAGGCCAGCCTTGCACGATTCTTGAGCCTGATGGTTCAGCATCTCTCAAGTCCTCGATGAT…	trypsin-like serine proteinase t26	gi|390627060|gb|AFM28256.1|chymotrypsin, partial [Heliothis virescens]	AFM28256	2.15e-91	91	F:serine-type endopeptidase activity; P:proteolysis	serine-type endopeptidase activity GO:0004252, proteolysis GO:0006508	EC:3.4.21.0	38618	11.1086	20789	10.234	1.833 down
SpodoLitt_C1349	1283	TTTTTTTTTTTTTTTTGCATGAACTTTACCCTATTTTAAGGTATTATTCACATTTTTTTAATATTAATTTTCCTATTTTATGTTTGCTCGTAGAGTAGAAAAAAAATGGTTAAACAGTATTAGCGATTCTATTTATTTTATTTTTTCTGTATTTTGACAGAACATTACTGCAAGATACCTAATGCAGAGAGACAAATATTAGGTAAGTATAGCCTTCACAGAGCTTAAAATTATTAAAGGTCAATTGTTGAGTACCTAGCTGTCACACAAGAACAGACCTATCCACAGCAGACAAATATGAATTGAGGAAAAGCAGTTTATGAGAGACCCCCAAGAAGACTAATGAAAGATTTTATAAAAGGTCATCACCGTCACACCACACCACTAAGTGGAGAGTAA…	cuticular protein rr-1 motif 46	gi|56462132|gb|AAV91349.1|cuticle protein 4 [Lonomia obliqua]	AAV91349	2.65e-40	85	F:structural constituent of cuticle	structural constituent of cuticle GO:0042302	-	34669	9.98305	39841	10.2017	1.163 up
SpodoLitt_C10680	269	AAGAATTGTAATTGAGCTAAGAACAGATGTAACTCCCAAGACTTGTGAAAATTTCCGTGCCCTCTGCACTGGCGAGAAGGGCTTCGGTTACAAGGGATCCACTTTCCACCGTGTGATCCCCAACTTCATGCTCCAAGGAGGTGACTTCACAAACCACAATGGTACTGGTGGCAAGTCCATCTACGGTGAGAAGTTCGCAGATGAGAACTTCGTCCTGAAGCACACTGGACCAGGAGTCCTGTCGATGGCCAATGCTGGCCCTAACACTA	cyclophilin a	gi|389608759|dbj|BAM17991.1|peptidyl-prolyl cis-trans isomerase f, ppif [Papilio xuthus]	BAM17991	1.32e-58	100	P:protein folding; P:protein peptidyl-prolyl isomerization; F:peptidyl-prolyl cis-trans isomerase activity	protein folding GO:0006457, protein peptidyl-prolyl isomerization GO:0000413, peptidyl-prolyl cis-trans isomerase activity GO:0003755	EC:5.2.1.8	13049	10.8268	8312	10.1943	1.550 down
SpodoLitt_C6677	497	TTTTTTTTTTTTTTCTTTCTCTAGGGCCAAGCCTTGTAAAGTTAAGGTGTCAATATGACGAACTCCAAGGGTTATCGCCGCGGAACTAGGGATTTGTTTGCCCGCAGATTCCGCACTCATGGAACCATCCCTCTTTCGACATACATGAAAGTGTACAAAGTCGGAGACATCGTTGACATCAGGGGTAATGGTGCAGTCCAGAAGGGTATGCCCCACAAAGTCTACCACGGAAAGACTGGTCGCGTCTACAATGTCACAGCACATGCCCTGGGCGTTATTGTAAACAAGCGAGTTCGAGGCCGCATCCTACCCAAAAGAATCAACATCCGGGTAGAGCATGTCAAACACTCCAAATGTAGAGAAGATTTCCTTAAGCGTGTGAAGGAAAATGAGAGGCTC…	ribosomal protein l21	gi|389608391|dbj|BAM17805.1|ribosomal protein L21 [Papilio xuthus]	BAM17805	2.25e-98	99	C:ribosome; F:structural constituent of ribosome; P:translation	ribosome GO:0005840, structural constituent of ribosome GO:0003735, translation GO:0006412	-	11664	9.77983	15344	10.1934	1.331 up
SpodoLitt_C391	947	CCAACCAAGTGGTTGTATGTGACAGTAGCAGCAAAGAATTCCCAGGCACGGTTGTGGTTGCAGAGGTTGGTGTAACAACCAGGCTGGGAGATACCACCGTTGGGATAGAAGTCAGCATTGGCGACGTTGGTGCCGATACCAAGACCTCCGACGGTGTAACCACCATCAGTGTGGATAGCTTCTACGTAGACACCGTCACGGGGGTTGACACGGTTGGTGTTGTAGTTCCATAGGGGACCAGCAGGGTCCAAAGCTGTAACACGAGCGACTCTTCCATTGAGTTCACGACCAGCATTACCGACGAGGTGAGCACCCAAGCTGAAGCCGACAAGGTGCATTTCAGTGAAAGCCTGGCCAGTAACTCTGTTCAGAAAAGCTAAGAACTGTCCAAGACCGCGA…	neutral lipase	gi|385655181|gb|AFI64310.1|neutral lipase [Helicoverpa armigera]	AFI64310	0	90	C:extracellular region; F:retinyl-palmitate esterase activity; P:lipid metabolic process; F:triglyceride lipase activity	extracellular region GO:0005576, retinyl-palmitate esterase activity GO:0050253, lipid metabolic process GO:0006629, triglyceride lipase activity GO:0004806	EC:3.1.1.1; EC:3.1.1.3	4353	7.42799	29167	10.1903	6.784 up
SpodoLitt_C32	3270	TGATGTCCAAATATGTATATTAATCCAAAATATGATACGTAGCTACATAAAAAAATACAAATGACTACTATATTATTAAAAAAACAACCACTGAATATTACTGAGTCACAAACTTGGGCAAAGGTGATTACTTATCACACCTTAATTAACTAGGTGTTCATTTTATTGAAAGTCTTTATTAATACGTCCTTATATTTAAACCATGTTGATGATAAGTGTGACTATCAAAGTGAAGAAGCTGAGAGAGACAATATTTGCAGAGTCGGGTTCAGGGGTAGTCGGAGGGTCCGTGGTAGGGTCAGAGATAGGTTCTTCGGTAGTAGTAGGTTCATCGGTAGTAGTAGGTTCATCGGTAGAAGTAGGTTCAGGGATAGTAGTAGGCGGACTGGAAGGTTCAGG…	aminopeptidase n1	gi|37788336|gb|AAP44964.1|midgut class 1 aminopeptidase N [Spodoptera exigua]	AAP44964	0	82	C:anchored to membrane; F:metalloendopeptidase activity; P:proteolysis; F:zinc ion binding; F:aminopeptidase activity; C:plasma membrane	anchored to membrane GO:0031225, metalloendopeptidase activity GO:0004222, proteolysis GO:0006508, zinc ion binding GO:0008270, aminopeptidase activity GO:0004177, plasma membrane GO:0005886	EC:3.4.24.0; EC:3.4.11.0	167108	10.9087	100016	10.1843	1.652 down
SpodoLitt_C423	1555	TTTTCGGGCGAGGAGGCAGCGCAGTTTGCTGTTTTATTGAGTGGACTGCCAAAAAGCGAAAACTGAAAAATGGCAAAAACCCTTTCACCTGCCCAAGCGACTAAGGAACATGTCTTGGCTGTATCCCGGGACTTCATATCCCAGCCCCGTCTCACTTACAAGACGGTGTCTGGTGTGAACGGGCCTCTGGTCATCTTGGACGAGGTCAAGTTCCCCAAGTTCTCCGAGATCGTACAGCTCAGACTCGCTGATGGCACCCTCCGCTCCGGTCAGGTGCTCGAGGTCAGCGGCACCAAGGCCGTGGTCCAGGTCTTCGAGGGTACATCAGGTATCGACGCCAAGAACACTCTCTGTGAGTTTACCGGCGATATCCTGCGTACTCCCGTCTCTGAAGATATG…	vacuolar h	gi|302138846|gb|ADK94761.1|vacuolar V-type H(+)-ATPase B subunit [Helicoverpa armigera]	ADK94761	0	99	F:proton-transporting ATPase activity, rotational mechanism; P:ATP metabolic process; P:ATP hydrolysis coupled proton transport; P:vacuolar acidification; C:early endosome; C:brush border; C:vacuolar proton-transporting V-type ATPase, V1 domain; C:perinuclear region of cytoplasm; C:plasma membrane; F:ATP binding	proton-transporting ATPase activity, rotational mechanism GO:0046961; ATP metabolic process GO:0046034; ATP hydrolysis coupled proton transport GO:0015991; vacuolar acidification GO:0007035; early endosome GO:0005769; brush border GO:0005903; vacuolar proton-transporting V-type ATPase, V1 domain GO:0000221; perinuclear region of cytoplasm GO:0048471; plasma membrane GO:0005886; ATP binding GO:000…	-	42460	10.1231	43017	10.1676	1.031 up
SpodoLitt_C127	1626	AAAAAAATTTTTTTTTTTTTTTTAAATTTTTTTTTTTTTTTTTTTAAGGGTTTAATTTTTTTTTTTTTTTTTTTTTAGTAATCATAGTATATTTTCCATAATTTTACTAGAAAAGCTTTCTTTATCCGTTACAAACATAAACATAGGTTGGAATACACTTAAACAAAAGGTAAAAATAAAAAACTCGACAGCCTTATGAAATAAATTAGTTTATTGTTACGTCATAGATGTTGATGACGTTCTAAGTGCAAAAAATGTCCATGTTCCGTAACGAATGATTCAACAGTATAAATAATAAAAATAATTTATAATAGTAATAAGTTAATGGATTGGTTACAAAACAGTACAGTCCGACCCGTGAGTGTCGGCGGTCTAGCTTCCCTGATCAATTCTTCTGCG…	troponin t	gi|225346689|gb|ACN86367.1|troponin T transcript variant B [Bombyx mandarina]	ACN86367	0	98	-			7864	7.5009	48808	10.1532	6.286 up
SpodoLitt_C17499	788	AAAGTTGTTTATTTCCAATCACAGACTTTCTATCTGGTAGCATAACAAATGAAAAAAAGTCTGAGATATGGTTATAAATATTTTTATCGCTTGCGATGTAATTGCAAGGTGTTTTTGCGGATCCAAGCAGCACGTCGCGAGCCACCCTTGGTCTGGGAGTATCTATGACCCTTGCCAAGTCCTCGTGAACTTCTACCAGCTGAAGTGAGACCACGCATTTCACGGTGTTTGTGAACTGGGTTCACTATCCAGTTTATCTTCGGATCACGGCGGATAGCCTTGTGTGATGGATCAACCAGGATTACTTCATAATATTTGTAGGATGAGTCTTGAGCAACCCAATATGAGTTCAACACTCTTAAGCCACCGCAACGGCGACCAACACGCTCCTCAGCAATG…	ribosomal protein l15	gi|27462516|gb|AAO15464.1|AF441167_160S ribosomal protein L15 [Spodoptera frugiperda]	AAO15464	8.44e-141	99	C:ribosome; F:structural constituent of ribosome; P:translation	ribosome GO:0005840, structural constituent of ribosome GO:0003735, translation GO:0006412	-	19768	9.87532	23473	10.1418	1.202 up
SpodoLitt_C205	866	GCAGCGGTCGTTTCGGCTTACCCGGCCAACGACCCCGTCATAGGAAAATGGTCTGAAGGTCTTCGCTATGACTACTTGGAAGACGACGCCGGCAAAGTCCACCTTGTGGATAACTGGATGAAAGTCAGCGACTTTGACAGGCTGGCCAGATACAACCCCGATGCTTCTAACAGATACCATCTTTTCACCAGAGCTAACCCCTCAATCAGTCAGCCTATCGTCCTGAACAATGCTGCCACTGTCCACAACTCTAACTTCAACGCTCGTCGCCGTACCATCGTGATGATGCATGGTTTTGCTGGTTCCATCACTTCTGGGTTCAACACTGTTCTTCTGCCAGCTTTCTTGGCTGCTGAAGACGTCAACGTCATCATCCTGGACTGGAGTGCCGGATCTTCC…	neutral lipase	gi|171740899|gb|ACB54944.1|lipase [Helicoverpa armigera]	ACB54944	1.23e-176	91	C:extracellular region; P:lipid metabolic process; F:carboxylic ester hydrolase activity; F:lipase activity	extracellular region GO:0005576, lipid metabolic process GO:0006629, carboxylic ester hydrolase activity GO:0052689, lipase activity GO:0016298	EC:3.1.1.0	23	0.38288	18680	10.0972	840.059 up
SpodoLitt_C1107	365	ATGTAGAAGTAGGACCTGTAATGGTCGCAGACAGCTGTGGCACATCCAGGCATGTCAATTCCCCCATTAGGATAGAAGTCCACATCACCAGCGGGTTCCTCCTGCCCAATGTTACCGATGTTGGTATGGATTACTTCGGTGTAGACTGCATCATCAGCGCGGACGGCCTGGCTGGAGAGCCAGCGGTCTGCTGGGTCCATGGCAGTAAGATAGCTGGGACGGCCGAGCAGACTCCTGCCGACGATACCGGCCTGGTGAGCGCCAACACTGTATCCCAAGATGTGGTAGTTCTCCACATTGGCACCAGAGGCCTGGTTCAACCAGTCGATGAAACGGCCCACGCTGCGACCTGAGCTGATTCCGTT	neutral lipase	gi|187884604|gb|ACD37363.1|pancreatic lipase 1 [Mamestra configurata]	ACD37363	6.74e-73	95	C:extracellular region; P:lipid metabolic process; F:lipoprotein lipase activity	extracellular region GO:0005576, lipid metabolic process GO:0006629, lipoprotein lipase activity GO:0004465	EC:3.1.1.34	2	-2.2852	10454	10.0906	5314.834 up
SpodoLitt_C11196	657	TGACGGGCTTTAGTAATAAGGCCGTTGTCATCGATGGCCGCGGCCATCTGCTTGGTCGTTTGGCTGCAGTTATTGCTAAGGTCTTGTTGGAAGGAAACAAAGTGGTTGTTGTTCGATGTGAACAACTTAACATCTCGGGCAACTTTTTCAGGAACAAGTTGAAGTTTATGTCATTCCTGCGTAAGAGGTGCAATGTGAACCCAGCTCGTGGACCTTTCCACTTCAGAGCTCCTTCCAAGATCCTGTGGAAGACTGTCAGAGGCATGATCCCACACAAAACTGAGCGCGGAAAGGATGCACTCAGAAGGCTGCGAGCTTATGATGGCTGCCCGCGACCTTATGACAATCGCCGCCGTGTCGTAGTACCGGCTGCGCTGAGAGTTTTTTGTTTGAAACCCG…	ribosomal protein l13a	gi|342356425|gb|AEL28871.1|ribosomal protein L13A [Heliconius melpomene cythera]	AEL28871	2.49e-135	95	F:structural constituent of ribosome; C:large ribosomal subunit; P:translation	structural constituent of ribosome GO:0003735, large ribosomal subunit GO:0015934, translation GO:0006412	-	14693	9.70971	18775	10.0816	1.294 up
SpodoLitt_C2525	343	TGCCAGGGTGACAGCGGTGGCCCGCTGACCATCGAGGACGCTGACGGCAAGCGCACACAAGTCGGTATCGTGAGCTTCGGTTCCACTGCCGGATGCAACAGCCCATTCCCATCAGGTTTCGTCCGCCCCGGATGGTACCACGACTGGTTCACAGAGGTCACTGGCATCGACTTTGACTGGGACAGCGATGCTATTGTAGACCCACCCGTATCTGGTGAGGACCCTCCCTCTGATGGTGGTGATGACAGTGACTCCTCTGCGAGCGACAGCAGCGAGGAAGCTGAAAGCGTACACTTCGTCAACTAAGTAGTAGGTACACCTATGCGATAAATAAAGCTATTTT	trypsin-like serine proteinase t26	gi|2463062|emb|CAA72951.1|chymotrypsin-like protease [Helicoverpa armigera]	CAA72951	1.39e-34	96	F:serine-type endopeptidase activity; P:proteolysis	serine-type endopeptidase activity GO:0004252, proteolysis GO:0006508	EC:3.4.21.0	18458	10.9767	9719	10.0703	1.874 down
SpodoLitt_C219	841	TTTTTTTTTTTTAAAATTGAACATAAATATTTATTTAAATAAATAAATTAAGACTGAGGTACTTGTACATGGCTTCAACAATCATGAATAAATAGCACACATTCACACAAATAAATTAATACACATTCATTCTATATCAGTTCAGTTGCTGATTTGTCCAGCGTACGCCATTGAGGCACCGTCCATCGACCTGCTCCAGCCTTGGCTGGCAGGCTCGTAGGAGTATCCAGGGTGNNNNNNNNNNNNNNNNNNNNNNNNNNNNNNNNNNNNNNNNNNNNNNNNNNNNNNNNNNNNNNNNNNNNNNNNNNNNNNNGCCATCTTAAGTTTCAAGAGGAGGAGGAGGGGCAACAGCTTCTTGATCTTCTTCTTCTTCTTGCCACGGGCTTCCTCATCAAGACC…	osiris 9	gi|357626645|gb|EHJ76665.1|osiris 9 [Danaus plexippus]	EHJ76665	9.41e-64	60	-			14	-0.68219	23804	10.0681	1722.500 up
SpodoLitt_C251	915	AATTCAGCGCGCGCCTCAGCCTCCTTTAGGCGGGTGGTGAGGGTTTTGATCTGATTTTTGTACTCCTCTTCGCGTTGGTTGGCCTTCTCCTCGGAGACTTCCAGGGACTTCAGGTTGTTACCAACGACACGGAGTTCCTCCTCAAGCTCGACGATTTTGGATTCGCCGGACTCAGCACGCTCCTCTGCGCGCTCCAAGTCAGCCTCAACCATGGCCAGCTTACGAGCAACCTCATCGTATTTCTTGTCGGCTTCCTCGGCGAGGAACCTGGCTTCCTTGAGCTGGTTCTCCAGGGCGTCCATACGCTCTTCATCGGCCAACGACCTGTTCTCGAGGACCTTACGGGCGCGTTCCGACTCATCGGCAGCCTGGCTGGCCTCTGAGAGCTTGGCGGTGGCG…	tropomyosin invertebrate	gi|389610581|dbj|BAM18902.1|tropomyosin 1 [Papilio polytes]	BAM18902	8.23e-149	99	F:molecular_function; P:biological_process; C:cellular_component			4047	7.4567	24459	10.0542	6.052 up
SpodoLitt_C118	1987	GAGGTTGTATATGTGTTTGTATCCGTGTTGATAATTCTTATTGATTCTTGCGGTTTATCGAATTATAGAAATAATTTCATGTATTTATAAGCGAGGGAATAAGAACTCACTAGGTCATACTAAATACTAAACTTTTTGCAACGAATGACATTTTCCAGTGTTGCCAATACAAAAACATTACACGTGATTATGTAACATCCGCTATGGCGCTGGCATTGTCACATCTGTTTCCTTTAGCACTGTGCGTCAGGCGCGGTGTGGTGTGTTCACGGTGTGTTGAGTAGTTTCGATCGGATTTAAAACATAATAATGTTCTCGTCCCTGGTAGACATGGCGCGGAACTCGCCATTCCGCGGCCCGATGACACCCGCCCAGTGTCAATCCACAGACCTCACACCG…	phosphate transport protein	gi|357613066|gb|EHJ68296.1|phosphate transport protein [Danaus plexippus]	EHJ68296	0	86	F:phosphate ion transmembrane transporter activity; C:mitochondrial inner membrane; C:integral to membrane; P:phosphate ion transport	phosphate transmembrane transporter activity GO:0015114, mitochondrial inner membrane GO:0005743, integral to membrane GO:0016021, phosphate transport GO:0006817	-	72978	10.4257	54596	10.0299	1.315 down
SpodoLitt_C18276	583	TCAAATGTGATGAAGCAGAATCCCTTCCTCTGATTCTTGGTCTTATCAAAAGGCATTTCGACTTCAATGATTGTGCCAAAATTACTGAAGAAGTTTTTGATCTCATCATCTGATATTTCACTGCTTAGACCACCAACAAAGATCTTTCCATGTCTAGCCTTTGCTTTTTTCGGATCAACTTTTTTGTTGTTAATAGTGTGCTCTCCAGCAGCCATCACTTTGTCTATTGAATCTGATGCCTTGAACACAATAAAGGCAAATCCTCTTGATCTGCCAGTGTTTGGATCAGTCTTGACATTGATGCTCTCAATCTCACCATACGCACTGAAGTGGTCACGTAACTCCTTGTCTGTGGTTTCCCAGCTCAGGCCTCCGACAAAAAGTTTTCTGTCATCATCA…	rna-binding protein squid-like isoform 1	gi|112983696|ref|NP_001037323.1|squid protein homologue [Bombyx mori] >gi|784909|dbj|BAA07210.1| Bmsqd-1 [Bombyx mori]	NP_001037323	1.92e-106	95	F:nucleic acid binding; F:nucleotide binding	nucleic acid binding GO:0003676, nucleotide binding GO:0000166	-	13976	9.81035	16061	10.0294	1.163 up
SpodoLitt_C832	1140	AGTGCGTGTCGCTCCGCCGTGTGAACAGCCCGCTCGTGAGGCCGTAACTGGCGTATTTTTTCGACCGGACCGTAAAGACACAAAGCCGCCACCATGGACGCGATCAAGAAGAAGATGCAGGCGATGAAGCTGGAGAAGGACAATGCCATGGACAAGGCTGACACCTGCGAACAGCAGGCCAGGGACGCCAACCTCCGCGCCGAGAAGGTCAACGAGGAAGTCCGTGAGCTCCAGAAGAAGCTCGCCCAGGTGGAGGAGGACCTGATCCTCAACAAGAACAAGTTGGAACAGGCCAACAAGGACTTGGAAGAGAAGGAGAAGACCTTAACCGCCACTGAGGCTGAGGTCGCTGCCCTTAACAGGAAGGTGCAGCAGATTGAGGAGGACCTCGAGAAGTCC…	tropomyosin isoform b	gi|114052020|ref|NP_001040445.1|tropomyosin-1 [Bombyx mori] >gi|121958906|sp|Q1HPU0.1|TPM1_BOMMO RecName: Full=Tropomyosin-1 >gi|95102920|gb|ABF51401.1| tropomyosin 1 [Bombyx mori]	NP_001040445	0	99	F:actin binding; C:muscle thin filament tropomyosin; P:heart development	actin binding GO:0003779, muscle thin filament tropomyosin GO:0005862, heart development GO:0007507	-	3744	6.94196	31108	10.0157	8.419 up
SpodoLitt_C266	1961	AAATCATAAACAAACGGGCAACATACTTACAAAGTTACCATCGTAAAAAAGTACTTAAAAATCTATTGTTAACTGGCAACATAAGCAGTAGTCCTCCATCTTTTTTGTCACGATGCCTCCTAAGAAGCAACCCGAGAAATCCGGGTCCTCCGGGGCCAAGCCCGCGGAAAAGAAGCCCGCCACGGCTAAAACTCCTGCAGCTGCACCTAAAGCTGCATCTTCATCTGGCGCTGCCGCTGCTGCACCTAAACCGGCATCAGCTAAAACGCCTGCACCTGCTCCTAAAGCAGCTGCGCCTAAAGCAGCGCCCGCAGCTAAGCCTGCCGCCGCTAAACCAGCATCAGCTGCTGCTGCGAAGCCAGCTGCTGCCAAGCCTGCTGAGAAGAAACCGGCTTCAGC…	ribosomal protein l23a	gi|315115345|gb|ADT80645.1|ribosomal protein L23A [Euphydryas aurinia]	ADT80645	5.52e-122	88	P:translation; C:ribosome; C:nucleosome; F:structural constituent of ribosome; F:DNA binding; F:nucleotide binding; P:nucleosome assembly	translation GO:0006412, ribosome GO:0005840, nucleosome GO:0000786, structural constituent of ribosome GO:0003735, DNA binding GO:0003677, nucleotide binding GO:0000166, nucleosome assembly GO:0006334	-	36685	9.45261	53219	10.0077	1.469 up
SpodoLitt_C442	357	AAAAACTTATAACAACAAATATAATACATAATAACATCTAGGATGCGATCACATGATTTACATTAAATGAGATGAGATGACTAACAATTTGGGTCGTTTAGTGGGGGTGACCGTATGACTCGGAGGGTACTCCGTAAGATCCAGAGGGGATTCCGATGGTGGTGTAGTGAGAGGAGCCTCCGTGACCGCCGGAGGAGAATCCACCATGACCACCGGATGAGTATCCACCGTGACCGCCGGAGGAGTATCCACCGTGACCACCAGAGGAGTATCCACCGTGACCACCAGAGTAGTAGCCGTGTCCGCCGGCGTAAACTTCTTCAGCCTGGTGGTACTGAGCGACCTGGATAGCTTGCT	---NA---					-			28	1.55399	9672	10.0073	350.504 up
SpodoLitt_C343	1809	GTGAGAAGCTCAAGAAGGTAGATAAACTGTCAAACTTGACGACAGTTCCCCGCTGTCCCCGCCCTCTTTCCTCTTGACATTTTGTTCAAGACGAACGTTTATTTTTCGGCATCACACGTTTCGTGTCAAAGCGACTTAAAAAATGCGTTACGTGGCCGCGTATTTACTGGCTGTGCTCGGTGGCAAGGCGTCCCCAGCAGCAGCGGACGTAGAGAAGATCCTCAGCTCTGTTGGTATTGAGGCTGACGGTGAGAAGCTCAAGAAGGTCATCGCTGAGCTCAATGGCAAGAGCGTTGAGGAGCTGATCGAGCAAGGCCGTGAGAAGCTGTCGTCCATGCCGGCTGGAGGTGCCGCCCCAGCGGCCGCTGGTGGCGCCGCGCCCGCTGCTGCTGCCGCCGA…	alpha-tocopherol transfer	gi|357618111|gb|EHJ71205.1|hypothetical protein KGM_08625 [Danaus plexippus]	EHJ71205	1.9e-126	80	C:ribosome; F:structural constituent of ribosome; P:transport; P:translational elongation; F:transporter activity	ribosome GO:0005840, structural constituent of ribosome GO:0003735, transport GO:0006810, translational elongation GO:0006414, transporter activity GO:0005215	-	45132	9.86759	48593	9.99292	1.090 up
SpodoLitt_C379	829	TTTTTTTTTTTTTTTTCATTCCTTCTTGCTCACATTGTGCCGGGGCGTGTGGCTATTACTCGAAAAATACTGCATTTTTAAATAAAAATGGCCGTAGGAGACGTTAAAACCGCACAAGGCCTTAATGAGCTTAACAATTTCTTAGCTGATAAGAGTTATGTGTCAGGTTACACACCAACTCAAGCCGATTTCCAAGTATTTCAACAAGTCGGCAAGGCCCCGAGCGCAAGCTTGCCCCACGCTCTCCGGTGGTACAACCAGATTGCCTCTTACAATGCCGAGGAGCGCAAATCCTGGCCAGCTGGTGCTAGCCCTCTGACCGCTGGCGGAAAGACCACCACAGCACCTGCACCCGCTGCTAAGGATGACGACGATGATGACGTCGACCTATTCGGATCT…	elongation factor 1 beta	gi|160947856|gb|ABX54737.1|elongation factor 1 beta' [Spodoptera exigua]	ABX54737	3.19e-157	99	F:translation elongation factor activity; C:eukaryotic translation elongation factor 1 complex; P:translational elongation	translation elongation factor activity GO:0003746, eukaryotic translation elongation factor 1 complex GO:0005853, translational elongation GO:0006414	-	18237	9.68632	22203	9.98854	1.233 up
SpodoLitt_C661	1906	ATATATTTGTATTTTATTTTTAAGTTATTCAATACTATTATCGATTATAATGTGTGTTTCTAATAAAAGTGAGAAGAAAGAGGGCACTGATCGAATAAAAGTACAAAGTGAACATTCCACACATTTTTATTAAATCAGCCTCAACTCAAAGTACACGTACTTTGTCAAGTTACATTATAACAAAGCATATAAAAGCTAAAAAAATAATAACAGGTAATTATCTACAACTGCAGGCCGCGCGTCAAAAGTGACGCTATGCGACCGACCTATTGTTCGTCGACTGCAAAACTACGAATATTTTTATTTGCATATTTCAGATCAGTTTTTGGTCAATTCTCGTAAAATGGTAACAACAAAAGGATCGATATTTCTCAACTATTTAAGTTAGAACTCAAAATT…	cuticular protein cpg24	gi|183979339|dbj|BAG30722.1|cuticular protein CPG24 [Papilio xuthus]	BAG30722	5.15e-167	81	-			15	-1.76302	50735	9.97994	3427.552 up
SpodoLitt_C1147	552	TACCCTGGACATTACAAAATGGTAGCTCTTAGTGTACTGGTGGTCTCCGCTATAATCGCTGCTGTGTCAGCGATCCCAGCGGCAGTGGACCCGGTGATCACGAAGCTGAACTCTGAAGGTCTTCGCTATGGTTACATCAGGGACGATGAAGGAAACCCTCACCTGGTCGACTCCTGGATCAAAGCCAGCGACCTCAGAGATATGGCTAGATACAATCCTGATGTAGATAATGAGTATCACCTTTACACCAGGTCCAACCCACTTGTGAGCCAGCCTATCGTCCAGGGTAACAACGCCCTCCTCGCCGCTAGCCACTTCGACCCCAAAAAGAGAACTATCATCCTCATCCACGGGTTCCTCGGAAACATCCTCAGTGGATTCAACACAGTCCTCGTTCCT…	neutral lipase	gi|187884604|gb|ACD37363.1|pancreatic lipase 1 [Mamestra configurata]	ACD37363	1.73e-94	94	C:extracellular region; P:lipid metabolic process; F:carboxylic ester hydrolase activity	extracellular region GO:0005576, lipid metabolic process GO:0006629, carboxylic ester hydrolase activity GO:0052689	EC:3.1.1.0	18157	10.2664	14157	9.9279	1.264 down
SpodoLitt_C607	815	CACGATACCGAACTGCTGGCCGTTGTCAACACGACGCAGAGCACTGCCAGAGTCACCGTTGCAAGTACCGAATCCAGCGGAGTGAAGAGTGCAGACCTCAATATGAGGCTCAACTGGAGGAGCACGGACATTGAATTCGACGGAGGCACGAGCCACGCGGTTGACACAGTCGTTACCTTCGATGGTGTTGAGAGTCAGCTCCAAGAGAGTGGCAGACAAGGCACCGCCAGACCTGATTCTGCCCCAGCCAGCAACTCTAGATTGGACTCCCTGGCCGATGAAGTTGTAGGTGACGGGCACGATCTGTACCAGGTTGTTGAGAGCCACGTTGGAGGAGGTGATGAGGACACCGATGTCATTCTTGATGGTAGCAGACACGTAGTTGGGGTGGGTCACGTT…	chymotrypsin-like protease c1	gi|304443615|gb|ACR15983.2|serine protease 33 [Mamestra configurata]	ACR15983	2.94e-162	94	F:serine-type endopeptidase activity; P:proteolysis	serine-type endopeptidase activity GO:0004252, proteolysis GO:0006508	EC:3.4.21.0	30955	10.7312	17281	9.91924	1.755 down
SpodoLitt_C482	1509	GAACGGTCGCGGATTCCTGGGCTAAATCTCAAATATCCAGACGGGTGCGCCATCTAAGCCAGTTAAAACAGTCCCGCGAAAAGTTACCGAGCCCCACTTCTTGTCTGAACGTCTGCCAGTGAAGACCGGGAGGGAACCAACTAACACCACACAAAATGAGCGACCTCAGCAAGAACGACGTTGAAAGGGCATCCTTCGCCTTCTCCATCTACGACTTCGATGGTAGCGGCAAAATCGACGCCTTCAACCTAGGAGATGTCCTCAGGGCACTGAACTCCAACCCCACATTGGCCACCATCGAGAAGCTCGGTGGAACCAAGAAGAAGGGCGAGAAGACGCTCACCATTGAAGAGTTCCTTCCCATCTACAGCCAAGCAAAGAAAGACAAAGACCAGGGAC…	myosin light chain	gi|348019701|gb|AEP43792.1|myosin light chain [Biston betularia]	AEP43792	1.2e-91	96	F:calcium ion binding	calcium ion binding GO:0005509	-	8703	7.75484	38228	9.90797	4.447 up
SpodoLitt_C3496	360	TTCTGTGGCTTCAACAGCTTGGGCAGCTTCGGTTTGCTCAACAACTTCAGCTACGGCCTCCAAAGTAGGCTGGACTTCGGCAATGACTTCAGCTTGTTCAATTTTCTCGGCCACAGCTTCAGCAGTTGATGCTACTTCTTCTACGATAGCGGCAGATTCTGTGTTAACTTCGACGGCAACGGTTTCACCAGCTCCAGCCTGCAGTTCCTGGGTAGCCAGAGATTGTACAAAGAAGGTTTGTTGGGTAGCCTCATCAGGAAGACCTTGGTTCACGCTGTACTGGACCACGGCTTCGACTTTCGGAGGTCCATATTCCCTGAGAGCATCTGAAGCGGACGCCTCGGTTTCTTGGAGAAGGTT	probable serine threonine-protein kinase kinx-like	gi|512895911|ref|XP_004923786.1|PREDICTED: probable serine/threonine-protein kinase kinX-like [Bombyx mori]	XP_004923786	4.93e-09	73	-			3962	8.68955	8751	9.90518	2.322 up
SpodoLitt_C66	6502	AGGCAATCGATATCAATGATCCAACAGGTGTTGTGAACAGTGACCCATCAGCCATCACCATAAAAGACAATAAACAATCCACTGACGGATAAATCGGTTGGCGGGTCTCCAGGCTCGCATACCTCTGTGACGTAACATCCGTGAAGGGCCGAACGGTGTAAGCTAATAAAAAACGCGAGCATAAAAGTCGTCGTTACGCAAACTAGCGAGCTGGCACCGTTCCCGCGCCGGCCACTACTCGGGTTACAGCCACAAATAGCCGCACGCGCCTCTCGGCCGCTTTATCTCCGTCGATAAAGTCGTGTCGGTTCACTAACGTGCCGGGTGTGTTGCAGGAAGGCTCCAGGGCAACGTTCTCGTGTCTCGACTAGCCCAAAAGTCTCGTTAGCCCTCCGAAAA…	myosin heavy isoform r	gi|183979376|dbj|BAG30740.1|muscle myosin heavy chain [Papilio xuthus]	BAG30740	0	95	C:unconventional myosin complex; C:A band; F:protein homodimerization activity; F:microfilament motor activity; P:establishment of neuroblast polarity; P:head involution; P:Malpighian tubule morphogenesis; P:myosin II filament assembly; C:polytene chromosome puff; P:adult somatic muscle development; P:dorsal closure, spreading of leading edge cells; F:actin-dependent ATPase activity; P:imaginal d…	unconventional myosin complex GO:0016461; A band GO:0031672; protein homodimerization activity GO:0042803; microfilament motor activity GO:0000146; establishment of neuroblast polarity GO:0045200; head involution GO:0008258; Malpighian tubule morphogenesis GO:0007443; myosin II filament assembly GO:0031036; polytene chromosome puff GO:0005703; adult somatic muscle development GO:0007527; dorsal c…	-	6913	5.31547	164216	9.90385	24.056 up
SpodoLitt_C222	765	TGGTCAAGGTGTGTGCGGTGGTTCTTTGGTCCGTGCCAACCGTGTGCTTACTGCTGCTCACTGCTGGTTCGATGGTGTGCATCAAGCATGGAGGGTCACTGTTGTTCTCGGCTCCACAACTCTCTTCTCTGGCGGTACCAGGGTTGAGACTAGTGTGATGGCCATGCACCCGAACTGGAGTCCAGCTNNNNNNNNNNNNNNNNNNNNNNNNNNNNNTGCTATTGCCTCCGGATCCTCAGACTTTGTTGGTGCATCAGCCATCGCATCTGGTTTTGGTTTAACAAGCTCTGGTGGAAGCATCAGCTCCAACCAGGTCTTGAGCCACGTTCGCCTGAATGTCATCGCCAACAGTGCCTGCAGCTTCGCCTTCCCGTTCGTTGTCCAGCCTTCCAACCTCTG…	chymotrypsin-like serine protease	gi|304443599|gb|ACR15969.2|serine protease 17 [Mamestra configurata]	ACR15969	1.64e-101	84	F:serine-type endopeptidase activity; P:proteolysis	serine-type endopeptidase activity GO:0004252, proteolysis GO:0006508	EC:3.4.21.0	98195	12.231	18890	9.87141	5.132 down
SpodoLitt_C73	605	CCCCCATTGCCGCAGCTCCTGTTGACGCTGCCCCCATTGATGCAGCCCCCGTTGACGCTGCCCCCGTCGATGTAGCTCCCATCGACACAGCCCCCGTTGATGTAGCTCCTGTTGACGCCACCCCTATTGACGCTGCCCCTGTTAACGCAGCCCCCGTTGACGCTGTCCCTGTTGACGCAGCTCCCGTTGACGTAGCTCCCGTTGACGCAGCCCCCGTTGACGCTGCCCCTGTTGACGCAGCTCCCGTTGACGTAGCTCCCGTTGACGCAGCNNNNNNNNNNNNNNNNNNNNNNNNNNNNNNNNNNNNNNNNNNNNNNNNNNNNNNNNNNNNNNNNNNNNNNNNNNGTTGACGCAGCCCCCGTTGACGTAGCTCCCGTTGATACTGCCCCTGTTGACGCT…									2064	7.13312	13630	9.8702	6.667 up
SpodoLitt_C87	330	ACTTTAACCTTGCCAGTGGCGGGCTCAGAAGAAAGCGCTGATACCATAGTCTATATACTGGCTACAGACTACACCAGTTACGCGTTAGTGTACAGTTGCACCAACGTAAACGCCTTTCAACGACAAATTCGTGCTTGGCAGCTGAGTCGTGAAAGGACTATGTCACCTGCTGGAGAGACAGCCATCACAGCTGTGATACAACAAAGACAAGAGCTTCATGAACCGTATTTCAGAACAGTTGAACAAAATGATAACTGTCTACAACCCAGTTCAGCATTTTTATTCAAAAGCAGTATTGTTCTTCTCCTTGTATGCGCCATATTTCAATTA	partial	gi|507116244|gb|AGM34046.1|chlorophyllide A binding protein precursor [Bombyx mori]	AGM34046	2.46e-34	75	P:evasion or tolerance of host defense response; C:extracellular region; F:pigment binding	evasion or tolerance of host defense response GO:0030682, extracellular region GO:0005576, pigment binding GO:0031409	-	20752	11.2227	7930	9.86564	2.561 down
SpodoLitt_C22612	350	GTCATTAACGTGATTAGTGTGGTTGTTTAGGTACCTATACAACATGCAGAACGACGCTGGAGAATTCGTTGACTTGTACTGCCCGAGGAAATGCTCGGCCAGCAACCGTCTGATCCACGCCAAGGACCACGCGTCCGTGCAGCTGGTGATCGCGGACGTTGACCCAGCTACTGGACGCGCTGCAGATACCTCCAAGATGTATGTAATCTGTGGTGCCATTAGAAGAATGGGAGAATCAGATGACTGTATAGTCCGATTAACTAAAAAAGATGGGATATTGACAAAGAACTACTGAATAAGAAGCATTATTTTGTAAGGACAAAATATAAAACTTTAAAACCAAAAAAAAA	ribosomal protein s21	gi|315115377|gb|ADT80661.1|ribosomal protein S21 [Euphydryas aurinia]	ADT80661	3.4e-53	100	C:ribosome; P:regulation of translation; P:rRNA processing; F:structural constituent of ribosome; F:ribosome binding; P:regulation of cell proliferation; P:multicellular organismal development	ribosome GO:0005840, regulation of translation GO:0006417, rRNA processing GO:0006364, structural constituent of ribosome GO:0003735, ribosome binding GO:0043022, regulation of cell proliferation GO:0042127, multicellular organismal development GO:0007275	-	7213	9.59159	8568	9.85848	1.203 up
SpodoLitt_C1238	575	AGGGACTCGAACACTGTGCGGTTCTCGTAGTTACCCTGAGAGATGAAGTTCTTCTCGAACTTGGTGAGGAACTCGAGGTAGAGCAAGTCATCAGGGGTGAGCGCCTCCTCACCGACGACGGCCTTCATCGCCTGCACGTCCTTACCGATAGCGTAGCAAGCGTACAGCTGGTTGGAGACATCAGAGTGGTCCTTGCGGGTCATGCCCTCACCGATGGCAGACTTCATCAAACGTGACAGAGATGGCAGCACGTTCACTGGTGGGTAGATCTGTCTGTTGTGGAGCTGACGGTCTACGTAGATCTGTCCCTCAGTAATATAACCAGTCAAGTCAGGAATAGGATGGGTGATGTCGTCGTTAGGCATAGTCAGAATGGGGATCTGGGTGATGGAGCCGTTC…	vacuolar h	gi|328725639|ref|XP_001951369.2|PREDICTED: v-type proton ATPase subunit B-like [Acyrthosiphon pisum]	XP_001951369	9.38e-127	100	F:proton-transporting ATPase activity, rotational mechanism; P:ATP metabolic process; P:ATP hydrolysis coupled proton transport; P:vacuolar acidification; C:early endosome; C:brush border; C:vacuolar proton-transporting V-type ATPase, V1 domain; C:perinuclear region of cytoplasm; C:plasma membrane; F:ATP binding	proton-transporting ATPase activity, rotational mechanism GO:0046961; ATP metabolic process GO:0046034; ATP hydrolysis coupled proton transport GO:0015991; vacuolar acidification GO:0007035; early endosome GO:0005769; brush border GO:0005903; vacuolar proton-transporting V-type ATPase, V1 domain GO:0000221; perinuclear region of cytoplasm GO:0048471; plasma membrane GO:0005886; ATP binding GO:000…	-	13428	10.0884	11158	9.8563	1.174 down
SpodoLitt_C666	415	TCACCCATGATGCGAATGGGAAGACTTGAGTATACACTTCTGGGACGCCTAGATTAACCCCACAATTGTTGCTTCTAGAGAGTAAGCCCTCGAGAACCGGAGTGCTCTGTGGGTTGCACACTAATGGGTTTCCTATATCACCCTCACATCCACCACCACCCGAAGTCCCGCAGACCATTGTTGGTACAACTGTCATCTGTGGCACTATTAGGTTGCAAGCTTCACTTGACAACACACCCACTGGAGACAATGTTATCAATTGCGCACTTGCCTATAATAATAATAAACAGTTAGTCAAAGTGTTCCTATTTACTTTTATTTGTTTATTTATAAACTGTGTACATCCTAATTTTAATGTTAAAGCTAAAGAGAAACATCTTTTTTTTTAAGGGAGGAAAA…	chymotrypsin-like protease ctrl-1	gi|195427851|ref|XP_002061990.1|GK19268 [Drosophila willistoni] >gi|194158075|gb|EDW72976.1| GK19268 [Drosophila willistoni]	XP_002061990	5.48e-07	53	C:extracellular space; P:digestion; P:proteolysis; F:serine-type endopeptidase activity	extracellular space GO:0005615, digestion GO:0007586, proteolysis GO:0006508, serine-type endopeptidase activity GO:0004252	EC:3.4.21.0	12273	10.1128	10075	9.84645	1.202 down
SpodoLitt_C190	2363	TTTTTTTTTTTTTTTAATTCAAGAAAGCTAAGTGAGAGATACGCTGCGATTCCACGCGATCTTATAACACGTGTATTTAAAACCGCGCTAGTCAAAGAGATTCCAATAAGTATTCTGTGCTTACTCTGTACGTTAATTTGAAGAACTTTTAATTAAATTAAGTGAATCAGTCAAAATGCCCGAAGAAATGCAGACCGATGTCGCCGAGGTGGAGACCTTCGCCTTCCAGGCGGAGATCGCCCAGCTTATGTCCCTGATTATCAACACATTCTACTCCAACAAAGAGATCTTCCTTCGTGAGTTGATTTCCAACTCTTCAGATGCCTTGGACAAGATCCGTTATGAGTCACTCACCGACCCATCGAAGCTGGACAGCGGCAAGGAGCTGTATATCAAGAT…	heat shock protein 90	gi|301070140|gb|ADK55516.1|heat shock protein 90 [Spodoptera litura] >gi|304368177|gb|ADM26738.1| heat shock protein 90 [Spodoptera litura]	ADK55516	0	89	P:protein folding; P:response to stress; F:ATP binding; F:unfolded protein binding	protein folding GO:0006457, response to stress GO:0006950, ATP binding GO:0005524, unfolded protein binding GO:0051082	-	59050	9.86986	57179	9.84193	1.019 down
SpodoLitt_C430	1801	TTTTTTTTTTTTTTTTCATTATTCATAACTCTTGTATTACTAAAACTTAAAAACAAAACAAACTTGTACTTTACATCGACCGAGAAACGAACTTGTGACCCGGTCGTCCTTTAAACCGATCGAACTAACATTGCAATGTCCAAAGAGAAATGAATTTTTGGTTTATGTTCCACTAAAAGGGGAAAAAGTTAAGAAAAAATGTAAACTATTTAAACAGGACATTACAAGTTAATCCAATACAACACTTTTCTGCTGATAAAAATTGCATAAACTGTGAATACTATTTGAGAAGTTAATATATTTGGCTCCACTATTACAAAACAAAGATTACCACAATTAAAATCAGCAAAAAAGACAAATAAAAACATGTCTTTGAACAGACATAACAAAATAACTAAA…	simila to cg12164	gi|389610555|dbj|BAM18889.1|simila to CG12164 [Papilio polytes]	BAM18889	3.35e-153	92	F:oxidoreductase activity; P:oxidation-reduction process; F:transition metal ion binding	oxidoreductase activity GO:0016491, oxidation-reduction process GO:0055114, transition metal ion binding GO:0046914	-	19	-1.34024	42396	9.80204	2260.272 up
SpodoLitt_C3087	347	ACTCTAGCGAAGGCAGCTGGATGTCCACGCTGGCAACCATCTCTATGTCCGAAGGAAGTCACACCGATCAAGATACGTCTATTGTTGCTGTTGACAACAAGAGGACCACCAGAATCACCCTGGCAAGTGCTTCTACCATTGGCTCCGCTAGTGCATACATTGGAAGACTGAATGATGAGAGGAAATGTGTTACGGCACACAGCGTTGGTGATCACAGGCAAGTTGACGTGGCTGAGGGCTCCGCTGACACTTCCACCATCTCTGGTAAGACCAAAGCCAGATGCAGTTGCGGTTGCACCGGCAAATTGGTTGTTGAGCTCGTTTCCAGAGGGCAGAGCGATGAAACC	chymotrypsin-like protease	gi|300680014|gb|ADK27715.1|chymotrypsin-like protein 2 [Spodoptera litura]	ADK27715	1.23e-66	94	F:serine-type endopeptidase activity; P:proteolysis	serine-type endopeptidase activity GO:0004252, proteolysis GO:0006508	EC:3.4.21.0	16177	10.7708	8147	9.79822	1.962 down
SpodoLitt_C719	1742	TTTTTTTTTTTTTTTTAACACATCTATATATTTACATAAGGATTTTAACAGTGCTGTATGGGGGTAATATATATATATATAAATATCATAGACACATAACAAGAGCTATGGTGCTCTGAGTAACGACTGAAGCAAGCCAGAATGTTAATTGCCAGGATAAACACGTAGTAGGAATGTATTGCGCAGCTGCAAGGGCCCCGCGTGACACCACCCTGCGCTCAGTCAAATCTTTGCCTCGATTTGAGTGAACATAGCGTGGGATGCTGCCGTCACCCGGCATCCTTGCAGCACTCAACTCTCCCTACTGATGATAACATCAACGGTACACACGAAAATATTTATCCGAAACATTCATAACAACGTTCATAATACATAGAAGGAAGATTACAATATAATATT…	vacuolar h	gi|401332|sp|P31402.1|VATE_MANSERecName: Full=V-type proton ATPase subunit E; Short=V-ATPase subunit E; AltName: Full=V-ATPase 26 kDa subunit; AltName: Full=Vacuolar proton pump subunit E >gi|9733|emb|CAA47610.1| H(+)-transporting ATPase [Manduca sexta]	P31402	7.6e-138	94	C:vacuolar proton-transporting V-type ATPase, V1 domain; F:proton-transporting ATPase activity, rotational mechanism; P:ATP hydrolysis coupled proton transport; C:plasma membrane	vacuolar proton-transporting V-type ATPase, V1 domain GO:0000221; proton-transporting ATPase activity, rotational mechanism GO:0046961; ATP hydrolysis coupled proton transport GO:0015991; plasma membrane GO:0005886	-	58820	10.3041	40779	9.794	1.424 down
SpodoLitt_C9	2490	TTTTTTTTTTTATTTTTATAAAAGTGGTGTTTATTTCCATCACCATACAAAATAATATACATTCTTCACTTGATTGTGACAACAAAACAGAAGAGCCAGAAATTGCCCTCCAGCGGAATTACTCGGTCTTTAAAAGTCATATCACAGATCANNNNNNNNNNNNNNNNNNNNNNNNNNNNNNNNNNNATAAAACATTTTCTTAAAAGATGATTTTATTGCTTATAATACTTTCGCATTTAATGCTTATTACTGGTAATAAGATTTTGATTGTAAATCATTCATAAATATCCATTTCCCAATATTTAACTTAGATCTTGGCAGGGGATTTCAGTAGGGGTCCGAGTTTCTGCGCGAGCATCAAATTGCCTGCAATCTTGAGTTTGCCCTTCATATAGGCGA…	peroxisomal multifunctional enzyme type 2	gi|170030366|ref|XP_001843060.1|peroxisomal multifunctional enzyme type 2 [Culex quinquefasciatus] >gi|167866952|gb|EDS30335.1| peroxisomal multifunctional enzyme type 2 [Culex quinquefasciatus]	XP_001843060	0	72	F:3alpha,7alpha,12alpha-trihydroxy-5beta-cholest-24-enoyl-CoA hydratase activity; F:oxidoreductase activity; F:sterol binding; F:nucleotide binding; P:oxidation-reduction process	3alpha,7alpha,12alpha-trihydroxy-5beta-cholest-24-enoyl-CoA hydratase activity GO:0033989; oxidoreductase activity GO:0016491; sterol binding GO:0032934; nucleotide binding GO:0000166; oxidation-reduction process GO:0055114	EC:4.2.1.107	26327	8.62907	57656	9.77869	2.218 up
SpodoLitt_C10977	405	CAGCACTTGGTGGGTGAAACAGTTTTCGGCGTAGCTCACATATTCGCTTCGTTTAATGACACATTCGTACATGTTACCGACTTATCCGGTCGAGAAACCATCGCCAGGGTCACAGGTGGCATGAAAGTAAAGGCTGATCGTGATGAAGCTTCACCGTACGCGGCTATGTTAGCTGCACAGGATGTTGCAGAGAAATGCAAGACTCTTGGAATCACAGCTCTGCACATCAAACTGCGTGCCACAGGAGGCAACAAGACCAAGACCCCTGGACCTGGTGCTCAGTCTGCTCTCCGTGCCCTGGCTCGTTCCAGCATGAAGATTGGCCGTATCGAGGATGTTACTCCAGTGCCATCAGACTCTACCCGCAGGAAGGGTGGTCGTAGAGGGCGCAGGCTGTAA…	ribosomal protein s14	gi|15213816|gb|AAK92183.1|AF400211_1ribosomal protein S14 [Spodoptera frugiperda]	AAK92183	8.98e-90	100	F:structural constituent of ribosome; C:lipid particle; C:cytosolic small ribosomal subunit; P:translation	structural constituent of ribosome GO:0003735, lipid particle GO:0005811, cytosolic small ribosomal subunit GO:0022627, translation GO:0006412	-	7852	9.50514	9345	9.77576	1.206 up
SpodoLitt_C288	2256	ACGTCACCGTAGTAATCCTCGCTGTAATATTATCATTTTATGAATCAACTACTTTTGTTTTATTGTTAACTGTATGTTTAGAGATATGGTTTCTATCTCCCTTCATTGTTTTAATAGCATTATTATTGCTTTGATTTTAATGTTTAGATACTTCGTGTATTATATTATCAAATACACTTTCAGTTCCTTTAATAGAATCATCATTAATTTAATTCCATATAGAATTTCTATGTTCATGATAAATATTAAGGCAAATGAAGATAATTGTTGTATACATAGAAAAATGTGATTGAACTTTTAGAACTGACAAATGCATGTGAAGCATGTCTCTTCGTTGATGGGTAAAAAGAAATTTTTGATCGATGATATGAATTTTTTTATGTGTTGAGAAAGTCAGAA…	gasp precursor	gi|389610567|dbj|BAM18895.1|chitin binding peritrophin-A, putative [Papilio polytes]	BAM18895	6.4e-173	96	C:extracellular region; F:chitin binding; F:structural constituent of peritrophic membrane; P:chitin metabolic process	extracellular region GO:0005576, chitin binding GO:0008061, structural constituent of peritrophic membrane GO:0016490, chitin metabolic process GO:0006030	-	923	3.93705	52122	9.77525	57.210 up
SpodoLitt_C636	2852	TTTTTGGTCTTAACGCTAGCTGTCTTTATTTTCCATTTCCTTATAGAAAATACTTTTACGAAAAACAGTATATAGGGCCGCTTGCGTGGCCGGCCACACTCGCGGGGCGCTGACTAGTGCCGTTTGCCGGCCCAACCAATCCGACATCCAATCAATTCTTACATGAAAACGATAAATAATACAAAAAATACTGATAACACGAGATCGTTAACCGATTTACAGCGACTTCTCAATTTTGATCAGTTCAGCGATGCCATCGTACATCTCCTTGACAGCGTCGTACTCGGTGAGTCCCATACGCCTCTTGTTGGAGATGTCGTAGACTCCGCCCTCAGCCTCGGTGTGCTCGCCGCGGGTACCGCGCACCTGCAAGTGGTACTTGGACGCGATCTCCTCCAG…	arginine kinase	gi|408535165|dbj|BAM62792.1|arginine kinase isoform 2 [Bombyx mori]	BAM62792	0	98	F:ATP binding; P:phosphorylation; F:arginine kinase activity	ATP binding GO:0005524, phosphorylation GO:0016310, arginine kinase activity GO:0004054	EC:2.7.3.3	191459	11.2957	65347	9.76312	2.892 down
SpodoLitt_C287	10406	GATTTTTTATGGCAGTGTTGGTATCTGCTGACGCTGACCATTTTGTACATTTCCGGTACGGTCGATTTATCCAGTGATTAAAGTTTGATGTATGAGTTGTTTTGAAGAAAATGTTGTAAAAACTGTTGCACTCGGCATCCAGTGTCTACTTGACAAAATATGGTCGTGCGTTTTGCCTGAACATAATAAGTGGTGATGTGTGAAAACACTGATGTTAGTTATTTGGATGGGGAGGTGGTATGGGTTAAGCTTGGATCCTGCTGGTGGCCAGGCGAGGTGGTCGGTTCTGAGAAGCTGCCACCAGATGTCCTGCCATCATTTCGGAAGCCACCTATAGCCGTTGTCAAGTTCTTCCAGGAGGATACATTTGAATACGTGAAAAATGCCAGTTCCATTTTC…									35698	7.00541	237520	9.75769	6.737 up
SpodoLitt_C552	985	TTAATCGCCGATTCTAATGTGTTATCACTGTCTTCAGCAGAGACAAAGGCCGTACCGGCCAAACATTGCTTGACATCCCTAGATGTCGGAAAAATATATCTAAAAAAAAAGAATAAAAAAAATCAAAACAAAATGAAAGTTTTCTTAGTTATCTTGGCGGCTACGGCCTTTGTCTCTGCTGAAGACAGTGATAACACATTAGAATCGGCGATTAACTTCATTAAGGACTGCAAAGGAGACTACATATTATGTGTGAAGGAAAAAATGCTCAGAATTGTCGACAATTTGAGAGCATCGAGGAGTATCACAGTTGTAGATGGTGTCGTCTTCAAGGGTGAACCTGAGCCAAGGTCAGCGAAAGGGACGCTGAGGTCAACTACAGGCTGGTCGATGGAGTCG…	osiris 9	gi|357624136|gb|EHJ75019.1|osiris 9 [Danaus plexippus]	EHJ75019	1.52e-82	85	-			17	-0.6301	22340	9.7486	1331.368 up
SpodoLitt_C417	640	TTCTTGGCGTCGAACATCTGTTGCGTGAGCTCGGGCACGGTGAGGGCGCGGTATTGCTGGCTGCCGCGAGATGTCAGGGGAGCGAATCCGGGCATGAAGAAGTGAAGACGCGGGAACGGCACCATGTTGACTGCCAACTTGCGGAGATCCGCATTCAGTTGACCAGGGAACCGCAGACACGTCGTCACGCCGGACATGGTGAGCGACACCAGGTGGTTGAGGTCGCCGTACGTGGGTGTGGACAGTTTGAGCGTGCGGAAGCAGATGTCGTATAGGGCCTCGTTGTCGATACAGTAGGTCTCGTCTGTGTTTTCTACTAACTGGTGGACTGATAGTGTGGCGTTGTAAGGTTCTACTACTGTGTCTGACACTTTGGGCGAAGGTACAACTGAGTATGTG…	tubulin beta-4b chain	gi|111035024|gb|ABH03477.1|beta-1 tubulin, partial [Aedes aegypti]	ABH03477	1.77e-154	100	P:centrosome duplication; C:tubulin complex; F:GTP binding; P:GTP catabolic process; C:cytoplasm; C:microtubule; P:protein polymerization; P:muscle attachment; F:GTPase activity; P:microtubule-based movement; F:structural constituent of cytoskeleton	centrosome duplication GO:0051298, tubulin complex GO:0045298, GTP binding GO:0005525, GTP catabolic process GO:0006184, cytoplasm GO:0005737, microtubule GO:0005874, protein polymerization GO:0051258, muscle attachment GO:0016203, GTPase activity GO:0003924, microtubule-based movement GO:0007018, structural constituent of cytoskeleton GO:0005200	-	16723	9.94957	14355	9.74322	1.153 down
SpodoLitt_C953	342	ACTGCGGCGGATTCTACCACCAGCATTCAGTTAATGGAGGACGATGCGGTATTTGTGGTGATGCCTACGATAACGCGCAGCCCCGTGCTCATGAGCTAGGTGGAAAGTACGGCCAAGGACACATCGTCGCTACTTACGAACAGGGCGAAGTCATCAGCACCAAAGTTTATATCAGCGCTTACCATCAGGGATACTGGGAGTTCAGACTGTGTCTGGATCCTAGCGACCAAACACAGGAATGCTTCGCTAACTTCCTTCTGGAGTTAGAAGACGGGGGAACCAAATACTACCCGAAAGGAACTGGTTACTATGACGTGAACTACCGCCTGCCTTCGAATGTGG	chitin binding domain 3 protein	gi|327420506|gb|AEA76329.1|chitin binding domain 3 protein [Mamestra configurata]	AEA76329	1.46e-50	83	P:translational initiation; F:translation initiation factor activity; C:viral capsid	translational initiation GO:0006413, translation initiation factor activity GO:0003743, viral capsid GO:0019028	-	18780	11.0306	7133	9.72862	2.465 down
SpodoLitt_C347	2118	CTATGCCGTGGTCAAGAGAACTTTTGTTACGGATCGCCACGGTAACGAGACAGTGCGGTCAAAATGAACACAGCCATCTGGCTTCTATGCTGCGCAGCGGCCGTGGCCAGCTGCTCCGGACTCTCAATCCCATTGAGACAAAATCCGGAGACACTATGCCGTGGTCAAGAGAACTTCCTGAGGATCGCCTGCATCGAAAGCTGCTTCCAATACTATCAGTGTTATTCCGGCAACTCCTACCTGATGCTATGTCCACCAGGAACTTGGTTCAATGAACCAGAACAGGTATGTGACTGGTCACCTGCACCAGGGCACTGCGTCGAACCAGAACCTGAGCCAGAGCCAGAGCCTGAACCCGAGCCGGAACCCGAGCCAGAGCCTGAACCAGAGCCAGAGCCT…	peritrophin type-a domain protein 4	gi|291480643|gb|ADE06399.1|peritrophin type-A domain protein 4 [Mamestra configurata]	ADE06399	7.59e-79	58	F:chitin binding; P:chitin metabolic process; C:extracellular region			37956	9.39035	47213	9.72408	1.260 up
SpodoLitt_C10253	1037	ATCTCCTTCGGAGGGTAACCGAGTCGCAAGAATTTTACGAATTTTCTTACAATGGGTTTCGTGAAAGTCGTAAAGAACAAGCAGTACTTCAAGAGGTACCAAGTCAAATTCAAGAGGCGCCGAGAAGGTAAAACCGACTACTATGCCCGCAAACGCCTCGTTGTTCAGGACAAGAACAAATATAATACACCCAAGTATCGTCTTATTGTACGTCTGTCCAACAAAGATGTTACGTGTCAAGTTGCCTATTCACGTATTGAAGGTGATCACATTGTTTGTGCAGCATACTCACATGAACTTCCTCAGTATGGTGTGAAAGTAGGTCTTACTAACTATGCTGCTGCATACTGTACTGGATTACTGCTGGCCAGACGCTTGCTTCAACGGCTGGGACTTGAC…	ribosomal protein l5	gi|357617373|gb|EHJ70750.1|ribosomal protein L5 [Danaus plexippus]	EHJ70750	0	96	F:5S rRNA binding; F:structural constituent of ribosome; F:protein binding; C:cytosolic large ribosomal subunit; P:translation	5S rRNA binding GO:0008097, structural constituent of ribosome GO:0003735, protein binding GO:0005515, cytosolic large ribosomal subunit GO:0022625, translation GO:0006412	-	20150	9.50692	22852	9.70687	1.148 up
SpodoLitt_C640	1429	CTGATCCCTGCCATGAGGGATCAGTAGATCACTAACGTGCAAAAATGGTGCTGAAAATTGTACTTTTCGTTGCGTTAGCGGTTTCCGCCTCGGCCCGTAGGCCCCCAAACGCCAATTATGCTGAAGGGCTCCTGAAAAATTCGCCTGCATCGCGGATGTCCAGTGATATTGAAGAGGACATCAATTTAGATGCGCCCGGCCTTGTAGCCAAATATGGCTATCCTATTGAAGTGCACAATGTCATCACCTCCGATGGCTATATCCTAGAGATGCACAGGATCCCTCATGGCAGGGATCAGAACAACAAACCTGACCCCAAGAAGATCCCTGTGCTTGTTATGCACGGTCTTCTATCTTCTTCTGCTGACTTCATCGTTTTGGGACCCGGCAGTGCTTTAG…	lipase 1 precursor	gi|326322167|gb|ADZ54058.1|acid digestive lipase [Spodoptera frugiperda]	ADZ54058	0	96	P:lipid catabolic process; F:hydrolase activity, acting on ester bonds	lipid catabolic process GO:0016042; hydrolase activity, acting on ester bonds GO:0016788	-	27383	9.56928	29523	9.68781	1.085 up
SpodoLitt_C1788	750	TTTTTTTTTTCCAACGCCGTAAATAAGATTGTTTATTAAACTACACTGACAAAGTGAACCAACAAATACACTTCTAACGCAAGGCAATAAAACACTTTAGTATGCTTACAATTATTTAATGATTTGTCGATTTTGGTAATTATGTTCAACTAACGCATCTTGGTTGGTAAATACTTTATACACATGGCAGTGTACTGTGGATGTGCGATGCGCATTATTGCGTGTTACACCACTACTATAGAAACTAAACATATTTAGACGCGTTTAGACGGGCTGCTTCTCAATCAGTTTGTACCAGTGGCCACACTCGCAGCGGCGGGGGTGATCCTTGTGTAACCAGAGCCAGGTGACGGCTGTGGCGTGCTCTTCACATATGCACCCAACAATACGGGCGTCAAA…	mitochondrial cytochrome c oxidase subunit 5b isoform 1	gi|164448660|ref|NP_001106742.1|cytochrome c oxidase polypeptide Vb [Bombyx mori] >gi|95102860|gb|ABF51371.1| cytochrome c oxidase polypeptide Vb [Bombyx mori]	NP_001106742	1.5e-75	97	P:mitochondrial electron transport, cytochrome c to oxygen; C:lipid particle; C:mitochondrial respiratory chain complex IV; F:cytochrome-c oxidase activity	mitochondrial electron transport, cytochrome c to oxygen GO:0006123; lipid particle GO:0005811; mitochondrial respiratory chain complex IV GO:0005751; cytochrome-c oxidase activity GO:0004129	EC:1.9.3.1	18918	9.8836	16174	9.67587	1.154 down
SpodoLitt_C473	2359	TTTTTTTAGGTTTAATTTTGTTTATTTATCAATTTCTGTATCCACAATAGATACACAATTGCAGATTTGGCAAATACATTTATGAATATTTACATGTATAGACAGAATTACCAAATATCCGTAGAAAATTACATTTTCAAGATCTTCAATAACAATTATAATTATGAAAATAGCACTAAATACATTTGACAATGCAAGTACTTATGATTGAACTATTCAACATAACAATTTTAATAAAAAACGCTACAAAAATACAACTTAACGGCTTAAGATCCTGCTTAAGTAATTATACTTGTTGTGATGAATTAATGTACAAGTAAAATATAAAAATATCGCCAATGCTTCTTCAACAAAACACTTGTTCGATGTAACTAAAACTTGTACTAAGGAATGTGAAAC…	protein disulfide isomerase	gi|389608367|dbj|BAM17793.1|protein disulfide isomerase [Papilio xuthus]	BAM17793	0	89	P:glycerol ether metabolic process; F:protein disulfide isomerase activity; C:fusome; P:protein folding; P:cell redox homeostasis; C:spindle envelope; C:extracellular space; F:electron carrier activity; C:cell pole; C:endoplasmic reticulum lumen; C:rough endoplasmic reticulum; C:neuronal cell body; C:perinuclear region of cytoplasm; C:nuclear envelope; C:lipid particle; F:protein disulfide oxidor…	glycerol ether metabolic process GO:0006662, protein disulfide isomerase activity GO:0003756, fusome GO:0045169, protein folding GO:0006457, cell redox homeostasis GO:0045454, spindle envelope GO:0070732, extracellular space GO:0005615, electron carrier activity GO:0009055, cell pole GO:0060187, endoplasmic reticulum lumen GO:0005788, rough endoplasmic reticulum GO:0005791, neuronal cell body GO:…	EC:5.3.4.1	74726	10.2122	50234	9.6576	1.468 down
SpodoLitt_C1466	916	CAATACGTCGCGGTCACCGGTGACCGCTTGGTGTTTGACAGATTAAACCAGTGCTACACCGTATCATCGACAGCCGTTGAAATTAATTGAAAAGGTTATTTTTACATAAAATTGTTCCTTATCGTCACCTTTTCTCCGTCTCAATGACTTTACTACCGTGTCTCCTCAGCCTTAATCTTGATTCAAGTGTCGTATTATCTTGGTGCTGAGTACGTATAAATTCAAGATAGTACAGATACCAGTTCAGTTTCGGCAAAATTTTCATCGAAATGTGGTCGGTGTTAGCCGGAGTATTGGCGATCGCGTCGCTGGGCGCGGCTTGCACCCCCAGTGTGACCACCGTCAGTGGTACCCACGCACCAGCCACCGTCTGTTCTGGTGCTCTCATCTTCGCTGACG…	beta- -glucanase	gi|208972515|gb|ACI32818.1|beta-1,3-glucanase [Spodoptera littoralis]	ACI32818	1.24e-149	99	P:carbohydrate metabolic process; F:hydrolase activity, hydrolyzing O-glycosyl compounds	carbohydrate metabolic process GO:0005975; hydrolase activity, hydrolyzing O-glycosyl compounds GO:0004553	EC:3.2.1.0	31260	10.3197	19177	9.63319	1.609 down
SpodoLitt_C397	627	TTATTAACAGACTCCTCATGCAAACTATAGCAGCAGATAGTCCCTACGGCGTAGAAGAACGAGTGAAGATTTTCGCTGCAGTGGCAGAAAGCAGTTACACGAATGCAGATCTAGCTCGTGATTTCATGAGGTTGAGGGTCAATGAAATCAGAAACATGTATGGCGTTCAGAAACTTGAAGAGTTGATATTTGTCCTTGCGGAAAATATGGCGGACAGTGATTTAAGTAAAGAATTTGGAATCTGGGTGGAAAGTCCGGACAATAACCTAAGTAACTCACAAATGACTGCTGAGCGTGCACTCGCGTATGNNNNNNNNNNNNNNNNNNNNNNNNNNNNNNNNNNNNNNNNNNNNNNNNNNNNNNNNNNNNNNNNNNNNNNNNNNNNNNNNNNNNNNNNNN…	hypothetical protein, partial	gi|446221598|ref|WP_000299453.1|hypothetical protein, partial [Bacillus thuringiensis]	WP_000299453	3.91e-15	82	-			18432	10.2174	11963	9.61476	1.518 down
SpodoLitt_C18484	367	GCTTACATACAAGAATTATTCACTTTTAGCAGCCGCTGCTTTAGGTTTTTTCGCCTTAATAGGTCTTTGAGAACGAAGGATGGCTGATGCACGACGAAGTGTTGCAGTGGTCAAATCTGTGCGGTAATTATTAGCTTTAAGCAGCCTCTTTACCTTGAATAGAGACCGTCTTGCGCCGGCTTTAAATGGGCGTCGTACAATGTTTTTAGCAGGTTTGTTTGTTGCCTTGGACTTCTTATAAACCACTGTGAAACCTTTCCTGTCGGGATTCTCGACGACGCCAACAGCCTTCTTCTGGATCAGACCGTTGTATCTGTATGAGTTGAGGTTAGTCACATTGTTGGGCTCCTTGCTGAACGGCTTCTTG	ribosomal protein l28	gi|315115473|gb|ADT80709.1|ribosomal protein L28 [Euphydryas aurinia]	ADT80709	8.87e-65	94	C:ribosome; F:structural constituent of ribosome; P:translation	ribosome GO:0005840, structural constituent of ribosome GO:0003735, translation GO:0006412	-	4651	8.89042	7588	9.61465	1.652 up
SpodoLitt_C502	1167	GCCCAGGTTTCTGTCACTATCTGTTTAATATATTTAGGGGGGACTATGAAGTTGTATTCATATCCAGGCAACTCCAAGGTGTAGGTGAGAGGGATTCCCACAGCTCTGGTCCAGTCTCTGGAGGTACCAGTTGTGAAGTAAAGAACGTTTGCAGCGTTGCCCACTATGTACCTGTCAGCTTTGTCCAAAGCCTTTTCATCGATAGCGTTAGCCATATTGATGCCAACCAAATGAAGGATCAGACCATTTGGCGGTAACGTAGCGTTGTTGCCCCAAGCATACAGGAACATGTTTCCGTAGCTATGTAGAGAAATGTAGAGGGATGTTCTCTCAAGGTTGGACATGACAGCGCTTCTGACGACTCTAGTCTCAGACTCGGAGAAGGCGGAAGGACCTTCG…	carboxypeptidase b precursor	gi|49168687|emb|CAF25189.2|carboxypeptidase precursor [Helicoverpa armigera]	CAF25189	0	83	P:proteolysis; F:metallocarboxypeptidase activity; F:zinc ion binding	proteolysis GO:0006508, metallocarboxypeptidase activity GO:0004181, zinc ion binding GO:0008270	EC:3.4.17.0	55969	10.8106	23724	9.59072	2.329 down
SpodoLitt_C175	2047	CAGGCTCAGTGGGTAGATCTTCTGTAAAACAAAATTTCACAATTCAATACAACGTTTTAGAGAAATTAAGGTTCCGATCGGGAATGGAGCGCTACAATTTTCAAGTATATCAATAACAATACAGTTGAGATATTTCATTATATTTATTTAGGGTATTACAAAAACAGTTACCATATTATGTACAACTGGAAAAAAGTTACAATACAGTGGGTTTTCTTCTAGAACTTTTGTGATTGAAATAGCCTCTCCAGTACCCGATGAGACCTCTATGCAAGCGGCAGAGAGGCCTGCGCGGAACGGGGGCCATCCGGCCGAGCCGGTCTTACTCCTAACTATGTATATTAAACTTATATTGATACGTCTATTATAGTATAATGTAATCATTAATTAAACTAAAAC…	eukaryotic initiation factor 4a	gi|164683438|gb|ABY66383.1|eukaryotic initiation factor 4A [Plutella xylostella]	ABY66383	0	99	P:translational initiation; F:ATP-dependent helicase activity; F:ATP binding; F:translation initiation factor activity	translational initiation GO:0006413, ATP-dependent helicase activity GO:0008026, ATP binding GO:0005524, translation initiation factor activity GO:0003743	-	25026	8.83849	41118	9.57307	1.663 up
SpodoLitt_C15706	447	GTACGAGCTCGTGGTGGTAATATCAAGTACAGAGCTTTAAGACTTGACACTGGTAATTTCTCTTGGGGCTCAGAATGTGCAACACGCAAGACTCGTATAATTGATGTTGTGTACAATGCTTCCAACAATGAGTTAGTACGTACTAAAACTTTGGTGAAGAATGCTATTGTTGTTGTTGATGCTACACCATTCAGGCAATGGTATGAGTCCCATTACCTATTGCCTCTCGGCAGAAAGAAGGGTGCCAAGCTGACTGAAGCTGAGGATGCAATTATTAACAAAAAACGCAGTAAGAAAACTGCTAAGAAGTACCTATCAAGGCAGCGCCTCTCAAAGGTTGAAAGTGCATTGGAGGAGCAGTTCCATACTGGACGTTTGTTAGCGTGTGTGGCGAGTCGG…	ribosomal protein s8	gi|54039568|sp|Q8WQI5.1|RS8_SPOFRRecName: Full=40S ribosomal protein S8 >gi|18253055|gb|AAL62472.1| ribosomal protein S8 [Spodoptera frugiperda]	Q8WQI5	2.18e-100	99	C:ribosome; F:structural constituent of ribosome; P:translation	ribosome GO:0005840, structural constituent of ribosome GO:0003735, translation GO:0006412	-	6025	8.97927	8947	9.56784	1.503 up
SpodoLitt_C1093	2032	ACTGCCTTGAATAAATACATTTTAAGTGCATGGTGCAAGGTTTGACCTTTGAATGGAATATTCATAGTGACAGTATTTCTTACTAAACTGGGATTAGAAATTAAAAAATAATTTTTGTACAAAAATCTGATTTAATAACAATAATAGTGCAATTTACATTTAAATATCATTTGGAATGATTAAATCATTATAAATACAACATAATATAGGCATGTAGTTGAATATTGCACATGTGTCGTGACCAGCAGCCTCCCAACATGTTGCTGAGTATAAAAGTTTGTGTGTGATCGTTTAGTATAAAAATACCCCTACCTCATGTCCGTAACCACAATAATACAAACTAGTACCAGTTTACAACCGGTTTTAATTTACAGTTTGGAGCGGATTGTGTCGATTTTG…	sterol carrier protein 2 3-oxoacyl- thiolase	gi|50293095|gb|AAT72922.1|sterol carrier protein 2/3-oxoacyl-CoA thiolase [Spodoptera littoralis]	AAT72922	0	95	F:transferase activity, transferring acyl groups other than amino-acyl groups; F:phospholipid transporter activity; F:sterol binding; C:lipid particle; C:peroxisome; P:metabolic process; P:phospholipid transport; C:mitochondrion	transferase activity, transferring acyl groups other than amino-acyl groups GO:0016747; phospholipid transporter activity GO:0005548; sterol binding GO:0032934; lipid particle GO:0005811; peroxisome GO:0005777; metabolic process GO:0008152; phospholipid transport GO:0015914; mitochondrion GO:0005739	EC:2.3.1.0	39992	9.52563	40161	9.55007	1.017 up
SpodoLitt_C5923	471	TTTTTTTTTTTTTTTTGGACATTGTCTATGGCCATTGAGTAGCGAATGTGTGCGCTGCCATTTTCTATTGAATTGAAATATTGAGGAAAAGCTATTTTGAAAAAAGCATCATGCCTGAGATGATCAAATCGCCCGCCGACATCAAAACTGCACCTTTCGACCCGCGGTTCCCTAACCAGAACCAAACAAGGTATTGCTACTCCAGCTACCTGGACTTCCACCGTTGCCAGAAGGTACGTGGGGAGAAGTACGAGCCATGCTACTACTTCCAGCGGTGCTTCAAGTCTCTGTGCCCCAATGAATGGGTTGAGAAGTGGGACACCCAACGCGCTGAGGGCACTTTCGCTGGAAGGATTTAAAGTATTCCACTGGTCGCCTCAGACTTGTTAATTTATGCGA…	mitochondrial cytochrome c oxidase subunit 6b	gi|512911411|ref|XP_004927405.1|PREDICTED: serine/arginine repetitive matrix protein 5-like isoform X3 [Bombyx mori] >gi|512911415|ref|XP_004927406.1| PREDICTED: serine/arginine repetitive matrix protein 5-like isoform X4 [Bombyx mori]	XP_004927405	4e-48	96	C:mitochondrial respiratory chain complex IV; P:neurogenesis; P:oxidation-reduction process; F:cytochrome-c oxidase activity	mitochondrial respiratory chain complex IV GO:0005751, neurogenesis GO:0022008, oxidation-reduction process GO:0055114, cytochrome-c oxidase activity GO:0004129	EC:1.9.3.1	11439	9.82876	9174	9.52901	1.230 down
SpodoLitt_C857	1106	CCCACCCCCACCTCCAGCCCACCACCACCATCACCACCACCACCACCAGGCGCCTGCTCCAGTATACATTCCTTCACCGGCTCCTCAGCCCATACTTCGTCCTCAACCACTACCAGTGTTTCAACCTCAGCCACAACCTATTTACCATCAGCCCAGTCCTTCTTATGGAGTGCCTCAGGCATTTTCACGAGCACCAGTGCAACAAGCGCCCGCGTTACCTGTGTTCGCTCCTCAACCGGCACCACAACCTCAAGCACAAGTAAACTCAATCAGCCAGGTCTACCAGCCCATTTCATACTACCAGCAACAGCAGCAACAACAACAACAACAGTACTCACAACAAGGGTACAACTACCAGCAGCCTCAGCCACAATTCCAGCCTCAACCACAATTCCAGCC…	hypothetical protein KGM_02838	gi|357613748|gb|EHJ68701.1|hypothetical protein KGM_02838 [Danaus plexippus]	EHJ68701	6.86e-22	73	C:integral to membrane; F:ion channel activity; P:ion transport; P:transmembrane transport	integral to membrane GO:0016021, ion channel activity GO:0005216, ion transport GO:0006811, transmembrane transport GO:0055085	-	55	0.89664	21503	9.52623	396.064 up
SpodoLitt_C83	4240	AAAAATAATAAAAAATAAAAATATTTTTTATTGACAAAAAGCTTCACATTACATATTTATATGGCTCTGGACCCCACACTAGGATTCCCTGTGTCGTGAGGCCCAGTCTCTTTCAGTCAGCAAAACATAATACAAATGAGAGACAAAATAAAAAGAGAATTAAGAAAAAAAAAAAAAAAGAAATTAAATGAAAACGATAAATTTACAGTATTCTTTATATAATACTAATTATGGAAGTGTATGAATGTATGTGTGATTTTTAGGTTTGTGTATGTATAATAGTTTTAATAATTTATATTTGTTTATTTATGTACAAATCGGACGAAAAATTGGGCTATAAACGCGCACACGTGCATTGGCACAGTAAGTACTTAACCAGCTAAATCCATATTTATCAAA…	aminopeptidase n	gi|51243460|gb|AAT99437.1|aminopeptidase N [Spodoptera exigua]	AAT99437	0	80	C:anchored to membrane; F:metalloendopeptidase activity; P:proteolysis; F:zinc ion binding; F:aminopeptidase activity; C:plasma membrane	anchored to membrane GO:0031225, metalloendopeptidase activity GO:0004222, proteolysis GO:0006508, zinc ion binding GO:0008270, aminopeptidase activity GO:0004177, plasma membrane GO:0005886	EC:3.4.24.0; EC:3.4.11.0	114391	9.98065	82271	9.5236	1.372 down
SpodoLitt_C1493	1215	TTTTTTTTTTTTTTTTAATTAAAGACTCATTTATTTAATTAGTTATCACATACAATTATTTTTTACATCCGAAGATATCTAAAACAATCATTTATAATAGTTATTTACATACATATACATATTATTTTAATGTCTTTTGCTATCAAAGCTCAGATTTATTATTTATAACCTCAAATTAAGTTGAAGCTGTTCGAATAATTTCCCGCCAATTTCAAATCAAAGATGGCGGACAGCTGTCAAAAACCCTAATAGCGAAAGTGTTTTTTTAATTTGCTTTTTTAAATAAGANNNNNNNNNNNNNNNNNNNNNNNNNNNNNNNNNNNNNNNNNNNNNAAACGCCTCCTCCTGACTTCGTTGTTTTCGGGGGCGGCCTCAACTGCGGCAGATTTAGGGGGTCCG…	hypothetical protein KGM_02610	gi|357606185|gb|EHJ64948.1|hypothetical protein KGM_02610 [Danaus plexippus]	EHJ64948	7.08e-34	49	-			15092	8.8623	23283	9.52272	1.580 up
SpodoLitt_C9904	299	GTGATTCATACGGATACTTTTGGTGTCCTTGCCAATGGTATCGACGATCCTATTGGTGACGTAAACTTTTACGCTAATGGAGGAAATAATCAACCAGGCTGCCTCACACACTCCTGTTGCCATGATCGTGCTTTCGAGCTTTTCGCAGCATCAATGATCAACCCAAATCTAATTGGACGTGGATGTAACTCAAAAACACAGATGAACCTTAATTTATGTCGAGGATCTCCTCCCCTCAGATTAGGTGGCACTGAATTATCTAAGGACGGTAACGGCATCTACAGGATCAACACATCAAG	neutral lipase	gi|187884608|gb|ACD37365.1|pancreatic lipase 3 [Mamestra configurata]	ACD37365	1.71e-35	79	C:extracellular region; F:hydrolase activity; P:lipid metabolic process	extracellular region GO:0005576, hydrolase activity GO:0016787, lipid metabolic process GO:0006629	-	6263	9.6281	5589	9.4882	1.101 down
SpodoLitt_C679	1936	TTTTTTTTTTTAAAACTAAAAATTGTATTTAATACAAAAGTTTATTGGTGAAAACATGAAAAATATAATAGATTAATGGCTGATAAAATGCAGCAGAGAAATGTTACAATATTGGCCATCACAAAAACTATCTTGCTAATAAATGCCTGAAAATTCAGAATGCTATTATAATCACTGATTGGGCACAACAAAATGGTTAATGTCAACAATTAAAGACTTCCTTTGGTAATAATAAAATGTTAGAGGACATCACAAAAACCACGAAAGACACTAACAAGTTTTTTGTGCCCTAATTAAATTGATACAGCCATTATTATACAGGTGGTTTAATTTCACTTTATGTAAAATCTAATTTCATAGGGTCAGTTATGGGCGCACTTCAACAAATTTTAATAACGA…	14-3-3 zeta	gi|237636932|gb|ACR07788.1|14-3-3 zeta [Heliothis virescens]	ACR07788	3.66e-175	100	C:cytoplasm; F:protein domain specific binding	cytoplasm GO:0005737, protein domain specific binding GO:0019904	-	42388	9.67933	35867	9.45649	1.167 down
SpodoLitt_C14369	303	GAGAGAAGGACGCTGTAGTTCAGTCTGTTGACCTTGATGTTACTGAGACCAGTGCTCAGAACTTCCTCAATGAAGGCATCGATTTTGAAGAGCACTGGTACTGGAAGTTCGTAGGTGAAGTCTTCTCTCTTGATGTGGAAGGGGTCCAGNNNNNNNNNNNNGGCACCAGTCACCAAACGCTCGTCAGAAAAATCGATTGGGTGGGCAGCAGGGTATGGCACAGCACTGATGCCTGCGATGAGGACCGCGAAAGCGATGAAGAATTTCATCTTGATTTTTTTTCTTCTGAATAAATTATAAAAG	unknown	gi|116785045|gb|ABK23569.1|unknown [Picea sitchensis]	ABK23569	8.53e-07	49	-			8178	9.98166	5595	9.45256	1.443 down
SpodoLitt_C353	1930	GTGGTGTGGCGGGGGCTTGTGTGTTTTTTTTGCTTTCTTTTTTTTTTTTTTTTTTTTTTTTTTTTTTTTTTTTTTTTATGTCATATTACAACAATTTATTTCAATTACAATTTATAACATACAAGACAATTTTTAATGAAAAAAGAAAATAAAACTTTAAACCATGATTTTAACTAATCCATTGTAAATCAATTATACAATTAGGTATTATTTTTAAGTATAAAAGTTTTTTTTGTATTTTTTTTAACATTCATAATATTATGTTTCATAGACCATAGATTACAACTAATTCAACTGAAGAATTTTAACCTACACGCTCTTATTTAATGTGTAAGAAACATCTAGCATGCACGGCAAGATCTTTATATCCATAATCATAGAAAAAAATAATAATCTGTG…	chorion b-zip transcription factor	gi|112982938|ref|NP_001037099.1|chorion b-ZIP transcription factor [Bombyx mori] >gi|54401523|gb|AAV34566.1| chorion b-ZIP transcription factor [Bombyx mori]	NP_001037099	6.63e-100	77	F:sequence-specific DNA binding transcription factor activity; F:sequence-specific DNA binding; P:regulation of transcription, DNA-dependent	sequence-specific DNA binding transcription factor activity GO:0003700; sequence-specific DNA binding GO:0043565; regulation of transcription, DNA-dependent GO:0006355	-	24239	8.87761	35487	9.44589	1.482 up
SpodoLitt_C143	841	CAAAAATGTCGATCCACATCAAGGACTCCGATGACCTGAAGAACAGGCTGGCTGAGGCCGGCGAGAAGCTGGTGGTGATTGACTTCATGGCCACCTGGTGCGGACCCTGTAAGATGATCGGGCCCAAACTAGATGAGATNNNNNNNNNNNNNNNNNNNNNNNNNNNNNNNNNNNNNNNNNNNNNNTGCCTACCTTCGTGTTCGTGAAGAGCAGCAAGAAAATAGAGGAATTCTCAGGCGCTAATGTAGACAAGCTGAGGAACACAATTATCAAGCTTAAGTAAAGCGGAACTAGGGTTTTGTACGCTCCTCCAACATTCCTCCACGGAATACCTTACAAATGGCATTTTAAAACAGCATTTGGACAGTGCACCTAACTTTATAACTATTTTGATCGGCA…	thioredoxin-like protein	gi|441481897|gb|AGC39043.1|thioredoxin [Helicoverpa armigera]	AGC39043	1.68e-28	97	P:cell redox homeostasis; F:electron carrier activity; F:protein disulfide oxidoreductase activity; P:glycerol ether metabolic process	cell redox homeostasis GO:0045454, electron carrier activity GO:0009055, protein disulfide oxidoreductase activity GO:0015035, glycerol ether metabolic process GO:0006662	-	17981	9.64472	15032	9.40514	1.180 down
SpodoLitt_C11178	290	TGTGACATCACTATCTCGACATCCTTCTCATCCACCCCGGTTTCATCCACTCCTTCCTCATCCTCTTCCTCGGCTATGGGAGCCACCGTCGTTCCAGCAGCAGCAGCATCATTGCCAGCAGCAGCGCTCTCGGGAGCCTTGAACCTCTCCGCAGCGGCCATGGTGGCTTGTTGAGACAGGTCCTCGATCTTGGCTTCTCCGAACACGATGTAGGTGTCTGAGTGAGGGTTCTTGTATACATCCGGGGAGTTGATGACGAAGAGGATGTTCTTTGACTTCCTGATCGTCAC	nascent polypeptide associated complex protein alpha subunit	gi|357609101|gb|EHJ66300.1|nascent polypeptide associated complex protein alpha subunit [Danaus plexippus]	EHJ66300	1.93e-53	93	F:calcium-transporting ATPase activity; P:neurogenesis; P:regulation of pole plasm oskar mRNA localization; F:protein binding; C:nascent polypeptide-associated complex	calcium-transporting ATPase activity GO:0005388, neurogenesis GO:0022008, regulation of pole plasm oskar mRNA localization GO:0007317, protein binding GO:0005515, nascent polypeptide-associated complex GO:0005854	EC:3.6.3.8	4998	9.33393	5177	9.40305	1.049 up
SpodoLitt_C461	2752	GCCAGCTACACAAATCGTAGACTATAGAAAGTTGCTCCATGCGTTCATAGCTGGGTTCCGTTCGCCATCTTGCATTTCGTCAAACGTCACCCTTTCCTTTGGTGAGCAAGGTGTGTTCACGTGAGGTTGTGTGTTCCCTTCTATAGTAGGTCACACAATCCTCAGAATTTCGTGAAATATTCTTGTAAAATAAAAAAAAAAATCAAAAAAATTCATAAAATCCAAAAAAATAGTAAAATAACAAAAATTTAACGGGAATCACTTGATTTTAAGTTAGTGTACGTAAGCGTGCAACGTGGTCTGAGGAATGCGATAGTCATTATAAAGAGAAAGTGAAGTTGGTCTTTGCCTACATTAAGTTAATGTCGACGTAAACCATTGCAGTGAAATTTTCAAAAT…	polyadenylate-binding protein 1-like isoform 1	gi|389610655|dbj|BAM18939.1|polyA-binding protein [Papilio polytes]	BAM18939	0	98	F:oxidoreductase activity; P:oxidation-reduction process; F:nucleotide binding; F:RNA binding	oxidoreductase activity GO:0016491, oxidation-reduction process GO:0055114, nucleotide binding GO:0000166, RNA binding GO:0003723	-	45337	9.26868	49096	9.40225	1.097 up
SpodoLitt_C78	3383	ACGGCGAACGCCGACCCGATAAGTACTGTAGTGTCTTCGTAAATACTAACACAGAAATGTATTTACTGACACTACTTGCCCTTATCGGGTCGGCGTTCGCCGTACCCTTGACAGAATTGTCGGAACAGAGCCATGCTGAAAGATACGTTCTACCCAAAACTGTGTTGCCATCATTCTACGACGTCGTTCTCTTCCTGGACCCCGACAATGAAGCATACTTCGAAGGATCAGTTGACATCAGGGTCATTCCCCTAGTTGCAACCAATGAAATAGTTCTACATGCTATGGAGATGACAATCGACCCATCTAATATTGAAGTGTTCACTGATACCCAACCTTCAAACAATTTATTCAGTTCACACACATTGGCTTCTGATGACACACATTTACTCAAGATCC…	aminopeptidase n2	gi|37788338|gb|AAP44965.1|midgut class 2 aminopeptidase N [Spodoptera exigua]	AAP44965	0	94	C:anchored to membrane; F:metalloendopeptidase activity; P:proteolysis; F:zinc ion binding; F:aminopeptidase activity; C:plasma membrane	anchored to membrane GO:0031225, metalloendopeptidase activity GO:0004222, proteolysis GO:0006508, zinc ion binding GO:0008270, aminopeptidase activity GO:0004177, plasma membrane GO:0005886	EC:3.4.24.0; EC:3.4.11.0	62187	9.42689	59963	9.39298	1.023 down
SpodoLitt_C1182	1168	TTCGTAAAAAAATTAAAACACATCTTTTTTATTCTCTTTGGTTCTTACATAATAAAATTGTTAACATCTATGGTAACTATATAAAACACAGGCTCTGTTTGTTTGTTTGTTTGACACAATTTTGTTTGAGATTATCTTAGTCTATTTGTAATACTTTTTTAACAATTATGTATGTACAATAATTTACATTTAAAACAAGAAAAGAAGTAGGAAACGGTATTTTTTTAAAGTTAGCAAGTAAAAATTGTTATTCGATCTCATGTTTTGTCTCTTTCATTCAAACTGAATTAGTAATTGGAAAGAAATTGACAAAACAGCCCAAAAGGTTTTTAAAACTTGCAATGGTTGTCTAGAGAAAGTACATTTAGCATACACTTAGTTATAGTGACGTTGTTCCGA…	cuticle protein cph36	gi|357609807|gb|EHJ66691.1|putative cuticle protein CPH36 [Danaus plexippus]	EHJ66691	3.43e-36	90	-			7	-2.15605	20462	9.37583	2961.022 up
SpodoLitt_C140	870	TCACGAAGACGACGCGGACGAGGAGCGGAAGATCATCATGAAGACGACGCGGACGAGGAGCGGAAGATCATCATGAAGACGACGCGGACGAGGAGTAGAAGACCACCAGAAAGACAACACGGACGAGAAGTAGAAAAATACCATGAAGACGACACAGATCAGGGCCAGGAGACCGCTACGAAGACGACACGGACGAGGAGCAGAAGACCAATACGAAGATGACACGAACGAGGAGCGGAAGATCATCATGAAGACGACGCGGACGAGGAGCGGAAGATCATCATGAAGACGACGCGGACGAGGAGTAGAAGACCACCATAAAGACGACACGGACGAGGAGTAGAAGACTACAACGAAGACGACACGGACGAGGAGCGGAAGANNNNNNNNNNNNNNNNN…	---NA---					-			1119	5.70413	13821	9.36755	12.670 up
SpodoLitt_C309	2059	ATTCGCACAGAAGCCTCAGCAGGCAGCACGCGACATCCTTGAGGTGACGGCGAACGACGCGTGCGCCGACATACCCGGCCTGCCCACGCGCATCCTCCCTCTAGTGTAACACGCAGGGTGACGATGAAACGTTGGTGATAGGTGACCGCGGTTTATCTCTTGACGTGATCTCAAATCGGACTTTTAAAAGTGAAAAAGTGAATTAAATAAAAATGGGTCTAGACTTCTTGGAACATGGAGCAGACTTCGAAGCTGCAATATCGGCGACAGGGTTCGGTCGTTTCCACTTCTGCCTGCTGGCGGTCACCGGACTGATCTACGCCAACACTGCCATTGGCATCACTATAGTGTCGTTCGTCTTACCGGCGGCGACATGTGACTTCAAGATGACATCTTCAG…	synaptic vesicle glycoprotein 2b-like	gi|357611405|gb|EHJ67462.1|hypothetical protein KGM_03534 [Danaus plexippus]	EHJ67462	0	94	C:integral to membrane; P:transmembrane transport; F:transmembrane transporter activity	integral to membrane GO:0016021, transmembrane transport GO:0055085, transmembrane transporter activity GO:0022857	-	59909	10.0895	35721	9.36174	1.656 down
SpodoLitt_C660	915	CAAATTCTCTACAGCTTATTTTGATATTTAACGCCCGATGTTATGCTATAATTTTTTATTGATAAATACGACATGTATGGACAAGGAATTGTATAAAAGGGGTGGTAGATAACATACAAAATGAAACAACTCTCATAATGTTATATCATATTTGTTCTAATGTTTCAACATTAGACAAGCAGGTCGATTTTTGAATGATGGACCAAGAATACTACTAATTGAAGACACAGCTTCCCACAATTAAAAGTAAATAAAAAGTCGACAACAAAACTATTATACAAATTCTCTACAGCTTATTTTGATATTTAACGGCGACCTTACATGTCATAAACATTCTCTAAAGCTAGTTCTGGTTTGTCGTAGCCGAGCTCCTCTGGAGTTTCAATGCCAAGCTCTGTT…	cytochrome c oxidase subunit va	gi|164448662|ref|NP_001106743.1|cytochrome c oxidase subunit Va [Bombyx mori] >gi|87248477|gb|ABD36291.1| cytochrome c oxidase subunit Va [Bombyx mori]	NP_001106743	2.44e-93	94	C:mitochondrial inner membrane; P:oxidation-reduction process; F:cytochrome-c oxidase activity	mitochondrial inner membrane GO:0005743, oxidation-reduction process GO:0055114, cytochrome-c oxidase activity GO:0004129	EC:1.9.3.1	21395	9.77378	15800	9.35497	1.336 down
SpodoLitt_C4356	410	CCCATGCATAAACGAGTGCAATGTTGCCCCTTGGGCCTCAGACGACTGCGACAAGTATTGGATCTGTGTAGGCGATCAGAAGGTCCAAGTGACCTGCTCTGAAGGTCTTCATTTCAACCCAGTTACATTGACCTGTGACTTCCATTGCAATTCAGGTTGTGAGAGGAGAAATATAGAACTCACTGAACACTACGATGGAGTCAAAGTCTTCCTTCCTTGGAACAAACTTAGCAGCGAAATGAAACGTCTTTTAACCATGGACGAGTTGTAAACGGATCACTGCTTGTAAATAGATTGTAACATAAAAAATGCATATTGTAAATTATGCGTTACAAATATTTATTCCTCATAAAATAGATTATCTTTGATTGAAATTGTCATTGTTATATTAAAATTGTT…	intestinal mucin	gi|157956481|gb|ABW06596.1|intestinal mucin [Spodoptera exigua]	ABW06596	1.7e-45	95	C:extracellular region; F:chitin binding; P:chitin metabolic process	extracellular region GO:0005576, chitin binding GO:0008061, chitin metabolic process GO:0006030	-	4327	8.62846	7068	9.35373	1.653 up
SpodoLitt_C50	491	TTTTTAAAAAAAGCCAGCAATCGTGTGGAATTGCGATTTATTTTTTATCTTACACAGATATTATCACTTATAGTACATTTGTATCTATTCTAGCCCGAAGTAACAGCGTTCTACAGGCATAGCACCCTCCTGCCATCATAGCTAAATTTACTTCCAGCGGTTGTTCTCGTAGTCCCACTTGGAGGCTAGACCATCGATGGGGTTCACCTTCAGGTCCAGCATACGTCTCAGCTGTGCCTTCTGGTTCTCCTCGCTCAGGGACTCGGGCAGAGGACTGTATACGAAGAGCTTCATGCCCATGTAGATCCAGACGGCCATGGAAGCCACAACGAGGGACCAGCCCAGCACGCCCTTCCACTCTCCGGTAGGGGCCTGGAACTCAGCGAAGGTCTGGCAGAA…	cytochrome c oxidase polypeptide iv	gi|118918433|ref|NP_001073120.1|cytochrome c oxidase polypeptide IV [Bombyx mori] >gi|95102610|gb|ABF51243.1| cytochrome c oxidase subunit IV [Bombyx mori] >gi|110333473|gb|ABG67687.1| cytochrome c oxidase polypeptide IV [Bombyx mori]	NP_001073120	5.9e-68	96	F:cytochrome-c oxidase activity; P:proteolysis; F:serine-type endopeptidase activity; P:mitochondrial electron transport, cytochrome c to oxygen; P:proton transport; C:respiratory chain complex IV	cytochrome-c oxidase activity GO:0004129; proteolysis GO:0006508; serine-type endopeptidase activity GO:0004252; mitochondrial electron transport, cytochrome c to oxygen GO:0006123; proton transport GO:0015992; respiratory chain complex IV GO:0045277	EC:1.9.3.1; EC:3.4.21.0	11641	9.79429	8454	9.35154	1.359 down
SpodoLitt_C954	334	ACCAGCATTCAGTTAATGGAGGACGATGCGGTATTTGTGGTGATGCCTACGATAGCGCGCAGCCCCGTGCTCACGAGTTAGGTGGAAAGTACGGCCAAGGACACATCGTCGCTACTTACGAACAGGGCGAAGTCATCAGCACCAAAGTCTATATCAGCGCTTACCATCAGGGATACTGGGAGTTCAGACTGTGCCTGGATCCTAGCGACCAAACGCAGGAATGCTTCGCTAACTTCCTTCTGGAGTTAGAAGACGGGGGAACCAAATACTATCCGAAAGGAACTGGTTACTATGACGTGAACTACCGCCTGCCTTCGAATGTGGTGTGTGAGCA	chitin binding domain 3 protein	gi|327420506|gb|AEA76329.1|chitin binding domain 3 protein [Mamestra configurata]	AEA76329	4.86e-49	83	P:translational initiation; F:translation initiation factor activity; C:viral capsid	translational initiation GO:0006413, translation initiation factor activity GO:0003743, viral capsid GO:0019028	-	2082	7.98136	5386	9.34354	2.570 up
SpodoLitt_C1436	1094	ATCAATACCCTGTCGCACCCTGGGGTCATTTCACTTTTACATACGTGTCAAGCGAACTTGCGCGTTTGGCTTTCGCAGCCTTTAATTTTAGGAATTAATTGACAAATATATCTGCTAATCATTAAAAATGGCCCCCAAACAGAGGATGCGTATCGCCAACGAGATTGCCAGCAAAAACATTACCATGAGGGGTAATGTGCCCAAGACTACCAAGGAAAAGGACGATCAATACCCTGTCGCACCCTGGCTGCTCGCTCTCTTCATATTCGTAGTATGCGGCTCAGCAGTGTTCCAAATAATCCAATCTATAAGACTCGCCTAGACCGCCCTTGTGATTCCCCACCCTTGACTGAATACCTATCCATTGTGGCTTGAATAGTTTCCTACAGGCTTTTAACT…	ribosome-associated membrane protein	gi|389608379|dbj|BAM17799.1|similar to CG32276 [Papilio xuthus]	BAM17799	2.57e-35	100	C:ribosome; C:endoplasmic reticulum; P:cellular protein modification process	ribosome GO:0005840, endoplasmic reticulum GO:0005783, protein modification process GO:0006464	-	7448	8.04135	17956	9.32957	2.442 up
SpodoLitt_C838	1537	ATAGGTAGGTAATGCCCTCTTGTTCAGTCAATTCATAATTATGAGCTCAGTAATGTAAACTAAATCAATTTTATTATACTTGGGAGATTTTGAAATTACAGTGTGTGTTTGTGTAGTTAAAACAAAACAAATACTAACTAATAAAAATAGGGCAAGATGAAAACTGTAAAATAATAAGGCAAGATTTTATTAATAAATCATCTCCCACTACTGTAAATCGAGTATCATTATACATTTCAGTGTTACAGAGAGGCACATTGACAGGGATAACAAAATAAAAAATGTTTTGATTGATGAAACTCTAATTAACCACTGAATTCTCCACAAGTTTGCAGGATCTCATAAACAAAGGAATTGATCAATAAAAATAAATCACGCGAAGTGATAGGATGTAAGATT…	cchc-type zinc finger protein cg3800-like	gi|112982721|ref|NP_001037117.1|zinc finger protein [Bombyx mori] >gi|59858992|gb|AAX09282.1| zinc finger protein [Bombyx mori]	NP_001037117	2.5e-86	96	F:G-protein coupled receptor activity; F:nucleic acid binding; P:G-protein coupled receptor signaling pathway; F:cysteine-type endopeptidase activity; P:proteolysis; C:membrane; F:zinc ion binding	G-protein coupled receptor activity GO:0004930, nucleic acid binding GO:0003676, G-protein coupled receptor protein signaling pathway GO:0007186, cysteine-type endopeptidase activity GO:0004197, proteolysis GO:0006508, membrane GO:0016020, zinc ion binding GO:0008270	EC:3.4.22.0	21369	9.02422	25668	9.30696	1.216 up
SpodoLitt_C234	1400	TTTCGGCGTCAGCAGTGGTCCAGATCGACCCTGCTACATAGAATAATCTTGAATTTCTTTTAACATCCTGGAATAAATCACATCCCCTAAAATGTCTAATAGTTGGAACAATAGCCGTGGTGGTAGCGGTGGTTCCAAATTCAGTGGAGAAAGGAAGTTTGGAAGCAGCAATGGCTCCCGATTTGGTAACGGCGGATCGAAGTTCGGTGGTAATGGAGGAAGTGGTGGTAGATTCGGCGGATCTGGTGGCGGTTTTGGAGGCGGTGGCGGTAAAAAAGATTTTACCGGCGGTCAAAACATGCGCCGTCCAAATTGGGATTCCATGTCTCTCCAACCATTCAACAAAGATTTCTACAACCCACACCCAACAGTTCTAAGCCGATCACCTTATGAAGTTGA…	probable atp-dependent rna helicase ddx17-like	gi|183979315|dbj|BAG30754.1|DEAD box polypeptide 5 [Papilio xuthus]	BAG30754	0	89	F:ATP-dependent helicase activity; F:blue light photoreceptor activity; F:nucleic acid binding; P:blue light signaling pathway; F:ATP binding; F:FAD binding	ATP-dependent helicase activity GO:0008026, blue light photoreceptor activity GO:0009882, nucleic acid binding GO:0003676, blue light signaling pathway GO:0009785, ATP binding GO:0005524, FAD binding GO:0071949	-	6186	7.37097	22952	9.28019	3.756 up
SpodoLitt_C2336	1100	GTAATACTTTAATTTGATCATTTCTTTTTCTCTGCATCTTCTTTGAGGAGTTGGAAGACATATGAGAAGTCCTTCTGTCCGTATCCTCGGGACTGTACGATGCGGTACAGTTGCGTTGCTACGGCGCCGAGTGGGATTGGTGACCGGATACCAAGAGCCATAGAACTGGCCAGCTCCAAGTCCTTAACCATAAGTTCGTTCTTGAATCCACCGTCATAGTTCCTGCTGGAAGGTGCGGTGGGTACCAGGCCGGGAACTGGGCAGTATACTTCGGTAGACCATGAGCGGGCTGAGGAGTTGTTCAGGACATCCAAGAGTACTTTAGGGTCCAGGCCCATTTTGATACCCATATGCATGCACTCGGCGGTGGCCATTCCAGTGATACCCATGAGCATGTTG…	3-hydroxyisobutyrate mitochondrial-like	gi|195963353|ref|NP_001124349.1|3-hydroxyisobutyrate dehydrogenase [Bombyx mori] >gi|189345326|gb|ACD92999.1| 3-hydroxyisobutyrate dehydrogenase [Bombyx mori]	NP_001124349	0	92	F:NAD binding; F:3-hydroxyisobutyrate dehydrogenase activity; P:pentose-phosphate shunt; F:phosphogluconate dehydrogenase (decarboxylating) activity; P:valine metabolic process	NAD binding GO:0051287, 3-hydroxyisobutyrate dehydrogenase activity GO:0008442, pentose-phosphate shunt GO:0006098, phosphogluconate dehydrogenase (decarboxylating) activity GO:0004616, valine metabolic process GO:0006573	EC:1.1.1.31; EC:1.1.1.44	20593	9.45363	17984	9.27632	1.130 down
SpodoLitt_C84	2143	TTTTTTTTTTTTTTTAGGAATAACAGTAAAACAATTTATTCAAAATTCAAGACGATACAATTGGAAAATTAAATTTTCACTTTAAAAGTTTAACGATTCGCTTAACAATAAAGTAAAAAGCCATGATTCCAACAAACAAAAATACTGTGATAATAATGTCTTAAAAATTACACTTATGTGCATAGGGACTAAAATGAAGTCAATAAAATGCAGACAATACTTCAATTTATCTAGTGAGTGTTTAGAATGCAAGTCCAGCGTCGGCGTACGTGGTGAAGATCTTCTCGATGGAGTTGGCGTACGCCGCTGTTCTCAGATCTAAGCCCAGGTTGAACTTCATGGCAGTCTTCATGATGGCCCTAGCCGATCTCTCCATGGTGTAGTCGAGACCAGAGTGCA…	glutamate dehydrogenase	gi|114052462|ref|NP_001040245.1|glutamate dehydrogenase [Bombyx mori] >gi|87248501|gb|ABD36303.1| glutamate dehydrogenase [Bombyx mori]	NP_001040245	0	98	C:glycerol-3-phosphate dehydrogenase complex; P:flight behavior; F:flavin adenine dinucleotide binding; F:NAD binding; F:glutamate dehydrogenase (NAD+) activity; F:glutamate dehydrogenase [NAD(P)+] activity; P:glycerol-3-phosphate catabolic process; C:mitochondrial matrix; P:alcohol metabolic process; P:glycerophosphate shuttle; P:sperm storage; C:extracellular region; C:M band; F:glucose dehydro…	glycerol-3-phosphate dehydrogenase complex GO:0009331, flight behavior GO:0007629, flavin adenine dinucleotide binding GO:0050660, NAD binding GO:0051287, glutamate dehydrogenase activity GO:0004352, glutamate dehydrogenase [NAD(P)+] activity GO:0004353, glycerol-3-phosphate catabolic process GO:0046168, mitochondrial matrix GO:0005759, alcohol metabolic process GO:0006066, glycerophosphate shutt…	EC:1.4.1.2; EC:1.4.1.3; EC:1.1.99.10; EC:1.1.1.8; EC:1.1.99.1	44537	9.60414	34829	9.26778	1.262 down
SpodoLitt_C90	2048	CCCTCGCCGGCCACCAGGCGGAACCATTCGCCGGCGTCCTTGTCCTTGCATAGCTCTACCTCCAAGCTGTTGTGATCCCGTCATGGCGCGCTACGCCCGTGTCGCTACTCTGGCCGCGTGTCTCTTGTTCGCCTGCGCGGTTGCCGATGGGCACCGATGGCGGCGGCAGGCTGACGACCGCGAGGCGCCGAAGAAAGACGACAGCTTGGAGGTAGAGCTATGCAAGGACAAGGACGCCGGCGAATGGTTCCGCCTGGTGGCCGGCGAGGGCGACAACTGTCGCGACGTCATCCAGTGCACCGCCTCCGGCATCCAAGCTATCCGTTGTCCAGCAGGTTTATACTTCGATATTGAGAAACAGACCTGTGACTGGAAAGACGCTGTGAAAAACTGCAAATT…	chitin deacetylase 1	gi|283826817|gb|ADB43610.1|chitin deacetylase 1 [Helicoverpa armigera]	ADB43610	0	99	P:carbohydrate metabolic process; C:extracellular region; F:chitin deacetylase activity; F:chitin binding; F:pullulanase activity; P:chitin metabolic process	carbohydrate metabolic process GO:0005975, extracellular region GO:0005576, chitin deacetylase activity GO:0004099, chitin binding GO:0008061, pullulanase activity GO:0051060, chitin metabolic process GO:0006030	EC:3.5.1.41; EC:3.2.1.41	1588	4.85941	33058	9.25776	21.087 up
SpodoLitt_C924	2010	CTTTGTCCTTTTCACACGCATGCAAACCTACCAACTTAAAAACTGAGTCTATCTCACTTGTTCATTTTCCTATAGATATACGTTTTATACCTTTCTCATTCGCACTTCAGTCTATTTCTTTTGTCTGAGCAAGATGGAAGATTACTGAAGCTTAGTAACCGGTCGAAGTAATAATAGAGAATTTGCCAATTTTTGAAGTTATTCGTGGCCAGTCCTTTGCGCGTTGAGGTGGTTGTGTGAATCAAAAATGAAGTCTTTAGTGCTAGCCGTTGTCAGTTTACTGGCAATTTCATCAATAAATTGTGAAGTGTTCTTCGAGGAGAAATTCCCCGATGACACATGGGAATCCAACTGGGTTTACAGTGAGCATCCCGGCAAAGAATTCGGCAAGTTCAAGCT…	calreticulin	gi|389608333|dbj|BAM17778.1|calreticulin [Papilio xuthus]	BAM17778	0	96	P:locomotion involved in locomotory behavior; P:startle response; F:RNA polymerase II distal enhancer sequence-specific DNA binding; P:protein folding; C:endoplasmic reticulum lumen; C:extracellular space; F:calcium ion binding; P:olfactory behavior; P:molting cycle, chitin-based cuticle; F:protein heterodimerization activity; P:pupariation; C:fusome; P:peripheral nervous system development; F:un…	locomotion involved in locomotory behavior GO:0031987; startle response GO:0001964; RNA polymerase II enhancer sequence-specific DNA binding GO:0000980; protein folding GO:0006457; endoplasmic reticulum lumen GO:0005788; extracellular space GO:0005615; calcium ion binding GO:0005509; olfactory behavior GO:0042048; molting cycle, chitin-based cuticle GO:0007591; protein heterodimerization activity…	-	48255	9.81222	32337	9.25301	1.473 down
SpodoLitt_C443	1153	TTTTTTTAGGTCAACAAATATATATTTATTGATGGGTTTGTGGTACTCTTATAAATATTAAATAACAAATAGACGGGATGTTAAATACTTTATTTATTTAGTTGTCATTTTCAGATATAACTCAGAATAGATAAATCTCATTAACCCTGAGCGAACGGAGGCACGAAGTTAGTCTGGAACGAATAGATACCGGATTGACCGGTCTTATCTCCGATGCCACCGAANNNNNNNNNNNNNNNNNNNNNNNNNNNNNCACAAGCTGTAGCAACAAATTGGCTACCACCCACAGCAGTTAGAGACTCAGCATAGAAGGCGTAACTCAAAATGTGGGAGCAAGAGATATCAGCACCGCAACCAGTTTGATAGGTACCACCGTTGGGGTAAAAGTCAAGGTCTCCC…	inactive lipase	gi|385655179|gb|AFI64309.1|neutral lipase [Helicoverpa armigera]	AFI64309	1.49e-84	81	C:extracellular region; P:lipid metabolic process; F:carboxylic ester hydrolase activity; F:lipase activity	extracellular region GO:0005576, lipid metabolic process GO:0006629, carboxylic ester hydrolase activity GO:0052689, lipase activity GO:0016298	EC:3.1.1.0	54158	10.7855	18166	9.22566	2.948 down
SpodoLitt_C5717	336	AATGACATCGGTCTTATCGAGTTCGGCAGATCTATTGAATTCAACGACTTTGTCAAGCCTATCAGGATCCAACGTTCTTCCGCGAGCAACACTAACTACGGTGGTACCAGAGCCATCGCCAGCGGTTGGGGACGCACTTGGACTAACGGAAACTCTCCCGAGAACCTAAACTGGGTCTACCTCTCCATCGTTACTAACTTACAGTGCTCGGTAGCTTTCGGAGGCAGCTGGATCATCCAAGACTCTACCATTTGCGCCGGTGGTTACAATGTGACCAGTCAGTCTACTTGCCAGGGTGACAGCGGTGGTCCCTTGACCATCATTGATGACGATGGA	trypsin-like serine proteinase t26	gi|315139340|gb|ADT80828.1|serine protease 58 [Mamestra configurata]	ADT80828	9.73e-52	83	F:serine-type endopeptidase activity; P:proteolysis	serine-type endopeptidase activity GO:0004252, proteolysis GO:0006508	EC:3.4.21.0	9261	10.0117	5229	9.20726	1.746 down
SpodoLitt_C453	2683	TTTTTTTTTTTTTTTTTCGTTAGAAAAATGTTTATTAATGTACTCCTCCGTACTTCAATTGAAATTATTTAATTACTACATAATTATTTAATTATTCTGCTAATTATGAACTAACAATTCTGCAGTCTCAAAATAATTACATACATACAGTTCAANNNNNNNNNNNNNNNNNNNNNNNNNNNNNNTAAATAAATCGGCATTGAGAAAGTCATGGAATCAGGCCTCTCGCAATTATTCATACGCGAAACTATTGCTTTCACTAAAAATAAAAATGCATCAATTTTTACAATTAACTTCACGCACCATACAGACATGTGCGCAGCGGCAGAAACACGATCAGATCTCGGCTCTGTGACGGCAGCGCGCCCGCCGCACACCCCAAGCTCACACACACACATA…	heat shock cognate 70 protein	gi|27260894|gb|AAN86047.1|heat shock cognate 70 protein [Spodoptera frugiperda]	AAN86047	0	99	F:metal ion binding; P:porphyrin-containing compound biosynthetic process; P:response to stress; F:ATP binding; F:porphobilinogen synthase activity	metal ion binding GO:0046872, porphyrin biosynthetic process GO:0006779, response to stress GO:0006950, ATP binding GO:0005524, porphobilinogen synthase activity GO:0004655	EC:4.2.1.24	61621	9.74823	41767	9.20561	1.456 down
SpodoLitt_C246	3463	TTTTTTTTTTTTTTTTTTTTTTTTTTTTTTTTTTTTTTTTTTTTTTTTTTTTTTTTTTTTTTTTTACTTTTGAAGTTTTATTTTTTTTTTTGTTTTTTTAACATAAATAGCATTTATTTTTAATTAATAAAAGTTACAGTTACAAACGTACAATATGCATTGCACCATTAATAAATAATAATATAAAATAATTCTTTTATTTTAAACTACTGCACCTAAATTACGGTACATAACGATATTGTATTCTATAGCGCCGGTGACCTTATATTAGAAAAATATTGAAAAAAAAAGCTTAAAGTTTTTGGTTCCTTTATTTGGTTGAATTAGCGTTACATTAATACGTCCGTTGGGACGAGCGGTCGGCGTTTGGCCGGAGTAGTGCGGAGACACGGCAACGTT…	long form-like	gi|389608313|dbj|BAM17768.1|paramyosin [Papilio xuthus]	BAM17768	0	98	C:myosin complex; F:motor activity	myosin complex GO:0016459, motor activity GO:0003774	-	3541	5.25855	53235	9.18752	15.231 up
SpodoLitt_C17005	480	TTTTGGCGCAAAAAGATGTTATATTTGCATTTTATTTACAAAACATGTCTATGAGTTGGAGTTGGGTCCGCGTCTGCGTCCAAATGTCTGCACAACGTTGACAAATCGTCTGTTGTACTGAATTCGGCGCTTGGCACGTCCGGTCTTCTTCTTTTTCTTCTGTTGTTTTTCCACTTTTGGGGTTTGCCCCTTAACCTTACCAGCACGAGCCAGGGAACCGTGGACTTTACCACCAAGTAGTGGGACTGTAAGGTCAAGCTCTGTTGATGATAAATCAGACACAAGGGTAGTGTCATCAAGGGGTGCACCACAAAGTGACAGAGTCAGGTCTTCATCTTTAATATCGGCAAGAGTACGAATACGCTCCTTGATCTGTCCAATTGATTCTTGTCCGTTAAC…	ribosomal protein s30	gi|112983904|ref|NP_001037281.1|ribosomal protein S30 [Bombyx mori] >gi|54609345|gb|AAV34888.1| ribosomal protein S30 [Bombyx mori]	NP_001037281	9.31e-75	96	C:ribosome; F:structural constituent of ribosome; P:translation	ribosome GO:0005840, structural constituent of ribosome GO:0003735, translation GO:0006412	-	5852	8.83449	7356	9.18279	1.273 up
SpodoLitt_C15309	345	TGCTGATCAGTTTGGTGGGTACTTCTGGTCAATCAGTGTGTGGTTCCTCTCTCCTTTCTGCCAATCGTGCGGTGACAGCAGCTCACTGCTGGACCGATGGGTGGAACCAAGCCTGGCAGTTCCTCGTTATCCTCGGATCCAATCTCTTATTCTCTGGTGGCACCCGAATTGCTACTACCGATGTCATCATGCACCCACAATACAGTGCCTCTAACCTCAACAACGATATCGCTATGATCAGGCTGCCCACCAACGTCCTATTTACCACCGGCATTCAGCCTATTGCCCTTCCGCCCAGCTGGTCAGGCACTTTTGTAGGAAACTGGGCAGTTGCTGCAGGATTCG	chymotrypsin-like serine protease	gi|304443641|gb|ACR16006.2|serine protease 43 [Mamestra configurata]	ACR16006	2.73e-51	84	F:serine-type endopeptidase activity; P:proteolysis	serine-type endopeptidase activity GO:0004252, proteolysis GO:0006508	EC:3.4.21.0	11724	10.3139	5273	9.17983	2.194 down
SpodoLitt_C2623	310	CTGCAGATGTTCCAGCCAAGCCATTCCTGGAGGTTTGGCCCCCAGAGACACTCCACAGTTCGTCACTGTCACCTTCGACGATGGTGTCAATGTGAACAACATCATGACCTACCGTGACATCCTGTACAACCGAGTGAACACCAACGGCTGCCCCGCNNNNNNNNNNNNNNNNNNNNAACCGCGGTTTTGAAATCGCTCTTCACTCCATCAGCCATCAGACTCCTCAGACCTACTGGCGTGATGCTACTTATGATGACTTGAAGAAGGAAATTGCTGACCAGAAAGTCCAAATGGCTCACTTTGCCAATAT	chitin deacetylase 1	gi|187884602|gb|ACD37362.1|chitin deacetylase 1 [Mamestra configurata]	ACD37362	5.83e-36	90	F:hydrolase activity, acting on carbon-nitrogen (but not peptide) bonds; F:pullulanase activity; P:carbohydrate metabolic process	hydrolase activity, acting on carbon-nitrogen (but not peptide) bonds GO:0016810; pullulanase activity GO:0051060; carbohydrate metabolic process GO:0005975	EC:3.2.1.41	5989	9.49839	4736	9.17842	1.248 down
SpodoLitt_C15469	322	GAAGACAGTCGCAGGACTCTGCTTCTTTACGCACGACGTCTAAGACTGAGTCAACGAGCTCCGCGCCCTCTGTGTAGTGACCTTTAGCCCAGTTGTTGCCGGCGCCGGACTGTCCGAACACGAAGTTGTCCGGTCGGAAGATCTGTCCGAAGGGTCCCGAGCGCACCGAGTCCATGGTACCGGGCTCGAGGTCGACCAGGATGGCGCGGGGCACGTACTTGCCGCCGGAGGCCTCATTGTAGTATACGTTGATGCGCTCCAGCTGCAGGTCGGAGTCGCCATGGTAGGCGCCGGTGGGGTCGATGCCGTGCTCGTCCGAGAT	beta tubulin	gi|444487109|gb|AGE10685.1|beta tubulin, partial [Tautogolabrus adspersus]	AGE10685	2.25e-72	100	C:microtubule; P:protein polymerization; P:GTP catabolic process; P:microtubule-based movement; F:GTPase activity; F:structural molecule activity; C:cytoplasm; F:GTP binding	microtubule GO:0005874, protein polymerization GO:0051258, GTP catabolic process GO:0006184, microtubule-based movement GO:0007018, GTPase activity GO:0003924, structural molecule activity GO:0005198, cytoplasm GO:0005737, GTP binding GO:0005525	-	6007	9.44955	4907	9.17588	1.208 down
SpodoLitt_C2081	1527	TCTCACGATAGTTATTATAATAACATATCAATAACTCTTTACCAGGGCCAAAAATTTGATTAGCAGTGGCGAGTTTGCGTTCATCAATATTCGAACAATGATGTCGGTTGGTTGAAAGAGTAAAGACAATTATAGTATTTCTAATCTTAAACACAATTTAGGTAGCACGGTAGATAACGATAATCTAAATCACTTTTATTAGGGTTTTGACAGATTAATATAAATATGGGCCAGGATTAGTCTTACAGTAGTCTACGATTCAAACACAAACATGGCAGTACTGGCACTCCTGACCATCGCCCTTGTTGCAGGTGCGGCCTACTCCGCACCTCAGGCCTCCCGTATCGTGGGTGGAACTGAGACGTCCATTGACAAGTTCCCCTCCATCGTTGCGGTTGA…	trypsin ia2	gi|397910056|gb|AFO68328.1|trypsin, partial [Heliothis virescens]	AFO68328	6.51e-119	88	F:serine-type endopeptidase activity; P:proteolysis	serine-type endopeptidase activity GO:0004252, proteolysis GO:0006508	EC:3.4.21.0	37470	9.85056	23021	9.16003	1.613 down
SpodoLitt_C2045	660	ATTGTGCTGAAAAAGTGGTAAAATTTGTCTTGTGTTCGTGTCGCCCGCGAAGTTCTCTCTTCTTTCACAATGAAGTCCGTGGTGCTGTGCGTGCTGGTGGTGGTGGCTGCAGCGGCTGCTGCTCCTCAGCGGGAGGGAGCTGCCTACACGCGGGAGGCCATCAAGCAGGCACAGAANNNNNNNNNNNNNNNNNGCGTACGAGTCCATCCCCGTGAACCAGAGGATCAACCTGTTCGAGATCCTGGGTGACCAGGTACCTTCCGAGGTCATCAACAACCTGCAGGGACAGATCGACCAGATCGGTCACCGCCAGTAATCTATTAATACTTAAGAAGCAGTGCTTCACGACGACCAGTAGCGGCTGAGACTTACATGGAGAAGATGCGCACTGCTGAGTGT…	isoform a	gi|194762093|ref|XP_001963193.1|GF15826 [Drosophila ananassae] >gi|190616890|gb|EDV32414.1| GF15826 [Drosophila ananassae]	XP_001963193	6.82e-16	91	P:allantoin catabolic process; F:allantoinase activity; F:cobalt ion binding; F:endodeoxyribonuclease activity, producing 5'-phosphomonoesters; F:zinc ion binding	allantoin catabolic process GO:0000256; allantoinase activity GO:0004038; cobalt ion binding GO:0050897; endodeoxyribonuclease activity, producing 5'-phosphomonoesters GO:0016888; zinc ion binding GO:0008270	EC:3.5.2.5; EC:3.1.21.0	43	1.28636	9956	9.15995	234.524 up
SpodoLitt_C81	1226	GACAGTTTTTAAGTTTTCTAATAGTAGGTATATTCAATTTAATTTTTCATGGAGCTGAATACTGGCAAGTTATACCGGCGCGAGGCGCCATCTTTTCCGGCCGGCTCCAACTGTCAATTATTTTGTAACCGGACGCTGGACGTGCGTGTTGTTCGTCGTTCTTTTATTAATTCGTCACATTTACCAATTTCAACAAGATGCCTCTCCAGCTGACCAAGCCCGCTCCCCAGTTCAAGACCACCGCTGTCGTCAACGGCGAGTTCAAGGACATCGCTCTCTCCGACTACAAGGGCAAATACGTAGTACTGTTCTTCTACCCATTGGATTTCACTTTTGTATGCCCCACCGAAATCATTGCGTTCTCNNNNNNNNNNNNNNNNNNNNNNNNNNNNNNGCCTG…	peroxiredoxin 1	gi|159459926|gb|ABW96360.1|thioredoxin peroxidase [Helicoverpa armigera]	ABW96360	9.42e-88	99	C:cytosol; P:hydrogen peroxide catabolic process; C:microtubule associated complex; P:oxidation-reduction process; P:determination of adult lifespan; P:response to starvation; F:glutathione peroxidase activity; P:cell redox homeostasis; F:thioredoxin peroxidase activity; P:response to DNA damage stimulus; P:glutathione metabolic process; P:peroxidase reaction	cytosol GO:0005829, hydrogen peroxide catabolic process GO:0042744, microtubule associated complex GO:0005875, oxidation-reduction process GO:0055114, determination of adult lifespan GO:0008340, response to starvation GO:0042594, glutathione peroxidase activity GO:0004602, cell redox homeostasis GO:0045454, thioredoxin peroxidase activity GO:0008379, response to DNA damage stimulus GO:0006974, gl…	EC:1.11.1.9	37326	10.1549	18388	9.15222	2.003 down
SpodoLitt_C1084	767	CTGGAAAGCAGGAGACGAGAAATACAATTTTGTTGAGGAGACAGAGACGCTCAGCATTACCGCCGCGCGCCGTGTACACAGGTATATAAGCAAGACGCGCCGCGCACCACGTATTTACCGGCGAAACAAGCATCCAACATGGTGTCCGACTTCAAAAAGAAGAAGTTCCTCCACGTGTTCAAATCCTTCTTTGACACCGACGGCAGCGGCAACATCGAGAAGGATGACTTCCTGATGGCCATTGAAAGGATAACCAAGACCAGAGGCTGGAAAGCAGGAGACGAGAAATACAATTTTGTTGAGGAGACTCTATTGAAGATCTGGGATGGCATCCAGAAGGTCGCTGACGAGAACAAGGACGGACAGGTTAGCCAGGACGAGTGGATCGCAATGTGGGAA…	juvenile hormone diol kinase	gi|357618264|gb|EHJ71313.1|juvenile hormone diol kinase [Danaus plexippus]	EHJ71313	3.29e-31	78	F:kinase activity; P:phosphorylation; F:calcium ion binding	kinase activity GO:0016301, phosphorylation GO:0016310, calcium ion binding GO:0005509	-	9037	8.78528	11344	9.13147	1.271 up
SpodoLitt_C191	594	CCGAGGAACAGAGGGATGAGGGACTGGATTTTCAGTTGGAGGAGGGCGAGGATGGGGAGGAGCTGCTTCAGCTTCTTCTTCTTGCCACGGCCTTCCTCAAGGGACCTCTTCATGTCCTCGACAGTGCTCTTGGGCATGCGCAGCTGGATGACATGGTTTTCCACGAAGTCAGCAGCAGCGTCGACTAGTCTAGCCTCAACTTGGTTCTCCCTAGCTTGAGGTTCTTCGGGAAGGGGTTCGTAAGACCTGGCGGAGCGAGAAGTGCCGACATTGTAGATCGCGAGGCCATCAGCCAGTTTCAATTCCCGCGCTGAAGCCGCGTTTTCTAGGAATCTCATCGATCTTTCCTTAATGCACATCCAGACATCTTCTTCGGCACAACTCTTGACCACTCCGACG…	osiris 9	gi|357624135|gb|EHJ75018.1|osiris 9 [Danaus plexippus]	EHJ75018	1.58e-71	86	-			33	1.05649	8746	9.1252	268.486 up
SpodoLitt_C337	1055	CCCCGCCGGGGCCCCCCCCCCCCAAAAGTAGGGAAGAAAAACCCCCAAAGTATCCCTTTCCCCCCCCCCCCCCCCCCAAAAAAAAAAAAAAAAAAAAAATTTTTTTTTTTTTTTTTTTTTTTTTTTTTAAAAAAAATTTTTTTTTTAAAAATTTTTTTTTTTTTAAAATAAAAAATTATTTATTATTTTGTTACACTTTAATCATAAATTATGTACATTTAGAGTTTAGATTTGGCGCCTGTTGCCGAATGTGATGCCGGATTGTTGGCCCTTGTTGGTACCGTATTGGAGAGAGATGACATTCTGGCCAGCCTTCAGTTGCTCTTCGCTGAACTCACGCACGTTCTTGTCAGCNNNNNNNNNNNNNNNNNNNNNNNNNNNNNNNNACAACAGAATACA…	calponin transgelin	gi|304651502|gb|ADM47613.1|calponin [Helicoverpa armigera]	ADM47613	7.98e-77	95	P:smooth muscle contraction; F:juvenile hormone response element binding; F:actin binding; C:striated muscle thin filament; P:juvenile hormone mediated signaling pathway	smooth muscle contraction GO:0006939, juvenile hormone response element binding GO:0070594, actin binding GO:0003779, striated muscle thin filament GO:0005865, juvenile hormone mediated signaling pathway GO:0035626	-	36565	10.3419	15534	9.12508	2.324 down
SpodoLitt_C804	890	GTCAGCAGACGCAGCTCCCATAATGATTCTGCCCACCTCAGTGGATCCAGTGAAGGCAACCTTATCAACGTCAGGGTGGTGGCTGATGGCTGCTCCAGCTGTGGGTCCGTAGCCAGGGATAACATTGAGGACTCCAGCAGGGAAACCAGCTTCCTTGACAAGGGCTGCCATAGCCAGGGCAGTTAGGGGAGTCTGTTCAGCGGGCTTGAGGACTACGGTGCAACCGGCAGCAAAAGCAGGAGCGATTTTCCATACGAACATGGGGATTGGGTAGTTCCATGGCAGGATTTGTCCACAAACACCCACGGGCTCCTTCAAGGTGAAGGTCATGACGTCACCGTCTGCGGGAATGGTGTTTCCGAGAATTTTGTCAGCTTTGCCAGCATAGTATCTGATGAT…	mitochondrial aldehyde dehydrogenase	gi|114051966|ref|NP_001040198.1|mitochondrial aldehyde dehydrogenase [Bombyx mori] >gi|87248351|gb|ABD36228.1| mitochondrial aldehyde dehydrogenase [Bombyx mori]	NP_001040198	6.79e-143	93	F:retinal dehydrogenase activity; P:oxidation-reduction process	retinal dehydrogenase activity GO:0001758, oxidation-reduction process GO:0055114	EC:1.2.1.36	14290	9.23208	13036	9.11842	1.081 down
SpodoLitt_C1091	1612	CGGCTTGTTTTTTTTTTTTTTTTTTTTTTTTTTTTTTTTTTTTTTTTTTTTTTTTTTATAATACAAATCATTTTATTATTAGATAGACACAGTTCCCATCGCTTATCAGAAACAATGTACAAAGCTATAGTAGTAATATCAAATATAAACAATATGCACCCTTCGTTTACTGCAAGCCTTGTCTGAGGATACAGGGTAATTGAGCGCTTCTATTTCTGCAGCTAAGAGATAGAATAGAACAGAATGCAAAATGTTTATTATTCACTACACAAGATTATAAATGCGGCACAATTAAAAGAAAGCATAGCAGAAAATTGTAATAGCGGGCCACGTGGAGGCCGAACCGCGGCGCGTCGCGGTACGAGTCTCGTTTGCCACGCACTCATGTGTCGGATATTA…	profilin	gi|399227026|gb|AFP36379.1|profilin, partial [Spodoptera frugiperda]	AFP36379	1.54e-81	100	P:actin cytoskeleton organization; C:cytoplasm; F:actin binding; C:actin cytoskeleton	actin cytoskeleton organization GO:0030036, cytoplasm GO:0005737, actin binding GO:0003779, actin cytoskeleton GO:0015629	-	47032	10.0934	23586	9.11603	1.968 down
SpodoLitt_C176	2686	AATCAAGCGGGACATAATAGACCACCAATATGGGGGCCATGTTCCGCAGCGAAGAGATGGCCTTGTGCCAGCTCTTCATCCAGCCTGAGGCGGCATACACATCCGTCTCTGAGTTGGGAGAAGCCGGCAGTGTGCAGTTTAGAGATCTTAACCCAGACGTGAACGCGTTCCAGCGTAAATTCGTAAATGAAGTGCGTCGCTGCGATGAAATGGAACGCAAGCTTCGGTACATCGAGGCTGAAGTACATAAGGATGGAGTGCACATACCTGCCGTCAAAGAGGCCCCCAGAGCACCCAACCCGAGGGAAATCATCGATCTTGAGGCCCATTTAGAGAAGACAGAGAACGAAATTCTAGAGCTGTCGCACAACGCGGTCAACTTGAAGCAGAACTATTTGG…	vacuolar h	gi|357611408|gb|EHJ67465.1|vacuolar proton ATPase [Danaus plexippus]	EHJ67465	0	90	F:proton-transporting ATPase activity, rotational mechanism; C:vacuolar proton-transporting V-type ATPase, V0 domain; P:ATP hydrolysis coupled proton transport; C:plasma membrane	proton-transporting ATPase activity, rotational mechanism GO:0046961; vacuolar proton-transporting V-type ATPase, V0 domain GO:0000220; ATP hydrolysis coupled proton transport GO:0015991; plasma membrane GO:0005886	-	47201	9.36222	39244	9.11435	1.187 down
SpodoLitt_C248	898	TTTTTTTTTTTTTATTAATAATTAATTTATTGATTATTATTACACGTTATCGGAAAGGGGCATGGAATGACGAGCACAAGTGATGAAAATATCTCACATCGAGATGATCATGAAGTATTTAAAATTAAATAAATAGTTGAGAGCAAGTCCTCCACAAGACAAATACTGCATGTACTGTCCTTGCAGCATGCACTATAAATTAGCTAATCCTCTGTAGAATCACAGTAAAAAATATATCACAGTGTAAACAAAATATACTTTACATTCAGGGGTGTTTCAGATGCTAGTAGTAGAAGAAATTCAATTAATCTAGCCTGCCTGTCATGTAACCACAAACTGCAATATCAACCAAACAGTATTTCTACACGCCTTAATACTACATTTCACACAAGTACTCAT…	dead box polypeptide 5 isoform 2	gi|389614656|dbj|BAM20360.1|DEAD box ATP-dependent RNA helicase [Papilio polytes]	BAM20360	2.67e-62	90	F:blue light photoreceptor activity; P:RNA interference; F:protein binding; P:regulation of alternative mRNA splicing, via spliceosome; C:precatalytic spliceosome; F:FAD binding; C:catalytic step 2 spliceosome; C:polytene chromosome puff; C:microtubule associated complex; P:antimicrobial humoral response; P:neurogenesis; F:ATP-dependent RNA helicase activity; F:ATP binding; P:blue light signaling…	blue light photoreceptor activity GO:0009882; RNA interference GO:0016246; protein binding GO:0005515; regulation of alternative nuclear mRNA splicing, via spliceosome GO:0000381; precatalytic spliceosome GO:0071011; FAD binding GO:0071949; catalytic step 2 spliceosome GO:0071013; polytene chromosome puff GO:0005703; microtubule associated complex GO:0005875; antimicrobial humoral response GO:001…	-	3302	7.19185	12361	9.11167	3.783 up
SpodoLitt_C103	446	TTTTTTTTTTTAACTATTACATGATTTAATATTCGCTTACAACATAAATAAATCACACAAGTTGGTTCTTATAACCCAGTACTATTGATCTTGCTAAGTTAGTGGTGCTCGGCAGCCTCCTTCCTCCTGATCTCAGCCCATTTGCTGACGTTTGCAGGTGAGTTGGCCATTTTGTGGATCTTGTAGAAGACGGGGGTGGAGACAACGATTCCGATCATCCAGTATTTCCAGATCCACTGGTTCTGGACGTAGAACTTCATGGGGAACTGCGCCAGTTTGGCGCTGAAAGTGTAGGGGAACTTCATGGGGCGGCCTGGGGCGTCCGACATCGTGCTGGTTGACTATCTTTCCTGACGACAACGACAGAAAATTGACAGGAGTAGAGTAGTGCGTTGATAA…	isoform a	gi|357616540|gb|EHJ70253.1|hypothetical protein KGM_16521 [Danaus plexippus]	EHJ70253	4.49e-40	93	-			8796	9.52815	6504	9.11122	1.335 down
SpodoLitt_C755	2350	GGACATTTTCGACCAATCAGCGTCGAGGCGTGCAGAAGCCCGCGCCATCTTCGTTTTCAAACTCATCTGGCCCCGCTTACTCACTCGCTCAGTCAGTCGCGCGTCGGATTCGGGCAGCCGTACAACTTAACTTACTAATTCTAGTAATTAACACCAAAATCAGAACAATCATGAGCACCAATGAAAATAACAGTGAAGTGGCCGTCGACAAGGTCGGTGATGAGAAGAAGGGTGACGCCAAAAGTGACCTAAAAGGAGCCAAAAGGGCAGCAGAGGAGAAAACAACGGAGGCGAAAAAGGCGCGAAAGGAGGAAAATGGCGGAGGTGGTGAAGATGAGCCCCACAGCGATGAGGAAGACTTAGAAGGAGAAGGCGAGGGTGAAGAAGACGACGATGAAG…	unkown protein	gi|389614587|dbj|BAM20333.1|unknown unsecreted protein [Papilio polytes]	BAM20333	8.03e-20	91	-			48271	9.58717	34224	9.10931	1.392 down
SpodoLitt_C668	981	GCTTGTTGGCCCTGGCCCTATTCAGTGTACAACACGAGGAGCACAGCAAAATGGTGTCCAGTAAAGTAGTGTGCTTGTTGGCCCTGGCCCTATTCGGGAGCGCAGCTGCCCAGCCTGCCAAGGATGCCTTCTGGAAGGGCACCCCCATGGACGGCATGGTGGAGGAGATGAGATCTGGCTGCGCTGAAGGATCTGACCCCACTGCCTGCATCAAATACAAGAGATCTCCGACGCTGTTGAGGTGACGAAGAATGGTGCAGCCAACGATGTCAGTGCTCGCTCTAATGGCGATTTCTTGGACAGCATTGAGAACTTCATCCAGTCCCACGATGTTACCTTCAAGCTGCCAATCGTCGACACCCAGATCACTGTGAGCCCCAGGAACCTTGACAATGATGA…	osiris 19	gi|209571458|ref|NP_001129362.1|osiris 19 precursor [Bombyx mori] >gi|207339258|gb|ACI23618.1| osiris 19 [Bombyx mori]	NP_001129362	1.11e-101	93	-			54	1.0432	14256	9.10616	267.419 up
SpodoLitt_C235	1409	TTTTCGATATTGCAACGGAATTTGAGAATAATGCGGATAATTGTGACGAAGTGAAGGCTTTGTGCTTCTTAGCTGTGCCACGGCAGCAATATTTAGAGCCCAACAATACCAGTGCTCCAAATGATGGAAATCTTTATATGGAGTTTCCTAATAAAAAAATCACGGTGGAAGATTTTGATACAATTAACAACTTTATAAACAGACAAGAAAAACCAGTATGTATAATGGCGCATAACGGTAATAGATTTGACTTCGGAATATTGAAGCGACAATTCAATAAATTAAATGTGGATTTAGCGGAAGACGTCTTGGTTGCAGACACTATGTACGCATTTCACGATATACTTGAAAATAAACCTCAAGGAAATGCTGTTAGGAGGTTTTATTGGGAGCCTCATC…	three prime repair exonuclease 2	gi|357601893|gb|EHJ63180.1|putative three prime repair exonuclease 1 [Danaus plexippus]	EHJ63180	9.23e-13	42	F:nucleic acid binding	nucleic acid binding GO:0003676	-	1283	5.23925	20364	9.10091	14.537 up
SpodoLitt_C558	735	TGCTGGGAAGGCGGGGTCTAGACCAGTGATATAAGCGATCTGGCCACCGACGTTCCTGCCAACGATTCCAACTTGGTGGCCACCCAGACTGTGGCCAACCAGGTGGTACATGCTGGGAACTGCTCCAGTCGCGCTGTTCAACCAGGTTATGAATCTGGCTACACTCTGACCTGATGTAAGAGTATTTTCTACAGCAGTGAAGTAGTTGATGGTGCCCGCTCCTGCGCTCCAGTCTACCACGATAACGTTGACATCTTCAGCTTGCAGGAACGCTGGTACCAACACAGTATTAAAATCAGCAGTGACAGAGTCCAGCCACCCATGAATGAGCACAATAGTGCGTCTGTTGGCGTTGTAGTTGGTGATGCCCAGGAGACCCTCACTGCCGATCAGGAGGGG…	neutral lipase	gi|187884606|gb|ACD37364.1|pancreatic lipase 2 [Mamestra configurata]	ACD37364	2.95e-112	85	C:extracellular region; P:lipid metabolic process; F:carboxylic ester hydrolase activity; F:lipase activity	extracellular region GO:0005576, lipid metabolic process GO:0006629, carboxylic ester hydrolase activity GO:0052689, lipase activity GO:0016298	EC:3.1.1.0	14436	9.5223	10579	9.09251	1.347 down
SpodoLitt_C497	1786	TTTTTTTTTTAATATTTACAAAAAAAAAAGGTTTATTTATAACAATATAACAATATTATGTATATGTAATCAGTACAACAATTTTATTATGCAGTTTTCAATGTAAATCATCTTATAGTAATATAAAATGTAATTGTATATATTATATTATGACCCAAGTTGACCCACAAGACAATAAAATGATCTTGTCATAGGCACCTAATATAAAATAGCACCCATTAGTACAACATATTTAATTACAAATTAGCATGGTATTTCTTGAATGGAGCCAAGCCAGCGGCGACTTTGCTTCCCAAATCAGGATGAACCTGAGTGAAGATCTTAATGGCCCTCTCTTGAATGAAGCCTGCAGCATCCTTCAAATGGCCAACAATGTTGTCGACCGTGCGTTGTTTCTGG…	catalase	gi|382934505|gb|AFG31725.1|catalase [Spodoptera litura]	AFG31725	0	96	P:hydrogen peroxide catabolic process; P:dendrite morphogenesis; C:peroxisome; P:compound eye cone cell fate commitment; F:metal ion binding; P:regulation of retinal cone cell fate specification; F:heme binding; F:RNA polymerase II distal enhancer sequence-specific DNA binding transcription factor activity; P:regulation of R7 cell differentiation; P:acetylcholine biosynthetic process; P:muscle or…	hydrogen peroxide catabolic process GO:0042744, dendrite morphogenesis GO:0048813, peroxisome GO:0005777, compound eye cone cell fate commitment GO:0042676, metal ion binding GO:0046872, regulation of retinal cone cell fate specification GO:0042673, heme binding GO:0020037, sequence-specific enhancer binding RNA polymerase II transcription factor activity GO:0003705, regulation of R7 cell differe…	EC:2.3.1.6; EC:1.11.1.6	16271	8.41409	25602	9.08663	1.593 up
SpodoLitt_C1996	1711	TTTTTTTTCGCTGTCATCCCAAGTTAAACGTTTCGGCCAGCGACATTTTTCGTCGGCTGGTGGTGATTTTGACCAAAAAAACGCCCTGAAAAAGCCGTAAAAATGTTGGGTCGCGCAGCACCAGGGGTCTGCCAAGTGGTGGCTTTGGCCAACCAGCAGCAGAACAGGAACATGGCTACCCTGAAAGCCATTTCCATCCGTCTGAAGTCTGTAAAGAACATTCAGAAAATCACCCAATCCATGAAGATGGTGTCAGCTGCTAAGTACACTCGTGCTGAGCGTGACCTCAAGGCCGCTCGCCCCTACGGCGAGGGTGCCGTCCAGTTCTATGAAAGGGCTGAGGTCGCCCCACCGGAGGATGACCCTAAGCAGCTGTACATCGCCATGACCTCCGACAGA…	h+ transporting atp synthase gamma subunit	gi|357621324|gb|EHJ73192.1|H+ transporting ATP synthase gamma subunit [Danaus plexippus]	EHJ73192	0	94	F:proton-transporting ATPase activity, rotational mechanism; F:hydrogen-exporting ATPase activity, phosphorylative mechanism; F:proton-transporting ATP synthase activity, rotational mechanism; P:phagocytosis, engulfment; P:ATP synthesis coupled proton transport; C:lipid particle; C:mitochondrial proton-transporting ATP synthase complex, catalytic core F(1)	proton-transporting ATPase activity, rotational mechanism GO:0046961; hydrogen-exporting ATPase activity, phosphorylative mechanism GO:0008553; hydrogen ion transporting ATP synthase activity, rotational mechanism GO:0046933; phagocytosis, engulfment GO:0006911; ATP synthesis coupled proton transport GO:0015986; lipid particle GO:0005811; mitochondrial proton-transporting ATP synthase complex, ca…	EC:3.6.3.6	37033	9.66271	24213	9.07668	1.501 down
SpodoLitt_C823	2721	TTTTTTTTTACTACACCATACCACTTTATTTTTAGTATTGTCAAATATTGTATCGTTTTGTGAAGATTTGAAGACGTCGCACCGTCATTACAAGAAATCGATGATCATACAATATCGGAACATGTTCCGACGCACCCAATACACATTCAATTATAAATAATTATGTTACTCATAATCATATTGCAAATACAATACATATAGAGATGTAACAACGCGACAATATGATGCGACTCCTTCCAATAATGTCTATGATATCAATTAACATCATTTCTTCAATTTAGGCTGTCAAAATTACATGATCCCTTTTAAATTTAAGCATCTACATTAGACTCGTAAATACTTTGGTAAATTGAAATTAATTACAGTAAAACTAAAAAGATTGATTTAGAATGAAGAACA…	citrate synthase	gi|357612136|gb|EHJ67827.1|putative citrate synthase [Danaus plexippus]	EHJ67827	0	98	P:cellular carbohydrate metabolic process; C:mitochondrial matrix; F:citrate (Si)-synthase activity; P:tricarboxylic acid cycle	cellular carbohydrate metabolic process GO:0044262, mitochondrial matrix GO:0005759, citrate (Si)-synthase activity GO:0004108, tricarboxylic acid cycle GO:0006099	EC:2.3.3.1	44402	9.25509	38717	9.07584	1.132 down
SpodoLitt_C3075	491	AACAGAGTGATCACTGCTGCCCACTGCTGGTTTGATGGTGTGAACCAGGCTTGGCTCTTCAACGTCGTTCTTGGTTCCAACACACTCTTCTTTGGCGGTACCAGGATTGAAACCAGCGCTGTCATCCTTCACCCCAACTGGCAGCCACTGCTTGCCCGCAACGACGTTGGTGTTATCTACCTACCTATCTCAGTTCAATTCTCAGACTCCATCAAGCCCATTGCTCTGCCATCTGGTGATCAACTGAACAATAACTTCGTCGGTGCCACCGCCGTTGCTTCTGGTTTCGGTTTGACCCGTGACGATGGATCTATCTCAACCAACCAGTACCTGAGCCACGTTAGCTTGAACGTTATCTCCAACAACGTTTGCTCCTACGCCTTCCCTCTGATCTTGCAA…	chymotrypsin-like serine protease	gi|390627066|gb|AFM28259.1|chymotrypsin, partial [Heliothis virescens]	AFM28259	5.91e-88	89	F:serine-type endopeptidase activity; P:proteolysis	serine-type endopeptidase activity GO:0004252, proteolysis GO:0006508	EC:3.4.21.0	25536	10.9274	6963	9.0709	3.621 down
SpodoLitt_C15002	595	AATATATTCATTTATTCATCTATAGTAATAGCTCCACTGTTGATATCATCAATAATGTTGTGTGGTGGCCTGCCATCAATAGTGCAGCCAACAGATTGTGCTGTGCCAAGAATCTCCTTTACTGTCCCAGACAACTCTCGAGCCATTGAACGTGGACGCATGATTTTAGCAATGCCAATTACATCCTCAAGTGTTATATTGCCATTGTGTTTGATGTTCTTTTGCTTCTTTCTGTCACGGGGTGGCTCCTTTAGAGCTCTGATGATAAGAGCTGCAGCTGATGGAACAACAGATATTTGTGCTTGCCTGTTTTGCACAATCAGCTGCACGGTAATCTTAAGACCCTTCCAGTCACTGGTCGCCTTGGCAATGTCGTCACCAACCTTCTTGGGGGACAGA…	ribosomal protein l12	gi|389610683|dbj|BAM18953.1|ribosomal protein L12 [Papilio polytes]	BAM18953	1.68e-108	98	C:ribosome; F:structural constituent of ribosome; P:translation	ribosome GO:0005840, structural constituent of ribosome GO:0003735, translation GO:0006412	-	7005	8.78384	8426	9.06867	1.218 up
SpodoLitt_C17575	268	ATCCGCCATTGCTGTCGCTTGTAAAGGCGCATTGTGGGTGAAAAATTATTAATTCGAGATGGGTCATGCAAATATCTGGTATTCTCACCCCCGTAGATACGGTCAAGGTTCTCGCTCTTGCCGCGCCTGCTCCAACAGACATGGTCTTATCCGCAAGTACGGTCTCAACATCTGCAGACAGTGCTTCAGGGAATACGCTCACGACATCGGTTTCAAGAAGCTGGATTAAATGGTTGAACTCATAGGTTAATAAAAACTGTAAACAAAA	ribosomal protein s29	gi|54039495|sp|Q8WQI3.1|RS29_SPOFRRecName: Full=40S ribosomal protein S29 >gi|18253059|gb|AAL62474.1| ribosomal protein S29 [Spodoptera frugiperda] >gi|116833189|gb|ABK29507.1| ribosomal protein S29 [Helicoverpa armigera] >gi|268306464|gb|ACY95353.1| ribosomal protein S29 [Manduca sexta] >gi|342356353|gb|AEL28835.1| ribosomal protein S29 [Heliconius melpomene cythera] >gi|389608551|dbj|BAM17885.1…	Q8WQI3	6.8e-33	100	F:metal ion binding; F:structural constituent of ribosome; F:RNA binding; C:cytosolic small ribosomal subunit; P:translation; P:neuron development	metal ion binding GO:0046872, structural constituent of ribosome GO:0003735, RNA binding GO:0003723, cytosolic small ribosomal subunit GO:0022627, translation GO:0006412, neuron development GO:0048666	-	2229	8.28251	3786	9.06515	1.720 up
SpodoLitt_C684	1418	TTTATATCACTTTTTTAATACTTTCGTTACTATTTACATCGTCACAGGTACATAGCAGTCACAAACATTATCAAAAACAAACAATTACTAAACAAGATAACACTTTAAAGCTAAAGAAAAAATAAAGAGATCAGTTCTTTTAATGGTGGTGGTGGTGGTGCTCGTCCTGACCGCCCTCGTAGCCTCCGTCTAGGCCTCCTTCGTGGCCACCCTCGAATCCGCCGCCGAGACCTTCACCGTCACCATGTGACTCTTGGTGGGACTCCTCATGGTGCTCATGATGATGTTCATGGTGAATAATGGGCACATGCACCTTCACGGGGTAAGGCACGTGCTTCTCAACATGGTAAGGCACATGCTTCTCAATGTGTACAGGGATCGGCCTATCGACGGGGATTT…	tpa: cuticle protein	gi|357618919|gb|EHJ71704.1|hypothetical protein KGM_20335 [Danaus plexippus]	EHJ71704	6.67e-111	77	-			7	-2.43587	19759	9.04602	2860.175 up
SpodoLitt_C865	893	CCTGACATCTCGCGGCAGCCAGCAATACCGCGCCCTCACCGTGCCCGAGCTCACGCAACAGATGTTCGACGCCAAGAACATGATGGCGGCGTGCGACCCACGCCACGGCCGCTACCTCACCGTGGCCGCCATCTTCCGTGGCCGCATGTCCATGAAGGAGGTGGACGAGCAGATGCTCAACATCCAGAACAAGAACTCGTCATACTTCGTCGAATGGATCCCCAACAACGTGAAGACCGCCGTGTGCGACATCCCGCCCCGCGGTCTCAAGATGGCCGCCACCTTCATCGGCAACTCGACCGCCATCCAGGAGCTGTTCAAGCGCATCTCAGAGCAGTTCACCGCTATGTTCAGGCGCAAGGCTTTCTTGCATTGGTACACTGGCGAGGGTATGGACGA…	tubulin beta chain variant 1	gi|350535182|ref|NP_001232183.1|putative tubulin beta chain variant 1 [Taeniopygia guttata] >gi|197129508|gb|ACH46006.1| putative tubulin beta chain variant 1 [Taeniopygia guttata]	NP_001232183	8.77e-110	100	P:neuron migration; P:natural killer cell mediated cytotoxicity; C:tubulin complex; F:GTPase activating protein binding; P:cytoskeleton-dependent intracellular transport; C:cell body; C:nuclear envelope lumen; F:GTP binding; P:cell division; F:MHC class I protein binding; P:GTP catabolic process; P:spindle assembly; C:cytosol; C:microtubule; F:protein domain specific binding; P:protein polymeriza…	neuron migration GO:0001764, natural killer cell mediated cytotoxicity GO:0042267, tubulin complex GO:0045298, GTPase activating protein binding GO:0032794, cytoskeleton-dependent intracellular transport GO:0030705, cell body GO:0044297, nuclear envelope lumen GO:0005641, GTP binding GO:0005525, cell division GO:0051301, MHC class I protein binding GO:0042288, GTP catabolic process GO:0006184, sp…	-	14990	9.29848	12396	9.04408	1.192 down
SpodoLitt_C583	915	AGACTAATAACGAAATCACAGTCGGTAGGTCGATTTGGAGCACCATGAATAAAAAATATACAGCTTTGTTGCTTGCCTTTTTGGTAGCTGCGGCTGATGCCAACTCTATCAACCTGAAGAGTCAACCAACATCGAAGTTGTTGGAAGCTAGCCGTGACTGGGGTGATCTTGGTCAATCAGCAACTGTCAACGACTATGTGGACAATACTATTGACATGATCATCCCCCTCATCGTGAAGCATGGCCTGGATCCTATGGACTTGCCCGAAGTCATCGAGGGATTTGAAGTTAGACCCTTGCTGATTACATACAGCGCATGGCTGAAGATTTACGATGGTTACATGACTGGACTAGTCAACGTGTCCCGCTCCGGCGACCAGGAAGTTCACTACTTCGCCA…	hypothetical protein KGM_17464	gi|357608599|gb|EHJ66063.1|hypothetical protein KGM_17464 [Danaus plexippus]	EHJ66063	3.85e-85	70	-			17604	9.49249	12686	9.04026	1.368 down
SpodoLitt_C1144	2264	GGAGGTGTGGTGCCCGTGCAAGATTGTAAGTGGCTGACGAGGTTCATATAATTATTGGCCAGCTCAAGGTCTGGGTTTCTGATAGGTTCAGCAAGACCAATGGCGGTGTCTCTGAATAATAAGTGAGAGACTCTGTTGAAGGGTGAGTATAGTTCTATGTTGATAAGCTGGTTTCCATTCGCTGCTAAGTATCCGAAATATGCGTCGAGGGTGTCGAAGAGTGTGCTCAAACTGTTGTAGTATGGGTCGCTTCTTCTAGCAACAATCTCGCTGTCGTAAACATGAGCCAGGAGGCAGCCATCATCGATGTCAATACCAGTGCGTGTGGCGAGGGAGTTGTTGTAGCAGAGAGCACGGAACTGGTTCTCTTGAAGTTGAAGGGACTGTATGTAGCTTCGC…	transferrin	gi|345486152|ref|XP_001600442.2|PREDICTED: transferrin-like [Nasonia vitripennis]	XP_001600442	3.26e-93	48	P:cellular iron ion homeostasis; F:ferric iron binding; C:extracellular region; P:iron ion transport	cellular iron ion homeostasis GO:0006879, ferric iron binding GO:0008199, extracellular region GO:0005576, iron ion transport GO:0006826	-	38843	9.42237	29265	9.03733	1.305 down
SpodoLitt_C319	594	TTTTGGGTAAACGTTTTTACATTATTTATTGCCTAGAAAACAAAAAATTAACAAAAAAATAAGTTGTTAAAGCCATTTTCCGCTTGTAACATGTTTGCATCATTTGACGTTGTACGTTGGCTTGGTTTGGTATTTCTAAAATTTATTCAATTATATTTACGCCTTCTTTTCGGTGTAAGGGTGAGCAGCGGCCCATTCAATAGCCCTGGCGATGTAGTCGGGGATGGGGACGGGGGCGGGAGGAGTGGGGAGAAAATCAGCCTGGGGCTGGTATCCGAACTCGTTGGCAACGTAGCTCAAGCTGTATACTTTGCCCTCAGGGGATTTGTAAGAGCTGGAGCCAGTAACCTCAAGAGCGGCCTCGTCCTTTCCTACAGCCTTCACTGCGCCGGAAGCCTG…	tpa: cuticle protein	gi|117623|sp|P13229.1|CU14_MANSERecName: Full=Larval cuticle protein LCP-14; Flags: Precursor >gi|9723|emb|CAA31643.1| unnamed protein product [Manduca sexta] >gi|159520|gb|AAA29318.1| larval cuticle protein 14 [Manduca sexta]	P13229	2.32e-45	76	F:structural constituent of cuticle	structural constituent of cuticle GO:0042302	-	3861	7.92723	8170	9.02694	2.143 up
SpodoLitt_C657	3115	ATAATTTCCAAATAAAGTTTTGTTATCTTTACGACGAATTTCAGTTATTTCGCTTACTACTATTTGCGCCTTTGTTTCTATTTCTATGTTTACTACTAACTAAATAATAATGGCCCATAAGACTTAACACTAAAAAAGTTAAAATAAAAAGGGGTGTAAAATAAAAGTAAAAAAAAACTAAACAAAAATCTACAAGGGAGCAATCACAAGTCACGGTATTTCATTTTGTACAGATTTAATTCGACAGACTGTTAAATAGGTACTTATTACTGCTTTACATTATTTATTGGCCGTTGCTATTAAATTCGGTACTGCTTCAACGTACAACATGACATGGAGAACTGCATCAAGAGTGGGTTATGAGATATTTGTAACTAGGGTTAATTATCCATCGATCTA…	eukaryotic translation initiation factor 5a	gi|51702278|sp|P62924.1|IF5A_SPOEXRecName: Full=Eukaryotic translation initiation factor 5A; Short=eIF-5A >gi|51702279|sp|P62925.1|IF5A_SPOFR RecName: Full=Eukaryotic translation initiation factor 5A; Short=eIF-5A >gi|6469515|gb|AAF13315.1|AF109730_1 translation initiation factor 5A [Spodoptera exigua] >gi|6469517|gb|AAF13316.1|AF109731_1 translation initiation factor 5A [Spodoptera frugiperda]	P62924	4.1e-103	100	F:translation initiation factor activity; P:translational initiation; F:translation elongation factor activity; P:translational frameshifting; P:peptidyl-lysine modification to hypusine; P:positive regulation of translational termination; F:ribosome binding; P:positive regulation of translational elongation; C:cytoplasm	translation initiation factor activity GO:0003743, translational initiation GO:0006413, translation elongation factor activity GO:0003746, translational frameshifting GO:0006452, peptidyl-lysine modification to hypusine GO:0008612, positive regulation of translational termination GO:0045905, ribosome binding GO:0043022, positive regulation of translational elongation GO:0045901, cytoplasm GO:0005…	-	36418	8.77404	42842	9.02671	1.191 up
SpodoLitt_C797	1505	TTTTTTTTTTTTTTTCTGATTTTCAATAACTCATTTATTCAACTGTACACTGATTCACAGTTATAACTTTAATGGAAAATCACAAGCACAGTTATAATCGGATTACCTAGATTTAAGTAATTTCACTGTGCTACATCATCCAACATACGCGATGACGAAATGCTCTATCAATCAATATTATTATTACACAGTAGCGCACCCCGAGGCTAGTCTCCTATCACCACACGATGCGTACCCCTTATACGTATGGTAACAGCGGTCACGACGAAGCAACATGATTACGAAACTTGAGGAAAGAAATAAACGCGATCAAATATAAAATAAATTAATTTAATAATATAAACAAATAACATGTTACTGTGCCTATCGAAAAAAAATTGTCTAAAACGTTTGTTTATA…	cytochrome c1	gi|163838694|ref|NP_001106230.1|cytochrome c1 [Bombyx mori] >gi|95102682|gb|ABF51279.1| cytochrome c1 [Bombyx mori]	NP_001106230	0	95	C:mitochondrial respiratory chain complex III; C:lipid particle; F:iron ion binding; F:heme binding; P:mitochondrial electron transport, ubiquinol to cytochrome c; F:electron transporter, transferring electrons within CoQH2-cytochrome c reductase complex activity	mitochondrial respiratory chain complex III GO:0005750; lipid particle GO:0005811; iron ion binding GO:0005506; heme binding GO:0020037; mitochondrial electron transport, ubiquinol to cytochrome c GO:0006122; electron transporter, transferring electrons within CoQH2-cytochrome c reductase complex activity GO:0045153	-	28561	9.47298	20333	9.00162	1.386 down
SpodoLitt_C8086	432	CGTTGCTGGTATTGCTGGAAGAAGTTTCACTAGTACTGATAGAATTGGTAGAATCACCGGTTTGAACCCTTCAGGACGTCAGTGGGGTCCAGGGACACAACGCTTAAGAAACACTGATGCCACATACGTAGAGGTGATTCATACGGATACTTTAGGTGTCCTCGCCAATGGTATCGGAGATCCCATTGGTGACGTAGACTTCTACCCTAATGGAGGAAATAATCAACCAGGCTGCCTCACACACTCCTGTTGCCATGATCGTGCTTTCGAGCTTTTCGCAGCATCAATAAAAGAAGACAATCGCCTAAGGGGAAATCGATGTTCCTCCATGACACAGATGAATCTTAATTTATGTCGTGGTGGTCTTCTCGAGTTAGGTGGCATTGACCCATCAAAGAA…	neutral lipase	gi|187884608|gb|ACD37365.1|pancreatic lipase 3 [Mamestra configurata]	ACD37365	5.45e-52	73	C:extracellular region; F:hydrolase activity; P:lipid metabolic process	extracellular region GO:0005576, hydrolase activity GO:0016787, lipid metabolic process GO:0006629	-	5714	8.95889	5763	8.99415	1.024 up
SpodoLitt_C160	1368	TTTTTTTTTTTTAATTTTATTAACTTTTACTGAGTACTGATTTGATTTGCGATATTGCAATAGTTTTATAAACGTGATACATTATACACGTATAACACCACTTTCAAAGTGGTTAAATAATAATTTAGACTTGACCGCTATACTTAAGCTTAAATTATAAAAGTCGATATCGTCGACAAAATCATATTCATAAACATTCATAACAACATTTATCTCTACAATGCAATCTAACATTTAATCCTTGGTCTGGATGTACTTGATGAGATCGATAACGCGGTTGGAGTAGCCATACTCGTTGTCATACCAGCTGATGAGCTTGACGAAGTTGTCGTTCAGAGAGATACCAGCAGCAGCATCGAAGATGGAAGAGTGGTTGTCACCAATGAAGTCAGATGACAC…	glyceraldehyde-3-phosphate dehydrogenase	gi|380690178|gb|ADV03159.2|glyceraldehyde-3-phosphate dehydrogenase [Spodoptera litura]	ADV03159	2.16e-174	100	F:NAD binding; P:glucose metabolic process; F:glyceraldehyde-3-phosphate dehydrogenase (NAD+) (phosphorylating) activity; P:oxidation-reduction process; F:NADP binding	NAD binding GO:0051287, glucose metabolic process GO:0006006, glyceraldehyde-3-phosphate dehydrogenase (NAD+) (phosphorylating) activity GO:0004365, oxidation-reduction process GO:0055114, NADP binding GO:0050661	EC:1.2.1.12	32002	9.77485	18055	8.9672	1.750 down
SpodoLitt_C1356	593	GGGGCAGAGGGGGAGTTCGGTCCAAGTAGCCCAATCCATAAGAAATATTGTAGTATTAAACAATAACAATGAGGTCGCTAGTCGCCCTAGCCGTGCTAGCATGTGTCGTAGTAGCTTGTTCTGGGCGAGAGGAGCAGCAGGGAGACCTCGTCGCCGCGGCCAGCCATCACGGGCATCATCACGAAGAAGGCGGAGGCAAGGAGCACCACTCACATCACCACCATGAACATGGAGAAAAGGGGCACAAAGGTCACAAAGGACATCATCATCATCATAAAGGAGAACATGGTCATCACGGTAAACATCACCATGCGGGTCATCATCACGAACATGGAGGACATCACAAAAAACACTGGGATGAGCACGACCACCACGGCAAACATCATGAGCATGGACACC…	hypothetical protein KGM_03604	gi|357624734|gb|EHJ75392.1|hypothetical protein KGM_03604 [Danaus plexippus]	EHJ75392	3.96e-27	55	-			0	-7.33487	7814	8.96566	80714.031 up
SpodoLitt_C9229	1289	TTTTTTTTTTTTTTTTTTTTAACCGGGTATAAAATTTTTTTTTTTTTACTTCTTAGGCGCAGCCTTTGTTTCTTTCGCCTTCTTTTTAGGCGGGGGAGGGGCTGTCTTCTTGGCCGCCGGCTTCTTTGTCTTCTTGGCAGCGGCAAGCTTTAGAAGCTTTTGTCTTCTCTCGCGGAGCTTCTCGGCTTTAACAGCTGGGTCCTTAGAAGACAGCTTTATACCGCGCTTTTCAGCCAAAGCCAACGCTCTCTGGTTGTTTTTCCTCTGCTGGTCTAACACGGCCTTCCTTCTCAACACTGCCGAGAACGGATTCAGTCTCAGCATAGCCTTCGAGTTGGTGAGCGGGTTCAGTTTGCGTGGAGAACGTATGACACGCTTGTTAGGCGCGCGCAGGACCTT…	ribosomal protein l4	gi|389608169|dbj|BAM17696.1|ribosomal protein L4 [Papilio xuthus]	BAM17696	0	95	C:ribosome; F:structural constituent of ribosome; P:translation	ribosome GO:0005840, structural constituent of ribosome GO:0003735, translation GO:0006412	-	10649	8.27346	16945	8.96231	1.612 up
SpodoLitt_C18130	382	CCCTTTGTACCAAAGTATACTATAACAGCACATAATAATTATGTTACATAACATAAGAATGGTAGTTTGGATGGTAGTTCAGGGTACGAAATTAAAATTAAATTACTTTAGCCTTTTGAAGAGGTCCTTTGTCACGCAGTGATCAAGGACATGCAGATAGTCAATGAGCTCCTCCTCGCAGGTCTCTGTAGTCTGGGAGCGGGAATTGACACGGTCATTGCACTCCTGGTACTTAGACCAGAGGTTCTGTGCGTCAGACTTTTGTGAGCACACCTCCCTTAGTTGATTCTGGGGATCAACCATTTCTTCCTCCTCAGCCGCTTCCTCCTCGGCCTTGACTACAGGGATAATTTTCTTCTCGGACATCTTGCCTGAAAATGAA	mitochondrial ubiquinol-cytochrome c reductase hinge protein	gi|27461086|gb|AAL60593.1|ubiquinol-cytochrome C reductase complex protein [Spodoptera litura] >gi|156891147|gb|ABU96711.1| ubiquinol-cytochrome C reductase [Spodoptera litura]	AAL60593	2.03e-55	100	C:mitochondrial inner membrane; F:ubiquinol-cytochrome-c reductase activity; C:respiratory chain; P:mitochondrial electron transport, ubiquinol to cytochrome c	mitochondrial inner membrane GO:0005743; ubiquinol-cytochrome-c reductase activity GO:0008121; respiratory chain GO:0070469; mitochondrial electron transport, ubiquinol to cytochrome c GO:0006122	EC:1.10.2.2	6729	9.36538	4979	8.94899	1.334 down
SpodoLitt_C821	2119	TTTTTTTTTTTTTTTTTTTTCCTTTTAAAATTTTTTTTTTTTTAATTTTTTTTTTTTTTTTTTTTTAATACTCATTAAAATAAATATTATTAAATTAAAATATACAATAATTATTTAATAATAACAAAACATTCGAGTTTGTTTTTCTATTACTCGAGTAAAGTGAAGTATGGGAGGACGTCCAATGGAGCTGGGTAGTTCCTCAGCCAGATGGGGCCGTGGATGACATGGCCACTGTTCCCATCTCTCCAGGCGCCTCGAGGCAGGTAGATGTCACGGGACACTGCTCCTGGCTTCACCACTGGAGCTGCTAAGATCTTCTCACCCAAAAGGAATTCGTCAGCAATAGCGAAGGCTTCTTCATCATGAGGGTCGAGCCACCAGATGGGAGGGTTGACG…	glycosyl hydrolase family 31 protein	gi|357622711|gb|EHJ74125.1|glycosyl hydrolase family 31 protein [Danaus plexippus]	EHJ74125	0	83	F:alpha-glucosidase activity; P:carbohydrate metabolic process; C:glucosidase II complex	alpha-glucosidase activity GO:0004558, carbohydrate metabolic process GO:0005975, alpha-glucosidase II complex GO:0017177	EC:3.2.1.20	46596	9.68563	27365	8.93624	1.681 down
SpodoLitt_C1310	2679	TTTTTTTTTTAATAATAAATTATAATTTATTTACATTAAACTATCAATTCATAATCTCACACGTGACACGTTCGCAAGTATAAAAAGTTACGTCATGGTCATCACACACGGAACGTTCACTCAGTCGCGGAATGTGGCTCCAGGAACAGCTCTACAGCTCGTCGTGGTCCTCGGCCGCCACCTCGTCGGCCTCCTCCGGCGCCGCGTCGGCCTCGGCCTGGTCGTCGGCCTCGTCGTCCGCGTCGTCGTCGGGCGGCGCGGCGCCGGCGGGCACGCCCAGCGACTGCTGCAGCATGTCCTCGACGGCGGCGGCGAAGTCCACGGCCTGGCCCTCCTGCAGCATGTAGCCCGAGCGCAGCGCCGCCGTGCGGTACAGCGTGTCGGCGGCCAGCGCCGTCT…	glycoprotein 93	gi|379046536|gb|ADK55517.2|heat shock protein 90 cognate [Spodoptera litura]	ADK55517	0	100	C:extracellular space; P:protein folding; P:midgut development; C:lipid particle; P:response to stress; F:ATP binding; F:unfolded protein binding; P:endodermal digestive tract morphogenesis	extracellular space GO:0005615, protein folding GO:0006457, midgut development GO:0007494, lipid particle GO:0005811, response to stress GO:0006950, ATP binding GO:0005524, unfolded protein binding GO:0051082, endodermal digestive tract morphogenesis GO:0061031	-	74968	10.0335	34458	8.93086	2.147 down
SpodoLitt_C320	2399	GTATTATTCAAGAAAGTCGTATTACGTTAAGTTTTCAGATGAAACGAGAAGAATTTAGTATTGTTGTAAATAGGTTACGTGTTGTGGGGCCAGCCGGTTATAACGGGGAATATCGACGTCATTTTACAATTTTGTATAGTTCTCGTAATTCCTTTCAATTAAAAGTTGTTCAAATAACATTTTTAGTTCAAGGTCCTAACTTTTCTCTCAAAATGTAATATATTGTCCCCCTATTGCTGATCTAAAACGTCACCGGGGTACAAGCTAAATTGACGCATGTGATGTGAACATTTCAGCAGCCCAACTTCGGCCCTTTTCTCAAAGGTCAAGTTTAAGGCCTCCTACATATAGCCACTCTGTGTTAGTTATTCATGTTCATGGTCTTTCACGAAGCTGTAA…	voltage-dependent anion-selective channel	gi|328670887|gb|AEB26320.1|voltage-dependent anion-selective channel [Helicoverpa armigera]	AEB26320	0	98	P:transmembrane transport; P:regulation of anion transport; C:microtubule associated complex; P:sperm individualization; P:mitochondrial transport; P:phototransduction; C:mitochondrial outer membrane; P:sperm mitochondrion organization; F:voltage-gated anion channel activity; C:Nebenkern; C:lipid particle	transmembrane transport GO:0055085, regulation of anion transport GO:0044070, microtubule associated complex GO:0005875, sperm individualization GO:0007291, mitochondrial transport GO:0006839, phototransduction GO:0007602, mitochondrial outer membrane GO:0005741, sperm mitochondrion organization GO:0030382, voltage-gated anion channel activity GO:0008308, Nebenkern GO:0016006, lipid particle GO:0…	-	54009	9.71927	30780	8.9266	1.732 down
SpodoLitt_C694	1512	TTTTTTTTTTTTTAAATAATAGTAACTTTATTAACATTTAATAAGCTACATATTCTGGCATTCTTTTACACAATCACAATTTTTAACATTTCATTTTTATAGTAAAGGAAGATTAACAATATACAGCATGCACGAAAAGGGTGTAGGTAGTAGGCACATAATCATTTAGTAAAAATTGGTTCAAGTAGGACCTACAATTAATGAGGAGATTCTTCGCTAAAACTTCCTTATTTAAATTTTAGCTATAACTCAAATACCTACTCATTGTCATCCATAACTTAATTTACGAGGCATAGAGTATCTACATACATCTATATTATACACACTAACTAAGAATAAAAATGTCTACATTATCTATGCGATATTGGTTTGAATTACTAAAATATGACTCGATAATTT…	cuticular protein 66d	gi|290560918|ref|NP_001166682.1|cuticular protein RR-2 motif 78 precursor [Bombyx mori] >gi|223671258|tpd|FAA00581.1| TPA: putative cuticle protein [Bombyx mori]	NP_001166682	2.54e-63	75	F:structural constituent of chitin-based larval cuticle	structural constituent of chitin-based larval cuticle GO:0008010	-	10	-2.0139	19343	8.92251	1959.686 up
SpodoLitt_C47	1187	TCAGTAAAACGACAGTTTCTTTATTGTTTTTCAATAAATAATAATAAATATCGTCAATAAATAACTCTTCTAGACCCTAGCCGTTTCATTGGTGCGTGCGTCAAAACACTATGTACAATGCGTTTCCCGTGCGTATTTACATGAGGTAGGTTCGTTCAGTAGGTGGATGACGAGGATGATGATGAAGATGAGACGGATGATACGCTGGAGTAGCTCGGAGACTGGTTCGAGGCGGCAGATGAGCTTGAGTCACCAGGGTAGTATGAGCTGTACGCGAGCTGGGAGGGGTCCCAAACTCTGGCGTAAGGACCACCGCTAGCTGGCTCCCAGGCAGGACTGTAAGAGTCCTGAGGAGCGGAGGGTGCAGAGGTCGAAGGAGGTCCGTATTGATTGGCCGGG…	osiris 20	gi|209571452|ref|NP_001129359.1|osiris 20 [Bombyx mori] >gi|207339256|gb|ACI23617.1| osiris 20 [Bombyx mori]	NP_001129359	3.04e-130	90	C:integral to plasma membrane	integral to plasma membrane GO:0005887	-	10	-1.66476	15173	8.92118	1537.040 up
SpodoLitt_C612	2219	ATTGAAAATGTTAAAGCTAAAATTCAAGACAAAGAAGGCATTCCCCCAGATCAGCAACGCTTGATCTTCGCAGGAAAGCAGTTGGAAGACGGTCGCACACTGTCTGACTACAATATTCAAAAAGAATCTACCCTCCATCTTGTTCTGCGTCTCCGTGGCGGTATGCAGATTTTCGTGAAAACTCTCACTGGTAAGACGATTACCCTTGAAGTTGAGCCTTCAGACACTATCGAGAATGTTAAGGCTAAAATCCAAGACAAAGAGGGTATTCCCCCAGATCAGCAGCGGTTGATCTTCGCTGGCAAACAACTAGAGGATGGCCGCACTCTCTCAGACTATAACATTCAGAAAGAATCAACACTTCACCTTGTATTGCGACTCCGAGGTGGTATGCAGATA…	ubiquitin- isoform a	gi|2627131|dbj|BAA23487.1|polyubiquitin [Cricetulus griseus]	BAA23487	0	99	P:negative regulation of ubiquitin-protein ligase activity involved in mitotic cell cycle; P:positive regulation of I-kappaB kinase/NF-kappaB cascade; P:antigen processing and presentation of exogenous peptide antigen via MHC class I, TAP-dependent; P:DNA repair; P:toll-like receptor 3 signaling pathway; P:negative regulation of transforming growth factor beta receptor signaling pathway; P:M/G1 t…	negative regulation of ubiquitin-protein ligase activity involved in mitotic cell cycle GO:0051436; positive regulation of I-kappaB kinase/NF-kappaB cascade GO:0043123; antigen processing and presentation of exogenous peptide antigen via MHC class I, TAP-dependent GO:0002479; DNA repair GO:0006281; toll-like receptor 3 signaling pathway GO:0034138; negative regulation of transforming growth facto…	-	26716	8.88392	27068	8.91027	1.018 up
SpodoLitt_C239	951	ATTCAGGAAGCGATACCAGAATGATGAAGCAAGCTCTAGTAGTCCTCGCCCTGGTGGCCCTCGCCTTCTCAGCTCCTCAAACCAGGAAGCTGTTCCATGAACATGTTGAAGACTTTTTGGACATCATCATGGACGAGGCTGGTCATGAGATTGAGCACTTGAATGAACACTACCTTGAGTACGATGAGTTCTGGACTGCTCTGGACTACATGAGGACCAACAACTTCAAGGATTTAGTCTACGAAATGGAATCGTTGCCTGAATTTGTTGCTGTGATCGAATTCTTGGAACAAGACAACATTGACATTCACTACTTCATTGACTTGTTCAACGAGATGATCGAGAGCATACAAAGGGCAAGGTCTGCTCGTCACTCCACCAGCGGCCGTGACTTCACCT…	single domain major allergen protein	gi|160425427|gb|ABX39557.1|single domain major allergen 1 protein, partial [Spodoptera frugiperda]	ABX39557	2.77e-139	96	-			51715	10.9924	12023	8.90882	4.238 down
SpodoLitt_C995	765	AATGTTCGTTTCGACATCACAGTTGTCGGTATTGGAGTTACGGCGTTCATAGAACTGCCCCAGTCCAACACGACAGCGCTTGAAAAGAGCTGGGTGCAGGTAACCCGGCCTGAAGGTCCTGCCGGGCTAGCTTCACTGGTCCTATGGTGCCCACCCACTGACTACACTGTTTGTGTACTAATTGATGATACTGGGTACATCGCTGGTCTGCAAGTCGCTCTGGACATAGAGAAAGTGACCGGCAACACTTATGACATGAGAACACAAGGATTCACTTACTGGACGACAAACATGAATGGAGAAACTAAGAATTATTGGACTACGCAACAGTACTACATTTCACCTGAAACTCTAGCGACTGACCCAGCTGCCAGAATAGCGGCGCGTGACCCCAACCTG…	unknown	gi|156968291|gb|ABU98617.1|unknown [Helicoverpa armigera]	ABU98617	5.71e-64	63	P:protein transport			5814	8.22871	9345	8.90749	1.600 up
SpodoLitt_C1327	464	TTGATTTTCTATAAAAGAACAGACTGCTACATTAATTTTAACCTATTTATTATGACTGACTGGTACAAAACAATCACATAAATAAATATAATAAAAACAAAACTTACAATAATGTATGGCATCAATAAATTATAACAAATTCTTTACTGTATTTTTCACAACCGTTGTAAGAGATCTCACGGAAAACTGATCAGTAATTGAAGATTCCAGTTTCGAGACTTTGATGTTTGTAAATACATCATCATAATAATGAAACTAAAATCAGCACTTACACATCAGCTTTCCCAATATTTAGGGGTTTAGCTCACCGTTTAAATTGACAATTGGTACGTCTAAAGGAATACTCTCACTGCCTTTAATACTGATGTCTGAGCAAGAGAAGAAGTTCTCCTGGTCCCC…	isoform a	gi|327420506|gb|AEA76329.1|chitin binding domain 3 protein [Mamestra configurata]	AEA76329	7.52e-16	78	C:viral capsid	viral capsid GO:0019028	-	10274	9.70035	5843	8.90217	1.738 down
SpodoLitt_C21142	356	ACGCTGTTTGCGCTGCACGTGTATCTATAAATTTCGCCAGTAAATTAAAAGAAAATGGACAAGCCCAACGTTTACGCTCGTGTAGTAAAGGTTTTGGGCCGTACTGGATCCCAGGGACAATGTACCCAGGTCAAAGTAGAAATCATCGGAGAGAACAGTCGCCAGATCATCAGGAACGTGAAAGGACCAGTTCGCGAAGATGATGTTCTAACCCTTCTGGAATCTGAACGTGAAGCCAGAAGATTGAGATAAATGGTGGAAGATAATTCATAGGTTTAGGCTCTAATGTTTCTAATGTTAAAACCGTCAAAGATGACCATTTTATTGTGAACGGCTAATAATAAACTATTAACTAC	40s ribosomal protein s28-like	gi|112982910|ref|NP_001037680.1|40S ribosomal protein S28 [Bombyx mori] >gi|51316656|sp|Q6PS50.1|RS28_BOMMO RecName: Full=40S ribosomal protein S28 >gi|51316899|sp|Q962Q2.1|RS28_SPOFR RecName: Full=40S ribosomal protein S28 >gi|52000788|sp|Q6EV21.1|RS28_PAPDA RecName: Full=40S ribosomal protein S28 >gi|15213842|gb|AAK92196.1|AF400224_1 ribosomal protein S28 [Spodoptera frugiperda] >gi|46406036|gb…	NP_001037680	2.69e-32	93	F:structural constituent of ribosome; C:lipid particle; C:cytosolic small ribosomal subunit; P:translation	structural constituent of ribosome GO:0003735, lipid particle GO:0005811, cytosolic small ribosomal subunit GO:0022627, translation GO:0006412	-	3370	8.46922	4487	8.90058	1.348 up
SpodoLitt_C233	325	GGGCGCCTTTCGATGAGAAGTTCTATCTTATCATCAACTTGGCTGTCGGTGGTACCAACGGATTCTTCCCTGATGGTGTCAGCAACCCTACACCCAAACCCTGGTGGAACGGATCCCCAACCGCCCCAAGAGACTTCTGGAACGCAAGATGGTCTTGGTTGCCAACCTGGAACTTAAATGTCAACGATGGACAGGACGCTTCCCTGCAAGTCGACTACGTCCGCATCTGGGCTTTGTAAACGAACATCTACGTACAAGTCAAAGTGTGCTGCTAAATAATATCTTATTATGTGCACAATAAGACTGAAATTACAATAAATTATTT	beta- -glucanase	gi|208972515|gb|ACI32818.1|beta-1,3-glucanase [Spodoptera littoralis]	ACI32818	4.05e-45	98	P:carbohydrate metabolic process; F:hydrolase activity, hydrolyzing O-glycosyl compounds	carbohydrate metabolic process GO:0005975; hydrolase activity, hydrolyzing O-glycosyl compounds GO:0004553	EC:3.2.1.0	6217	9.49333	4085	8.90027	1.508 down
SpodoLitt_C2149	431	ACGGGAGCTGCAGCGTAGGCCACAGGTGCTGAGTGAGCCGAGTAAGAAGAGTAAGACACTGCTGGGGCAACAGCCTTAGCTACAACGGGAGCGGCGGCGTATGTGGTGTAAGCAGGAGCGGCGTAGGTCTTGGTGACGACGGGAGCAGCCGCGGCGTAGGTCAGAGGAGCAGAGTGGCTGGAGTATGACGAGTAAGAGACAGCTGGCGCAATAGACTTGGCGTACACTGGAGCAGAGTAGGCTGCTACAGCGGGAGCAGCGTAGCTCTTAGCTACAACGGGGGCAGCAGCGTAGGTGGTGTAGGCGGGAGCGGCGTAGCTCTTAGCTACAACGGGAGCAGCTTCGTAGGTGGCGTAGGCGGGGGCGGCGTAGGCCTTGGCGACGACGGGAGCGGCGGCG…	cuticular protein cpfl6a	gi|169659139|dbj|BAG12760.1|cuticular protein CPFL6A [Papilio xuthus]	BAG12760	3.2e-15	64	F:structural constituent of cuticle	structural constituent of cuticle GO:0042302	-	0	-7.33487	5311	8.86909	75488.101 up
SpodoLitt_C204	2024	CAAAAAGGTGTATAACAGAGAAGGTAAGAGCATAATTATCGTTCGAAGTAAAACTAACGTCACTCTTCATAGTCACAAGACCTCTCAGCTGAGGCTGTCTTCATTTTTCTGTTTTTCCCAAATAAAAGTTTTTCGATTCTTCTTTGGCAATAACAGACGTGATTATCAATTCTTTAGCCAAAATGGCTAACATGGGTGATGAAAATGTTAGTCAGGTAATGCCGTCGCTGGGTGATGAAAAAATCGACATGATTGCGGCCACCAGCGTCTTGCAAATCCGCGCCAGCGAAATCCGCCAGACTCAGATCAACTGGCAATCTTATCTGCAGTCACAGATGATCAGCCAGCGTGACCATGACTTCATTGTGAACCTGGACCAGCGTGGCCAGAAGGAGTTAC…	vacuolar atp synthase subunit h	gi|12585497|sp|Q9U5N0.1|VATH_MANSERecName: Full=V-type proton ATPase subunit H; Short=V-ATPase subunit H; AltName: Full=Vacuolar proton pump subunit H >gi|5852164|emb|CAB55499.1| vacuolar ATPase subunit H [Manduca sexta]	Q9U5N0	0	97	C:vacuolar proton-transporting V-type ATPase, V1 domain; F:proton-transporting ATPase activity, rotational mechanism; P:ATP hydrolysis coupled proton transport	vacuolar proton-transporting V-type ATPase, V1 domain GO:0000221; proton-transporting ATPase activity, rotational mechanism GO:0046961; ATP hydrolysis coupled proton transport GO:0015991	-	37572	9.44091	24846	8.86321	1.492 down
SpodoLitt_C1057	1327	TCTCAAAGTATTCGCCACCTTCATCGTTTTTTTGACGTCTCGGAACTATTGCCCATTTATTACGTAAATCTGCGAGCAAAAATTTACAATAGAAAAGGATCAAAATCACATCAAAAATGTTGAAGGTGGCGAATACTTTGAGATTAATCTCAAGACAGGGCAATCAGGTGCGTTTATTGGCGACAGCCGCTGGTTACAAAGAGGCGTTAGTTAACGTTCCACCAACAAAACTCTCAGTGTTAGATAATGGAATCCGCGTTGCGTCTGAAGATTCCGGTGCTGCGACCGCCACCGTAGGACTGTGGATTGACGCCGGATCCAGGTACGAACACTACAGAAACAATGGAGTTGCCCATTTCCTTGAACACATGGCGTTCAAAGGTACAAGCAAGAGGTCGC…	mitochondrial-processing peptidase subunit beta-like	gi|389609311|dbj|BAM18267.1|mitochondrial processing peptidase beta subunit [Papilio xuthus]	BAM18267	0	95	C:microtubule associated complex; F:ubiquinol-cytochrome-c reductase activity; F:zinc ion binding; C:mitochondrial respiratory chain complex III; P:cytoplasmic microtubule organization; F:metalloendopeptidase activity; P:proteolysis; P:mitochondrial electron transport, ubiquinol to cytochrome c; P:protein processing; C:mitochondrial processing peptidase complex; C:lipid particle	microtubule associated complex GO:0005875; ubiquinol-cytochrome-c reductase activity GO:0008121; zinc ion binding GO:0008270; mitochondrial respiratory chain complex III GO:0005750; cytoplasmic microtubule organization GO:0031122; metalloendopeptidase activity GO:0004222; proteolysis GO:0006508; mitochondrial electron transport, ubiquinol to cytochrome c GO:0006122; protein processing GO:0016485;…	EC:1.10.2.2; EC:3.4.24.0	21601	9.25527	16161	8.85247	1.322 down
SpodoLitt_C139	1281	CTTTGGTAACGAGAAATAAGACAAGTAATATTTTTTACATGTTATAGAAAACAAAGCTGAGGGATCAGTTACAAAAAAAAATTCGAGCCTGTCATTGGAAATTGCATTTGACTGGCATTAGAGCAGAATTCACGTGACCTAAGTGACACTTGTGGCACCACCCCGAAGCAAGGCAAGGGTGCGCGTGCGTCAGATCATCCGCGCGCCGACTTCCTCCATATAAAACGAACGCTCGACGCAAACGCATCAGTTTGTGACGACTCCCTCAGACACACACTACACACGAAAATGAAACAGTTGGTGTTGTTAGCCCTTTTCGCGGCAGCCGCGCAGGCGCAGTTCCTGAACGGAAGGATCCTGGAACCCCCCGTACCCTCATTATGTGTACAGAGGACCATC…	c-type lectin	gi|238915971|gb|ACR78452.1|C-type lectin [Heliothis virescens]	ACR78452	3.49e-153	98	F:carbohydrate binding	carbohydrate binding GO:0030246	-	1873	5.7745	15596	8.85117	8.436 up
SpodoLitt_C858	569	ATAATGTTGACAGTGGTTATTTGACATCACGTTTTATCATAGCCAAGTTTCTAAACGAATCTGATAAGTACTTGTTTCGTAATCGCTCGATTTTCAGGCACTTTGCAGGTCTAAAGTAGATTTTCTTTCGAACAAAATGTATCATCAACTTAGCCGAGTTACTGGCAGGCTTGTGGCCTCAACCCACTTGCAAACCCCACTTTTCCCCGTGGCTCCCGTTGCTTTGCAACGAGTGGATGCCCCAGCCATTCAGTACAACACCACGCACATGTCGACTGTCGCCGACGCGTGCCCAGCCCCTGGCAAGTCTAAGTTGATCCCCGGCACCAACACCCCTTACGCCCGTATGTCTGAGAAGGTCATCCAGCGACAGAAACAATTCCAGAAAGANNNNNNNNN…	cytochrome c oxidase subunit viia	gi|389609529|dbj|BAM18376.1|unknown unsecreted protein [Papilio xuthus]	BAM18376	6.47e-40	68	F:electron carrier activity; F:cytochrome-c oxidase activity; C:mitochondrial respiratory chain	electron carrier activity GO:0009055, cytochrome-c oxidase activity GO:0004129, mitochondrial respiratory chain GO:0005746	EC:1.9.3.1	9127	9.23053	6922	8.84947	1.302 down
SpodoLitt_C1712	954	TTAACCTAGCTTATCCTAATTTGTTCGTGCATAGAGTTGTTAGAATTTACCTGTTCCCCAGTGGGGCTTGCTGTCGGGCTCATATTCGATGCCCTTTAGGCTCTTGGGCTCCAGGGGTGCGGAAATGGGAGCGCTAAGGTCGGTGATGGGGTATGCCCGGTCCTTCAGGTAGAGACCGTAGCGAGAGGGGTACAGCCTGTCGATAGCTGCCAGTCTGTCGAGATGGTCCTGCCACGCCTTGTGGGCATCGAAGGGATCGACGCCTCGTCGGACGCGCCTTGGTACGTGGTAAATTGGCCTGTACGAGTCAAGGGAGCGCGCGTAGTTGTGGGCATAGATGGGGCGCGGGGAGTATCCGTAAACCTCACGGTGGACGGGCAGGTAACGGTATCCGGGGAC…	isoform c	gi|222822584|gb|ACM68437.1|myofilin isoform B [Bombyx mandarina]	ACM68437	1.38e-123	97	P:wing disc development; P:skeletal muscle myosin thick filament assembly; C:A band; P:chaeta development	wing disc development GO:0035220, skeletal muscle myosin thick filament assembly GO:0030241, A band GO:0031672, bristle development GO:0022416	-	1290	5.66173	11538	8.84129	9.060 up
SpodoLitt_C927	633	CATTACGAAGAAATATTAAAAAGGTACATGATTTTTTACTACAAACAAAATATTATAACATGCATAACTTTACAAATTCTTCGCCATGTAATTATTCTGACTGGAACTCAGAATTCATATCGAGTCAACCAACTTTAATGACGTCATTATATTACACAGAGCCAGGCTGCTTTCTATGAATAAGGGACAAGAGTGATAGCACATTTTTGGTTATCCAGTCCATCATATAACATCATCATATTACACTCATACATTGCTGTGTTTCAGATGAAGAGCCTGCTCATCGTANNTTTACTACCAGTCACAACACACCCACTATCCTGAAAGGATCTACCTTCTTTGTTTGAGAAACATTACGAAGAAATATTAAAAAGATGAAGAGCCTGCTCATCGTAGTAT…	REPAT40	gi|383932011|gb|AFH57167.1|REPAT40 [Spodoptera littoralis]	AFH57167	6.8e-36	100	-			135	3.20745	7367	8.83829	49.551 up
SpodoLitt_C882	1589	TTTTTTTTTTTTCTATACGCGCCTTTACAAAGTGGCATGTATTCTGATATCTAATCTTGGTTACATTGGAGTGACTTTTATTTATCAATAACATTTTTATTTGAAGACTCAGTACATATTATCGCGTACTTCAACAGAGTTGCTAGTATAGTTTTTTGAAAGTTGCCACCTTGCGTTTGCAACTTTTAAATGAAAAATTCTTATTAGATCGTATTTATTACCGAAAATTTTACGAAAAATATAAAAGTGCAATTTACAATTACTCTGTATGTGCCAGTTTGTGTGAATTTGTCGTAGTTATAAAAGGACATTGTATTGATTTTGTCAATCAGTTTGACGCATGCGCTCATTGGGTGCCGTAAAAAAGGGTTGGCCAACATTCCGAACAGTGTCGTTCCG…	actin-depolymerizing factor 1	gi|399227024|gb|AFP36378.1|cofilin [Spodoptera frugiperda]	AFP36378	6.34e-98	100	P:establishment of ommatidial planar polarity; P:mushroom body development; F:nucleotide binding; P:imaginal disc-derived leg segmentation; P:axonogenesis; P:mRNA processing; P:rhabdomere development; P:female gonad development; P:actin filament polymerization; P:establishment of imaginal disc-derived wing hair orientation; C:cytoplasm; F:single-stranded RNA binding; F:actin binding; P:cytokinesi…	establishment of ommatidial planar polarity GO:0042067; mushroom body development GO:0016319; nucleotide binding GO:0000166; GO:0036011; axonogenesis GO:0007409; mRNA processing GO:0006397; rhabdomere development GO:0042052; female gonad development GO:0008585; actin filament polymerization GO:0030041; establishment of imaginal disc-derived wing hair orientation GO:0001737; cytoplasm GO:0005737; …	-	31558	9.53851	19023	8.82694	1.637 down
SpodoLitt_C3003	1342	CTCCGGAGTTACTCAAGCCTAGTGCGCCGGCATCGCACGTGAACGTGTCGCAAAAATCTCAAAAAATTAGTGAAATCATCATGTCGGACGAATATTTTTATGGTGTAACTCTATCGGCTTCACATCAGTCGGAGACATGGGACCCAGAGACGAAGGCTGAGTACTCTCGTAGCACCAACAAGCTGCTCATACGTCAAGCCCTCTTGGGTCCAGATGCCAAGCCTGATGAACTTAATGTTGTTGAGGTGGAAACTATGTCACTTCAAGAGTCTGTAAAGATCCCAGTAGCAGTACTGAAAGTGGGGGAGACGAGGCATGCACGTTTGGATATTGAGTTCCCAGATGCCCCAGTCACTTTCACTCTCATCCAGGGATCAGGGCCAGTGCATTTGATTGGCC…	nucleoplasmin-like protein	gi|389611225|dbj|BAM19224.1|conserved hypothetical protein [Papilio polytes]	BAM19224	6.65e-89	96	F:nucleic acid binding	nucleic acid binding GO:0003676	-	25567	9.47886	16057	8.82634	1.571 down
SpodoLitt_C2828	776	GTCGTTTTTATTTAACTTTTACGAGGATCCATCGTAAAATAAATTAAAACATCGCAACAAACAAACAGATAACATTCTTCGCATTAAATACACGTTGTCTTGTAATAAATATGACTCGTAACATACCCATACACATCAAACAAAAACAAAAAAAATAATAGAAAATATTAAAGTAAATATATAAAATATCTTTGGAACTGAAAACTTAAAATAATAAAATGTACTATAAACCTCCACTGACAGTGAAGCAATACTTAAACATAATAAATAAAAATACTTATATACAATATGGGAAGAGACTAATAGTATCAGTCGTTAAGAAACTTAAAATAAAAAAGATATATACATTAAAAAAACTTAGCATGTGTATCGAACGGTGGTCAATATATACAAGGGAAA…	osiris 9	gi|389608183|dbj|BAM17703.1|osiris 9B [Papilio xuthus]	BAM17703	6.79e-39	95	-			1	-4.16723	8918	8.81991	8119.298 up
SpodoLitt_C1062	588	TTTTTTTTTTTTTTTTTAATGAGTTACGTTAGCTTTATTCATAGTAGAAAATTATAAAATACACATCACAATGTGATTATGAGTATTGTTGCATCAGCCAACTTGAAATCTATTGTGCAGCTGGGGCGGCTGCCTGGGGTGGGGCGGCGGTGGCGAGGTAGGCGAGGGCGCGCTGGATGGCCTCAGGTACCGGGGGAGCGGTGGGCAGATGAGCGCCAGCTGGATGGTATCCATTCTCATCAGCGGTGTAAGTCAGGTGGATGGGGTCGCCGTTCTCGCTAGGGTAGGAGTACTCTCCCTGCACTTCCAAGGCCTCGACGTCTCCAACCTTCTTCAGCTCTCCCTTCTGGTCAGCAGAGATACCATTGCCAGTTTCGAATGCATATTGGTAGGATCCGT…	tpa: cuticle protein	gi|290563456|ref|NP_001166710.1|cuticular protein RR-1 motif 44 precursor [Bombyx mori] >gi|223671190|tpd|FAA00547.1| TPA: putative cuticle protein [Bombyx mori]	NP_001166710	2.65e-64	89	F:structural constituent of cuticle	structural constituent of cuticle GO:0042302	-	550	5.13003	7003	8.81907	12.897 up
SpodoLitt_C2089	1624	AAATGTTAAAAAAAAAAAAATTTAAAATTTTTTTTTTTTTTTTTTTTTGAATGTAAGTCTTTTAAAATTGCATTTATTACAATAATAAATTACAATTACATGTTATAAATAAGGTTTAAATAAAGTATCCCTATTCCCTTGTGACATGGTATAAAATTCATTCGTAAAAATTGATTGGTATAGATTGTTCATAGGTTACATAATTTCTTCTCTTTGGGTAGTCACTTTCCCAAACTCTTCTTGAGGTTTTCAGCGAGTTTATCCATGAACTCGAAAGTTTCACAGTAATCTGATCGCTTGACATTGTTCATGCCCTTAATACAAATAGCAAGATCCTTAGTCATAATGCCAGCTTCGATTGTGTCAATGCAAACCTTCTCTAGAGTCTCGGCGAAGTTC…	isocitrate dehydrogenase	gi|389608947|dbj|BAM18085.1|isocitrate dehydrogenase [Papilio xuthus]	BAM18085	0	97	C:microtubule associated complex; F:NAD binding; C:lipid particle; F:isocitrate dehydrogenase (NADP+) activity; F:magnesium ion binding; P:tricarboxylic acid cycle; F:isocitrate dehydrogenase (NAD+) activity; P:isocitrate metabolic process; C:mitochondrion; P:glyoxylate cycle	microtubule associated complex GO:0005875, NAD binding GO:0051287, lipid particle GO:0005811, isocitrate dehydrogenase (NADP+) activity GO:0004450, magnesium ion binding GO:0000287, tricarboxylic acid cycle GO:0006099, isocitrate dehydrogenase (NAD+) activity GO:0004449, isocitrate metabolic process GO:0006102, mitochondrion GO:0005739, glyoxylate cycle GO:0006097	EC:1.1.1.42; EC:1.1.1.41	31195	9.49043	19036	8.79604	1.618 down
SpodoLitt_C141	1239	GGATCCCGACCCTCGAGGGCACATGACTTCGGATTCACTCCTTACAACGAGGCCAACAAGGTCCCATCGTTATCCCATTGGTTCCACGATATGATTCCATTCTACCAATGTTGCTTGTGGCAAGAGGAACAGGCTGTTGGCTGTGAAACATTCAGATTTGAACGTCGACCCTCGCAAGACTGTGTGGCGTACCAATCTCCAGGAGTCGCAGGAATATTCGGAGACCCACACATCGTCACTTTCGATGATTTGCAATACACTTTCAACGGAAAAGGTGAATACGTACTAGTAAGAGTGGACCACCCACAACTGAAGTTGGACGTCCAGGGTAGANNNNNNNNNNNNNNNNNNNNNNNNNNNNNNNNNNNNNNNNNNNNNNNNNNNNNNNNNNNNNNNNNN…	extracellular domains-containing protein cg31004-like	gi|357623997|gb|EHJ74925.1|hypothetical protein KGM_05469 [Danaus plexippus]	EHJ74925	0	86	P:cell-matrix adhesion	cell-matrix adhesion GO:0007160	-	6830	7.69512	14455	8.7931	2.140 up
SpodoLitt_C3576	1252	AGACAACATTGATAATCTGCGTCCTTTTAAAAAAATCATATAATAAACCACTGAAGAATGCAACTAATTTTCTTCTCTTTCACACTTCTGACGAATTTATATTTTTGTTTCTTTGGTTCTCGTTTTCAATATTCTTATCAAAACTTATCGTAGTATCAAAGTTCATTCTTACGCAGTTATTTTCGCCGGCGTTTAAGTTTAATCTGGCATTTATATCGTTCAGTATTGGATAAGAAAGGCGGCGTTATAGTCGTTAAATAATACTAATCACAAAAAATGGCTTCCGTCGGTGCTGTAACCCGTATTTTGTTGGGAAAACATGTGGTGAGCAGAGTGGCGGCCACCAATTCCGGTTCTATTAAATTCTATAGCACTGCACCAGCATATGAAAACATCAAA…	probable enoyl- mitochondrial-like	gi|308512715|gb|ADO33011.1|enoyl-CoA hydratase [Biston betularia]	ADO33011	4.09e-141	95	P:metabolic process; C:mitochondrion; F:catalytic activity	metabolic process GO:0008152, mitochondrion GO:0005739, catalytic activity GO:0003824	-	21103	9.30197	14544	8.7831	1.432 down
SpodoLitt_C2413	622	CCAGCAGTTACGCTTAACCTTGTACTTGTGGTAGGCACGTCCAGCCTTTAGGATAGGCTTGTCAATACGACCACCACGACCAACAACCTTAACTCCTCCCACTTATTTACCACCAGTGACACCGGCCCTCAAATGTTACCCAGGTTCGACTGACCCTAGATGCCCTAAGCCAACGACACCTGAACCACCACGGTGCTTCCCAGGATCAACTGACCCCAGGTGTCCTAAGCCGACCACGCCTGCACCACCAAATTGTTTCCCTGGAAATACCGACCCACGTTGTCCAAAACCAACAACCCCCGCCCCACCACGGTGCTTCCCAGGCTCAACTGACCCAAGATGTCCTAAACCTACGACACCTGAACCACCTCGTTGCTTCCCTGGATCAAGTGACCCCAG…	isoform a	gi|512892210|ref|XP_004922875.1|PREDICTED: proteoglycan 4-like [Bombyx mori]	XP_004922875	2.14e-77	92	P:cell-matrix adhesion; C:apical plasma membrane; P:actin filament organization; F:structural constituent of chitin-based cuticle; P:apical constriction; P:regulation of embryonic cell shape	cell-matrix adhesion GO:0007160, apical plasma membrane GO:0016324, actin filament organization GO:0007015, structural constituent of chitin-based cuticle GO:0005214, apical constriction GO:0003383, regulation of embryonic cell shape GO:0016476	-	11	-0.38258	7080	8.76616	567.604 up
SpodoLitt_C714	2416	TGTGGGGTGACGTGACGTTGTGGACGTGTCATTCGCGGACGGCTCGTTGGCGGCGTTGCGCAGGCTCTTTCTCGCGAAAAGTCCTATTGGAGTGTTACTAATGAACAAAAGTTGAATGGTTTTAGCCGGATTGATCAGTTAATATTTTAGTTAGGGTAGTTAATTCGCAATAAATCAAAATGGGAATCAAATTCCTCGAAGTTATAAAGCCGTTTTGCAGTATATTGCCAGAGATAGCAAAACCAGAAAGAAAGATCCAATTCCGTGAGAAAGTATTATGGACTGCAATCACTCTATTTATTTTCTTAGTATGTTGTCAGATCCCCTTATTCGGTATAATGTCGTCAGACAGCGCGGATCCCTTCTACTGGATCCGTGTAATCCTTGCATCAAATAGAG…	transport protein sec61 alpha subunit	gi|357611695|gb|EHJ67611.1|transport protein Sec61 alpha subunit [Danaus plexippus]	EHJ67611	0	100	F:protein transporter activity; C:Sec61 translocon complex; P:cuticle development; P:head involution; C:fusome; P:positive regulation of cell death; C:integral to membrane; P:dorsal closure; P:neuron projection morphogenesis; P:negative regulation of autophagy; P:SRP-dependent cotranslational protein targeting to membrane, translocation	protein transporter activity GO:0008565; Sec61 translocon complex GO:0005784; cuticle development GO:0042335; head involution GO:0008258; fusome GO:0045169; positive regulation of cell death GO:0010942; integral to membrane GO:0016021; dorsal closure GO:0007391; neuron projection morphogenesis GO:0048812; negative regulation of autophagy GO:0010507; SRP-dependent cotranslational protein targeting…	-	35363	9.09858	27406	8.74953	1.273 down
SpodoLitt_C701	591	ACTAGCTGGTGGTTGGGGAGCAGGATGGGGAAATGGAGGGGAGTGTATATAGTGCTGCCTAAGCGGTATCGTGTAATCCTAACGTCAAACAATATGCGTATAAAAGCAGCGTCTTGTTTTACAAAACATTATTAACGAAGTGTAACTGTCAGTAATACGAACTCGAATAATAAAACGAATATCTTCAAAATGTCTTCGAAAATCGTTCTCATTGTTTGTGTTGTGATCGCTGTAGTGGCTGCAGTTCCTGCCCAAACTGGAGGTGGTGCTGGACCCTGGGGTGTTGCTGGTGGTTGGGGTGGAGCCGGTGGTGGAGCTGGTGGATGGGGACCAGCTGGTGGTTGGGGAGCAGGATGGGGAAATGGAGGTGCCAACCCTTGGATCCCACCATGGGTAGCC…	peritrophin type-a domain protein 2	gi|291480639|gb|ADE06397.1|peritrophin type-A domain protein 2 [Mamestra configurata]	ADE06397	1.88e-34	74	-			1802	6.83479	6646	8.73647	3.736 up
SpodoLitt_C896	3639	GATGTCACCACCACCAGGTACACAGTTCACATTATGGGGCCAATCACACACCTGGATCTCGTAATTGAAGTGGGTGCCAGGAGCGCAAGAACGTTCAACTTTCTCGCCATGGACGCAGTAGTAAAATTTATCGCACTCAGTTTCATGGGGCAGAAGATGATGGACGTCAAAGTCAGCTGGGCAACCGTTATCAAGAACTTCTCCNNNNNNNNNNNNNNNNNNNNNNNNNNNNNNNNNNNNNNNNNNNNNNNNNNNNNNNNNNNNNGGGTGGACGCAGACGCCTACGATAGGGCTGAACACGGTACCAGCAGCGCAGATCCTCTCAACAAGCTGCCCCTTGTCACAGTAGTAGAATTTGTTGCAGTACACTTCGTGAGGGAGAAGCCAGTGGACATCAAA…	aminopeptidase n	gi|30961821|gb|AAP37951.1|midgut aminopeptidase N2 [Helicoverpa armigera] >gi|33641859|gb|AAQ24379.1| midgut aminopeptidase N2 [Helicoverpa armigera]	AAP37951	0	75	F:metalloendopeptidase activity; P:proteolysis; F:zinc ion binding; F:aminopeptidase activity	metalloendopeptidase activity GO:0004222, proteolysis GO:0006508, zinc ion binding GO:0008270, aminopeptidase activity GO:0004177	EC:3.4.24.0; EC:3.4.11.0	50119	9.01111	40823	8.73319	1.212 down
SpodoLitt_C770	1993	CAGATCTTTAAACAATATAGTTATAAAATCGTTTATTATTACTTTTAATTTAATTACAGCTGAAAAAAGCATTAATAATATTGCACATAGACAATTGACGTAAATCAGCTGTCCAATATCAGTCGTTGTAGGTGGCAGCACCGCGTCACGTGAATTTTCATGGCGTTGAAGGGCTAGTCCCGAATTGTCTTGTGATTTCGCCAAATTATTTGCTGTTTCCAATATTTAGTGTTAAACAGCATTAATTTATAAGTTCCAGTGGTGAAGATGTCTGAATACTGGGTAATCAGTGCCCCGGGCGACAAGACGTGCCAGCAGACCTGGGACACCCTCAACAATGCCACCAAGTCCGGCAATCTCAGCGCCAACTACAAATTTCCAATCCCTGACCTGAAGGTG…	vacuolar h	gi|389614816|dbj|BAM20425.1|vacuolar H[+] ATPase 44kD C subunit [Papilio polytes]	BAM20425	0	96	F:hydrogen ion transmembrane transporter activity; C:vacuolar proton-transporting V-type ATPase, V1 domain; P:regulation of juvenile hormone biosynthetic process; F:hydrolase activity, acting on acid anhydrides, catalyzing transmembrane movement of substances; P:ATP hydrolysis coupled proton transport; C:plasma membrane	hydrogen ion transmembrane transporter activity GO:0015078; vacuolar proton-transporting V-type ATPase, V1 domain GO:0000221; regulation of juvenile hormone biosynthetic process GO:0007557; hydrolase activity, acting on acid anhydrides, catalyzing transmembrane movement of substances GO:0016820; ATP hydrolysis coupled proton transport GO:0015991; plasma membrane GO:0005886	EC:3.6.3.0	31183	9.19463	22302	8.72926	1.380 down
SpodoLitt_C433	1392	TTTTTTTTTTTTTTTTTTTTATCGTATTCAATTTTTATTTTATTATTCTAAACTTAAAAAGTTAATCCTATTCGTGCAAAATAATACTTTTTACAACATTTTTAATACCTACTGAGAGTGAAATAATTTTATAATGTAAATAACTGCGTCTTGGAGGGGATGACCGACGGAATAAATGAAAAGTTAGCACCAAGATGAATTTGTCTTTTAGATTGTGAATATAAATACTTTTTGCCTAAAAGCTACATACCAACTTGTATTGAGGTTGCCATACTCATGATCATTATTATTATTTCACTCTGTGATATTGAGGATGTAGTTATGGCTATCATTGAGTAAAAATATCCAAATTGTGAACAATTTGTTAATTTAATAAATAACTTAATAATAGATAGACAC…	c-type lectin 4 precursor	gi|284813583|ref|NP_001165397.1|C-type lectin 4 precursor [Bombyx mori] >gi|283139166|gb|ADB12588.1| C-type lectin 11 [Bombyx mori]	NP_001165397	8.75e-148	96	F:carbohydrate binding	carbohydrate binding GO:0030246	-	31	-0.26233	15518	8.72396	507.156 up
SpodoLitt_C115	1486	TTTACTTCGATCAAAGTTTTAATGTTATTTCCACATACCAAAACTCTAATCATTTACAATTTTTGCAATTTTTATTAATTTTATTTATACAATGTTAGCTCAATAACCTATAGAGCTACCTGTGACTAATATTTTGTTTATAACTATTTTTCAAGAAAGCAAATCTTAACTCCGGACATGAATCAACAACTTTAGAAAATATTTTAAAAATATTCTAAGGCGTACAACACCTTTTCACTATACATATAATCATATACTCTATGATTTCATGGTGCACTGTCAAAAATAATGTATATTTATATTTTCTCAATATAATGAAGTTACCTATATCGCCAAAGTCTCAACAATAGGGTCATTACAACACTTAACTAGGTCCTATTATAAAAGAGAATCGACATG…	transcription factor btf3 homolog 4-like	gi|389611369|dbj|BAM19296.1|transcription factor btf3 [Papilio polytes]	BAM19296	1.79e-96	93	-			14437	8.50708	16523	8.7201	1.159 up
SpodoLitt_C626	1072	TTTACAGCTGGTAACATTGTCAGTTTATATGTCATAGCTATCAAAATCAAACTAACCTTTCTCAAAAATGGCGAACCGTAGTGGGCCTGCTAGACGCGTTCCTGAAACAGAACCTACAATAACTTACGTTCAATGCGATGGATTGGCGGTAATGAAAATAGTGAAACACTGCCATGAGGAATCATGCAGCAACATGGAAGTGGCTCAAGGAGCCTTGCTTGGATTGGTTGTGGAGAACCGCCTGGAGATCACCAACTGCTTCCCATTCCCGAAGCATGATGACACCATGGATGAGGAGGAGTACCAGCTTGACATGATGAGGAGACTCCGCCGTGTCAATGTTGATCATTTCCATGTAGGATGGTACCAGAGCGCAGATGTCGGTAACTTCCTGAGCCA…	eukaryotic translation initiation factor 3 subunit h	gi|389615175|dbj|BAM20575.1|eukaryotic initiation factor 3 p40 subunit, partial [Papilio polytes]	BAM20575	0	83	C:cytoplasm; P:translational initiation; F:translation initiation factor activity	cytoplasm GO:0005737, translational initiation GO:0006413, translation initiation factor activity GO:0003743	-	7917	8.11143	11820	8.70763	1.511 up
SpodoLitt_C180	3602	GTCAAAGCGCAAGAAGGCGATGCAAATCCAGATTACTTTCAAAATGATTACGACAATTTATACGACTCATATGTTGATACCAGTGATGAAAGCACAGACGTAAAACAAGCCGATGCAAGCAAGTCAGCAGAAGCAGACGATGTACTACAAGACCCAGACACACAACCTCTACCAGAACCAGCTGACAATGATAATGATGCAGGAGTAGATTCTAACGCCATCCCAGACTATCAAATCGAGGATAACCGATCAAAGGAACAAGTTGAAGAAAATCAAGACTTACCAGCTGAAGAAGAAAAACTGGAGGACCAAAGTCTAGAGGAACACAAAGTTCTACCCCTAGGAGCACCTGAACCAGATAATGAAGAGTACCCAGACTTTGAGGCTGATAATCCCCTA…	hypothetical protein KGM_16675	gi|357617742|gb|EHJ70970.1|hypothetical protein KGM_16675 [Danaus plexippus]	EHJ70970	1.11e-58	70	-			26503	8.10701	39423	8.69805	1.506 up
SpodoLitt_C4499	1036	CCCCCCCCGCAGCCGACCATGTACCCGCCACCCCCGGACTTCGGGTACCCGCCGTCACAGTACCCTCCCCCTCCCTCGTACTACGTGCCTGGTACCGTGATGATCCCCGTTCCCGTACCACCATCACAGCCACCTCCACCTGAACCCACTCCATCACAGTCTACTTACATCACCAACTACATCTACCACGGTGAGACTACTGTCACCCCGTCAGGCGACCAGACGGTGTCAATCGTGGAGGCCCCCGGAGAGTACGACTGGGTGCCTACTACCGCGCTGCTGGCGGGCTCCTTGACTGGTCGAGCAGTTGTAGGAGGACATGAAGGTTGGGACGGAAGTCCCCTGTGGGTGATCCGTGCTTGGCACAATGGAGATCTGATGCCGGGCAAGCTGTCCGTG…	proline-rich receptor-like protein kinase perk11-like	gi|512888444|ref|XP_004922088.1|PREDICTED: uncharacterized protein LOC101739569 [Bombyx mori]	XP_004922088	4.24e-94	86	F:methyltransferase activity; P:methylation	methyltransferase activity GO:0008168, methylation GO:0032259	EC:2.1.1.0	8559	8.27317	11330	8.69723	1.341 up
SpodoLitt_C5157	757	AGTGGACCACCGCTGTCTCCCTGACATGTTGACTGAGAGGTAACGTTGAAGAATCGTGCGCAGATAGAGGTGTCAATGATGATGCCACTTGTGAACGTGCTGCCACAGGCCTGGTTCGAGATCGCGGTCAGGTACACCCATCGCAACACCTCGGTGACGGCGCCTCCAGTCCATGTTCTGCCGTGTCCACTGGCGTAGACTACTGCTCCTTCATAGTTGCGGTACGCTTCAGCTCTCGGTTGAATGCGGATACGTTGCAGACGGAAGGAATATGTGACAGGGCTCTGGAGCTTGACAAGACCGATATCATGGGGTTGTACAACAGTTGGTCGGTTGTTGTCGTACAGCGGGTGGTTGTAGTATTCAGTTGTCTCGTGGATGTACTCCGGGTCGGTAAGG…	serine protease 24	gi|304443595|gb|ACR15967.2|serine protease 24 [Mamestra configurata]	ACR15967	1.3e-122	85	F:serine-type endopeptidase activity; P:proteolysis	serine-type endopeptidase activity GO:0004252, proteolysis GO:0006508	EC:3.4.21.0	16515	9.67419	8236	8.68976	1.978 down
SpodoLitt_C2837	1920	GAAAAATTTTGTTATGCGACCAAATTCAGATGGTAGCGTACCGCGTGGGTTTTGTATGTAAATAATCGACTTCTGAAATAATAACGTTACACCTTTCGCTCGCACTTCAAGTTGATTATTCATCAAACCAAAGCAATTTACACTTCTTTGATTCGTGTTCATCACTGTTCGTGTGTGCTACGCAATTTCGCGATCCTTACGGGCTGACCGTGTTTTTCTTCCCAAGTTATTTCAAGGCTTAATTACGACTCGCCAAGATGACGAAGTTAATACAACAATTAAATTTTAGTAGTAGTATTAGTAGTAATTATAATAATTACTACGACGTCGCTGGCTTGGAACCACCCGCTGTTGAAGAGAAGAATTACTATGGCGACAGCGCGTCTTTGAGCGCGGCCG…	ornithine decarboxylase antizyme	gi|156546886|ref|NP_001037028.1|ornithine decarboxylase antizyme 1 [Bombyx mori] >gi|10304393|gb|AAG16235.1|AF291575_1 ornithine decarboxylase antizyme [Bombyx mori]	NP_001037028	2.23e-89	84	P:polyamine biosynthetic process; F:ornithine decarboxylase inhibitor activity; C:cytosol; P:negative regulation of catalytic activity; P:regulation of cellular amino acid metabolic process	polyamine biosynthetic process GO:0006596, ornithine decarboxylase inhibitor activity GO:0008073, cytosol GO:0005829, negative regulation of catalytic activity GO:0043086, regulation of cellular amino acid metabolic process GO:0006521	-	18585	8.50184	20866	8.68793	1.137 up
SpodoLitt_C2233	1880	GATGGCAGAGTTTTACCCGACACAAGCTACCAGAACAATGGCCAGCCCTACGTCATCACGGCTGCTCGATTGGCTCAGATTAGAGGAAACTTCATGTACTGGTTCTACGATTTGGGAGGTAACGAGAACCATGGAGACTACCAGAGGGACATCCACGGCTCCACTCCACAAATCCATAAGAACTTCAACTTCCAGTTGCCGTTCTTCGGATTTAGATTCAATTACACTAGGTTATCTATGAACGGTTACATCTACTTCAGTGACCCTCCAGACCACTACACATACCCTCTCTCCTTCCCCATGAGAGACTGGCCCAACGTAAACGACCCTTCGTTCATCGGTATCTTCTTCAGCAAGTGTCGTATCGGTAGCCTGAATCAGGACGACCCTGATCAAAGA…	extracellular domains-containing protein cg31004-like	gi|357623997|gb|EHJ74925.1|hypothetical protein KGM_05469 [Danaus plexippus]	EHJ74925	0	95	P:cell-matrix adhesion	cell-matrix adhesion GO:0007160	-	10905	7.77663	20349	8.68585	1.878 up
SpodoLitt_C581	3388	TTTTTTTTTTTTTTTTGTTATATCACTATTTATTTATTGGTAAAAAACGAAAACAAAATACAACACTTTATTTGTAATTCCTAATATAAGTAAAACCTATCACTAAATGCGTCTAACATTATAATGACGTATATTTAATTAATATATTAAATTCTCAATTATATAGGTAAATGTGTACAAAAAGTATTTTATACATTAAATTGTACAAATAAATAAAATTGAAGCAGATACTCATTTAAATATTAATTTTTATCACGTTCAGGTAGGTGAACTTTGTTCGAAGGATTTTAGTAACATCAGTTAAATCAATAAAAAAAATATTCATAAAGCATGGTCTAAAAATAAAAGTTATATTTGTACCCTGTGTATTTATATTAATAACTTGAAGCTAAAATAAAT…	isoform b	gi|357623530|gb|EHJ74640.1|hypothetical protein KGM_11043 [Danaus plexippus]	EHJ74640	0	72	F:zinc ion binding; C:intracellular			17068	7.55938	36568	8.67717	2.170 up
SpodoLitt_C520	1845	TTTTTGTGGGGGGTGGGGGGGGGGGGGGGGGGGGCGGGGGCGGGGCGGTGACGGCGATGCCCTGCCAGGTCTCCTCGTTGATGTGGTCCTGGTAGGACGGCGGCACCAGGAAGCCATACCCGTACCCTGGCAGCTCCAGCGTGTACGACATTGCGGCGCCAGCCACCTGTCCGTAATCCTGTGCACTTCCCGAAGTGGAGTATAGAACGGTGGCACTGTTCCCCACTCGGTAGAACCCAGCTTGGGGCAACTTCATCGCGTCCATGGCGGCACCCATGGCCGATCCCACGAGGAATATTGGTAAAGCATTGGGTGGCAGAGTGCCGTCACCATATGCGAACAGCACGTAGTTCCCGTGGCTGTGGATGTCCATAAATATTTGCACCCTGTCCTTGTGCT…	carboxypeptidase a	gi|357631501|gb|EHJ78972.1|carboxypeptidase [Danaus plexippus]	EHJ78972	1.81e-152	72	P:proteolysis; F:metallocarboxypeptidase activity; F:zinc ion binding	proteolysis GO:0006508, metallocarboxypeptidase activity GO:0004181, zinc ion binding GO:0008270	EC:3.4.17.0	19396	8.62227	19828	8.67289	1.035 up
SpodoLitt_C68	1029	ATTTTCTATTAAACCAACATTTTCTTTCATTTATGTACAAAATTAGTAATGTCATGTATTAATGTTTTTATTTACAATATCTCTTAATTCAATCATTCGTGGGGGTCCAGACCAGTGCCGATGAAGTCAGTCAGTACCCTGCCAGCCGATGGTGGGAATAGGTTGAAGACCTTATTTGAGTAGTACATGTCACTAGGGATGGTAATCTCATGGTATTCTCTAAGAACGGCGTCTACAATCTGGTCTGCTGCGTCTCCTGGGTCCACNNNNNNNNNNNNNNNNNNNNNNNNNNNNNNNNNNNGTGAATTTGATCCCATTTGTATTTCTAGGGTCCTCATGAAGCTCCACGGCGAGTGATTCCATGATGCCTCTGACGGCGTATTTACTGCCACAGTAGGG…	short-chain dehydrogenase	gi|357602501|gb|EHJ63420.1|short-chain dehydrogenase [Danaus plexippus]	EHJ63420	2.02e-102	84	F:oxidoreductase activity; C:postsynaptic membrane; C:lipid particle; F:extracellular ligand-gated ion channel activity; P:ion transport; C:integral to membrane; F:nucleotide binding; P:oxidation-reduction process	oxidoreductase activity GO:0016491, postsynaptic membrane GO:0045211, lipid particle GO:0005811, extracellular ligand-gated ion channel activity GO:0005230, ion transport GO:0006811, integral to membrane GO:0016021, nucleotide binding GO:0000166, oxidation-reduction process GO:0055114	-	13215	8.90961	11023	8.66611	1.183 down
SpodoLitt_C1732	2101	GAATGTTTTTCCACATCGGTAAAAAACCGATTGAGTCATAAACTTACTTGTCCATACTTATAAAGTTGTTTTACACAATGGAACAACTCGTGATTGGTGATTGTAACATGAAGATTGTTGGTGCTACTCTGTGATTATCTATTTGGATGTATATCTATTGCACCTACACATGTCTCAAATACAACGAAATGTTACACAACTTATAATAATACAAACAAATATTGGCACATCTGTCTACCAACATACGTTCCAAAAAGATGGAACAAGACATCTATGTTAACCACCGTCTATTTGCCTACCTTTTGTAATCAACCACGCATTATATAACGCACACAACAAAAGATGCTCTTTGTTAACCCAGCATAACTAAAAGTAAGTTGATCTCAATAAAAACAATGC…	endocuticle structural glycoprotein bd-2-like	gi|290563241|ref|NP_001166717.1|cuticular protein RR-1 motif 34 precursor [Bombyx mori] >gi|223671170|tpd|FAA00537.1| TPA: putative cuticle protein [Bombyx mori]	NP_001166717	2.19e-103	90	P:neurogenesis; F:structural constituent of chitin-based cuticle	neurogenesis GO:0022008, structural constituent of chitin-based cuticle GO:0005214	-	7	-3.00309	22409	8.65984	3242.583 up
SpodoLitt_C500	1417	TATTCATTATTATTTTATACATACACCTTCCTACATCACACTAATTATATTAAACTAGCTTCTGCCCGCGACTTTTTACGCGCAATCCCGATATTTCCCGTTCCCGTTTTTGATTTTCGGTAAAAAGTAAAAAAAAAGAATTGGGTAAAAAGTATCCTATGTCCGTCTCCTGGTTCTAAGCTACCTTCCCACCAATTTTCATCCAAATCAATTTAGCCATTCTTGAGTTATAAATAGTGTAACTAACACGACTTTCTTTTATATATATAGATTTGAAAATTTATTTGTTTGGATGTCAATCACGCTGAAAATACTGAATGGATTTTTATAACATTTGCTGTATAGGCAGGGTATTGGCTGGCCGAGGTGATACAATACTTTTTATCCTGATTATATGCT…	gxt repeat-containing collagen-like protein	gi|507017946|ref|WP_016090116.1|hypothetical protein, partial [Bacillus cereus] >gi|500520454|gb|EOP86052.1| hypothetical protein IEG_00417, partial [Bacillus cereus BAG5X12-1]	WP_016090116	1.78e-27	83	-			21650	9.19128	14739	8.65801	1.447 down
SpodoLitt_C856	1523	AAAATATCTTTGAAAACACTTAAATAAGATTTCATTACTTGAAATTCGTTGAAAAATTGTCATTACCATTGAGCGAGATCACAAGACCATTCATAGACAATATTTTATCACTTGTCTTCTGTCATCAGGTGATCTAGGTTTGGGAGTAAAAATCCTGAAAAAGGGATAAAACGCCAAATATTTTCCTAAATCAATATGTCTGGAAAAGAAAGGCTAGCGATTTTCCCTTCTCGGGGTGCTCAGATGTTGATAAAGGCTCGTCTGGCTGGAGCACAGAAAGGCCATGGTCTCTTGAAGAAGAAGGCTGACGCCCTCCAAGTGAGGTTCCGTATGATTCTGAGCAAAATTATCGAGACAAAAACTCTTATGGGTGATGTGATGAAAGAGGCTGCATTCTCG…	vacuolar atp synthase subunit d	gi|498954026|ref|XP_004523596.1|PREDICTED: V-type proton ATPase subunit D 1-like [Ceratitis capitata]	XP_004523596	3.77e-146	93	F:ATPase activity, coupled to transmembrane movement of substances; C:plasma membrane; C:vacuolar proton-transporting V-type ATPase, V1 domain; P:proton transport	ATPase activity, coupled to transmembrane movement of substances GO:0042626; plasma membrane GO:0005886; vacuolar proton-transporting V-type ATPase, V1 domain GO:0000221; proton transport GO:0015992	-	20814	8.99919	16199	8.65579	1.268 down
SpodoLitt_C2456	921	CTTCTCCATTTTTGGGGGGGGGGGTGTTTTTTTTTTTCTCCGCTCTTGCTTTTTTTTCGGGGGCACGACCATGAGAACATGAAAGTGCAGTGACCAAGCAGCCAGGCATGTTTGATCCTCCATTAGGGTAAAAATCAGCGTCACCACACAAACCGCTAAATCCAGTCATTGTTGTTTCTGTGTGAATTACTTCTACGTAACGGCCATCGGTCCGTACTATACGGTTGCGGTCAGAATCCCAAAGAGGACCAGCGGGATCCAAAGCTGTGATCCTCCTGACTCTAGAGCCCGTTTCTCTGCCTGCGTTTCCAACAAGGTGACCACCAAGACTGAATCCTACTAAGTGTACTCTATCGTAGGACATTCCCAATCCAACAAGCCAGACTATAAATCGACCGA…	neutral lipase	gi|512931612|ref|XP_004932346.1|PREDICTED: lipase member H-A-like [Bombyx mori]	XP_004932346	1.83e-78	61	C:extracellular region; F:retinyl-palmitate esterase activity; P:lipid metabolic process; F:triglyceride lipase activity	extracellular region GO:0005576, retinyl-palmitate esterase activity GO:0050253, lipid metabolic process GO:0006629, triglyceride lipase activity GO:0004806	EC:3.1.1.1; EC:3.1.1.3	7614	8.27685	9766	8.65294	1.297 up
SpodoLitt_C225	1668	TTTTTTTTTTTTTTTTTGGTAGGTAAAGGTATAAATAAGTTTATTTAAACCACAGCGGAATGAACGTCGAACAGGGTAGGTAATCGTTGTCTTTTACGACGTACGCACTTAAAATAAAGTTACATAATTATTATAAGTAAGTATTACAAACGGTTAATTCAAGATCCCAAAACAGGATTGAATTAAATCAAATTGCATTGAAGCTGACAATTCAAGGACATACAAACACGAGAAACGATAGAGTATTTGAGCAAGAAAGTAATTACAGAATAGATTATAGTCAACTCAAATATAGGGGAAGTGCTGTAGTTCTGTATCATTCTAATTTGATTATGCAATACAGAGAGTATGTAATGGAGCTTTATGTACTCCTGCGGATAGATATGACTTAATTATTAC…	fk506-binding protein	gi|169234934|ref|NP_001108408.1|FK506-binding protein precursor [Bombyx mori]	NP_001108408	3.52e-136	94	C:extracellular space; P:protein folding; F:FK506 binding; P:inter-male aggressive behavior; F:chromatin binding; F:calcium ion binding; P:muscle cell homeostasis; F:peptidyl-prolyl cis-trans isomerase activity	extracellular space GO:0005615, protein folding GO:0006457, FK506 binding GO:0005528, inter-male aggressive behavior GO:0002121, chromatin binding GO:0003682, calcium ion binding GO:0005509, muscle cell homeostasis GO:0046716, peptidyl-prolyl cis-trans isomerase activity GO:0003755	EC:5.2.1.8	19117	8.74554	17682	8.6512	1.067 down
SpodoLitt_C769	1695	CTAGTTATTTATATCTATATTTTAATTTCTACATACAATACTGCTACGTAAATGTACTATGGAAATAATATGGGAGATAGAGTATTTAAATATATGCATAATATTAGAACAAAGTCTACAGCATAATGTTACAGTTATGGATCGGGGTAAGAGGAGCATAAATAGTTGAAGCTGACTAGTATACATTTTTATTACAACAATCAAAATTAAATTAATATTACTAGATAATGTCACTCGAGTAGTTGACACCGAGATAGAATAGGCAACTAGTTTTCTGACCGATGTACGACAAATTTAGTCATGTACAACATTAAATATATTGTGTACAATTATGACGCACAAATCGTCGCAAAGGTATGATAAAAAATTTCACACATAAATTAGAACAACAGATTTATT…	hypothetical protein	gi|389610565|dbj|BAM18894.1|hypothetical protein [Papilio polytes]	BAM18894	6.39e-20	69	-			119	1.39417	17932	8.64967	152.800 up
SpodoLitt_C2800	537	CTACCAACGGTACAACCTTGGCACCACCTACGAATGGCACTACCTGGGCACCCCCTACCAACGGCACAACCTGGGCACCACCTACTAATGGTACAACCTGGGCACCACCTACCAATGGCACTACCTGGGCACCACCTTCTAATGGTACAACTTGGGCACCACCTACCAATGGCACTACCTGGTCACCCCCTACCAATGGCACAACTTGGGCACCNNNNNNNNNNNNNNNNNNNNNNNNNNNNNNNNNNNNNNNNNNNNCCAACGGCACAACCTGGGCCCCACCTACCAACGGCACAACCTGGGCCCCACCTACCAACGGCACAACCTGGGCACCACCTACCAACGGCACAACCTGGGCACCACCTACTAATGGTACAACCTGGGCACCACCTACCAATG…	coagulation factor v	gi|156327341|ref|XP_001618689.1|hypothetical protein NEMVEDRAFT_v1g5061 [Nematostella vectensis] >gi|156199910|gb|EDO26589.1| predicted protein [Nematostella vectensis]	XP_001618689	6.46e-39	62	F:chitin binding; P:chitin metabolic process; C:extracellular region			38747	11.7059	4591	8.64289	8.357 down
SpodoLitt_C837	1068	TAACGCCAAGTGTCGAGCTGTTCCAGCAGAGGGTTCAGCCCTGAGATGGCAAGGGACGCGGCAGTCTTGCCGATAGCTCCTTGGAACCTGTTAACGTAGTCTATAACGACTTCTTCGATAACAGAGTTGACGATACCGTCGATGTCACCGCCGCCGATGACTCCGGTCAATTCCGACTTGAAGCCGGGCACTTGGAAGGAAACATTCTCGATTCTGTCAATGAGCACAGACTTCTCGTCATCGGACTGCCTCAGGTACAGTTTAGCTTGGAACCTGAAGTTTTCCACTTGGAATAGAGCTTTTCCTTTTCCGTACAGAGGGATGGCTGTGAAGAGATCACCAAGAAGGTCGTACTCCTCAGCAGTTGCGTCAAGGACTGGCACGGAGATGTCAAGGTCG…	cg7953	gi|357612895|gb|EHJ68222.1|hypothetical protein KGM_22385 [Danaus plexippus]	EHJ68222	9.7e-85	77	-			13663	8.90424	11242	8.64083	1.200 down
SpodoLitt_C1513	2942	GCGCGCCGGGTTTGAGCCGGCTGTAAGAACGAGTCTTCAGTTGGATTTAAGAACATCGGACGGGCGGGCGTGTGTAGGATGGATCGCTAACGACACCAGCAGTTTTTTTCATTCCGCCTTCTAGCAGTGTTTGTTTATTACCTTCCGGCACATTTTCCGTAAATCCTTCTCGACCGTGGTGCTTTATAATTTTTATTTTGGCGTTTATTTTCTATATTAAACTTTAACGCCGTTCCGATTTCACGTCGAGAAGGCGGCCGCCACAAGTTTGAAAGCGGCTTTTCAAGAGTAGTACACCTACTCGTTATAATTCTCAATATCGCTGTATCAACGCATCAAGCAATCAGGATGGTGAAGAAGGTTTCAGAAGAGAGTGTAGATAGCGGTGTAGGCCGCTGC…	mitogen-activated protein kinase erk-	gi|512898053|ref|XP_004924304.1|PREDICTED: MAP kinase-interacting serine/threonine-protein kinase 2-like [Bombyx mori]	XP_004924304	0	91	P:regulation of growth; P:protein phosphorylation; C:microtubule; C:centrosome; F:ATP binding; P:negative regulation of Ras protein signal transduction; P:microtubule-based process; C:nuclear envelope; C:cytoplasm; F:calmodulin-dependent protein kinase activity	regulation of growth GO:0040008, protein phosphorylation GO:0006468, microtubule GO:0005874, centrosome GO:0005813, ATP binding GO:0005524, negative regulation of Ras protein signal transduction GO:0046580, microtubule-based process GO:0007017, nuclear envelope GO:0005635, cytoplasm GO:0005737, calmodulin-dependent protein kinase activity GO:0004683	EC:2.7.11.17	10284	7.03237	30861	8.63616	3.039 up
SpodoLitt_C2803	494	CTGAAATCTCACATCAGGGTGAAGAGTGGACAGTGAATTATTAAACCCTCTGCTGAGCTGTTGGGCAGTACTCCTCAGGAAAACACGATCAAAGAATGAAATCCTTCATAGTTTTGTGCTTGTTCGGTCTGGCTGCGGTGGCTCTGGCCAAGCCTAATGGTAGCACGTACACCGACAGATACGACAATGTCAATCTGGATGAGATCCTTGGTAACCGTCGTCTCCTGATGCCCTACATTAAGTGCATCCTCGAAGAGGGCAAGTGCACTGCTGATGGCAAGGAACTGAAATCTCACATCAGGGAGGCTTTAGAACAAAACTGTGCCAAATGTACCGATACTCAGCGCAGTGGAACCCGTAGGGTCCTGGGCCACATCATCAACAATGAGCAGGAGTCCT…	chemosensory protein 3	gi|122894084|gb|ABM67688.1|chemosensory protein CSP1 [Spodoptera exigua]	ABM67688	2.14e-82	97	-			4977	8.55998	5167	8.63208	1.051 up
SpodoLitt_C5123	390	TTTTTTTTTTTTTTTTCCCCTGTGTTTTTTTTTTTTTTTTTTTTTTTTTTTTTTTTTACCAGTCTTTTTTTTTTTTTTTTTTTTTTTTTAAAAAAATTTTTTAGGCCGAATTGTTGATTATTTTAATTTTTTTTTGGTACTAAACAATTTTTTTAACATAATATTTATGCATAAATGAATGACTTCGTCAAATTAGTAAGGGTATCTTCTGCCAGTGTCCAAGCGGTACATTCCAGATCCTGATTTCCTTAAGTCATCGTTGCCCATACGAAGTTGAGAACCACGGCAGTTGTTCCAGGTCAGCTGAGTCTGGGTAGCGCACTGACGTCCAACCAAGTGGTTGTATGTGACAGTAGCAGCAAAGAATTCCCAGGCACGGTTGTGGTTGCA	neutral lipase	gi|385655181|gb|AFI64310.1|neutral lipase [Helicoverpa armigera]	AFI64310	1.62e-27	86	C:extracellular region; F:hydrolase activity; P:lipid metabolic process	extracellular region GO:0005576, hydrolase activity GO:0016787, lipid metabolic process GO:0006629	-	985	6.56374	4042	8.61988	4.158 up
SpodoLitt_C59	1522	ACACGATGCTAAGCCGTTTCCGTGCGGTTGGTACAATCGTATAGGCGGACCAATCACAGTCGAGATAGATGTCGCTTTTGAGCCGACGCGAGTCGACCCCAAGCTAGCTTGCTCTGGGAACATTTGCTTCGAGCTCCATACATTTTCTTCTGGTTCTCTACGTCTATAGTTTGGTTGTGCACCAGTTCAAAAATAATTTCAAAATTTTTGCCCTCAGGAAAAAAGTTAAAATGACGGACAAGCCTAAGCGTCCCATGTCAGCTTACATGCTGTGGCTGAACAGTGCCAGGGAACAGATTAAGTCTGAGAATCCCGGCATGAAAGTCACCGAAATCGCCAAAAAGGGTGGCGAGATCTGGAAATCGATGAAGGACAAATCTGAATGGGAGGAAAAGGCCG…	cg17950	gi|357608070|gb|EHJ65807.1|mobility group protein 1B [Danaus plexippus]	EHJ65807	4.37e-64	90	C:nuclear chromatin; P:muscle organ development; F:DNA binding, bending; F:AT DNA binding; P:chromatin organization; P:dendrite morphogenesis	nuclear chromatin GO:0000790, muscle organ development GO:0007517, DNA bending activity GO:0008301, AT DNA binding GO:0003680, chromatin organization GO:0006325, dendrite morphogenesis GO:0048813	-	31159	9.58217	15775	8.61856	1.950 down
SpodoLitt_C441	585	TAGGAATTAATGTTTTGTCTGCTTATCTATTGTAAGACTGTGCTTTTGTCATTGTATTCTGCCCGTAGACAATTATTTGCCATCTATATTTTAAAGATCAATGCGTTTGTAGTAGTGCTTGTGCTTACTGCTTGTCACTGAAATGTCAGATTTTTTCAGCAGTCAAGAAGATCTGCATTGAATCGATTGCTAGAGTATTATTGCGACTATTTGTGAATTTGTACCCGTTCAATACAAAGCTTAAAAATGCAAGGATTATCTATTGAAAGTTTGAAGAAACACAAAGCTTTGATTCCCTTGTACGTGTGTGTGGGTATTGGATGCGCGGGCGCTGTGTTCTACTTGGGCAGGCTGGCCACTCGCAACCCTGATGTGTCCTGGAACAAGAAGTCAAACCCA…	nadh:ubiquinone dehydrogenase	gi|357606807|gb|EHJ65227.1|putative NADH:ubiquinone dehydrogenase [Danaus plexippus]	EHJ65227	4.59e-45	95	P:mitochondrial electron transport, NADH to ubiquinone; C:mitochondrial respiratory chain complex I; F:NADH dehydrogenase activity	mitochondrial electron transport, NADH to ubiquinone GO:0006120; mitochondrial respiratory chain complex I GO:0005747; NADH dehydrogenase activity GO:0003954	EC:1.6.99.3	9166	9.19667	6058	8.61759	1.493 down
SpodoLitt_C886	593	CCAAGAACTTTTCCACCAGCCCTGAGATGCAATTCAAAGTCATGGTTGCCGGTGCAGCTGGCGGTATCGGGCAGCCTCTATCACTGCTGCTGAAGATGGACCCCCTGGTGAGCACGCTAGCTCTGTACGATCTCGCTCCCTTTACCCCTGGCGTCGCTGCCGACCTGTCCCACATGGACACGCCATCCAAGGTCCTCGGCTACAGAGGTCCCGATGAGCTGCCGTCCGCCATCGCAGATGCACATGTGGTGGTTATCCCCGCTGGAGTTCCCCGCAAGCCGGGTATGACAAGAGATGACCTGTTCAATGTAAACGCTTCCATCGTCCGGGATCTGACTCAGTGCATCGCAGTACATGCGCCAAAGGCTATCATCTGTATTATCACCAACCCCGTCAACT…	malate mitochondrial-like	gi|357631772|gb|EHJ79241.1|putative mitochondrial malate dehydrogenase [Danaus plexippus]	EHJ79241	3.53e-104	86	C:cytosol; F:L-malate dehydrogenase activity; P:positive regulation of programmed cell death; P:malate metabolic process; P:tricarboxylic acid cycle; P:cellular carbohydrate metabolic process; P:salivary gland histolysis; P:lateral inhibition; P:activation of cysteine-type endopeptidase activity involved in apoptotic process; F:nucleotide binding; C:mitochondrial matrix; P:pupal development; C:li…	cytosol GO:0005829, L-malate dehydrogenase activity GO:0030060, positive regulation of programmed cell death GO:0043068, malate metabolic process GO:0006108, tricarboxylic acid cycle GO:0006099, cellular carbohydrate metabolic process GO:0044262, salivary gland histolysis GO:0035070, lateral inhibition GO:0046331, activation of caspase activity GO:0006919, nucleotide binding GO:0000166, mitochond…	EC:1.1.1.37	4619	8.42417	5279	8.61575	1.142 up
SpodoLitt_C3697	677	GCACACAGGGCTGCGTTCGCCAATGCTGGTCAGTGCTGCGTAGCTGGTACCAGGACCTATGTCCAGTCTGGCATCTACGACAAGTTTGTAGCCAAAGCCGCCGAGATCGCCAAGAACAGATCCGTCGGAAACCCTTACACAGACGTCCAGCAAGGCCCTCAGATCGATAATGACATGTTCACTAAAGTCATGGGCTACATTGATGCTGGTAAGAAGGGTGGTGCCCGTTGTGTAGCTGGTGGAGCGCGCCAAGGCAACGTTGGTTTCTTCGTTCAGCCCACCGTCTTTGCTGATGTTAAGGATGACATGAAAATCGCTAGGGAAGAGATCTTTGGACCTGTCCAGAGCATCCTTAAATTCGAGACCTTCGAAGAGGTCGTGGACCGTGCCAATGACTCC…	mitochondrial aldehyde dehydrogenase	gi|357608912|gb|EHJ66210.1|mitochondrial aldehyde dehydrogenase [Danaus plexippus]	EHJ66210	2.56e-132	94	P:pyruvate metabolic process; F:aldehyde dehydrogenase (NAD) activity; C:mitochondrial matrix; P:oxidation-reduction process	pyruvate metabolic process GO:0006090, aldehyde dehydrogenase (NAD) activity GO:0004029, mitochondrial matrix GO:0005759, oxidation-reduction process GO:0055114	EC:1.2.1.3	8225	9.16372	5947	8.61317	1.464 down
SpodoLitt_C19353	681	AACTCATCCTTCTTCTTGATGGCATAAGAGTTTGAAGAACCCTTTGCTGCGTTGATAAGTTCATCAGCAACACACTCAGCAATCGTTTTAATGTTTCTGAATGCCGCCTCACGGGCACCGGTGCACAACAACCAGATGGCTTGGTTTACACGGCGCAGGGGGGACACATCCACGGCCTGACGACGCACTGTACCAGCACGACCGATCCTAGTGGAGTCTTCACGAGGGCCAGAGTTAATAATAGCGGTAGCCAGAACCTGAAGTGGGTTCTCTCCAGTTAAGAGGTGGATAATCTCGAAGGCATGTTTCACTATGCGAACAGCCATTAATTTCTTACCGTTGTTACGGCCATGCATCATTAAGGAGTTAGTCAGACGCTCGACGATAGGGCATTGTGCT…	ribosomal protein s5	gi|347545665|gb|AEP02983.1|ribosomal protein S5 [Parnassius phoebus]	AEP02983	3.94e-148	100	F:structural constituent of ribosome; F:RNA binding; C:small ribosomal subunit; P:translation	structural constituent of ribosome GO:0003735, RNA binding GO:0003723, small ribosomal subunit GO:0015935, translation GO:0006412	-	6875	8.56402	7003	8.61187	1.033 up
SpodoLitt_C1891	1308	AAAGTATTTTTAAAGAAAAAATTAATTAATTTATAGTGAATTAGTATTGTGAAAGAATTTTGAAATAAAATGAAAAAAAAAAATTAGTTAAAAGTAAATTTAATTTATTGTATCTTGTGTATCAGAGTTTATTAAATAAAAATTAAAAATTTAAAGTTCTCGAATTTAAAAGAGATAATTAATTATGAAAGTTATTGTTGCATAAATATTTTAAATAATTAATTGGAAATGAAATGTTAATCGTTTTTAAATATATCTAGTTTTTTTAGAAAAAAATTTAATTTTATATTATTAAAATAAAAAATTAATTAATTAATTTTTTATTTTAATAATATTATATTTTAAGGGATAAGCTTTAATTTAAATTTATATAAATTTATATTAATTTTAATTAAAATT…	---NA---					-			29632	9.72824	13478	8.61017	2.170 down
SpodoLitt_C401	262	ATACAATTGAATGGGTACCCAGTACAGGACCTGAAGTGGGTATACTGAGGCACAGAGCTTTCGTAGCAGGCAGAGAAGGTTGGGATGGTAGCCCTCTTTGTGTGATTAGGGCACACCATAGTGGAGAGTTCGTCCCAGGAAAGCTGGCCATCAAACACCAGGTCGCCTACATCCCACATGCAGGTCGAGAAGTTCCTGTCCACAACTTTGAAGTGCTGTGTGCTTCATCTCACGCAGTCCGCTGGTTGCCCAGCAGCAACGG	kda midgut protein	gi|357619912|gb|EHJ72302.1|hypothetical protein KGM_17460 [Danaus plexippus]	EHJ72302	2.59e-31	77	F:hydrolase activity, acting on ester bonds; P:neurogenesis; F:transferase activity; P:lipid metabolic process	hydrolase activity, acting on ester bonds GO:0016788; neurogenesis GO:0022008; transferase activity GO:0016740; lipid metabolic process GO:0006629	-	2378	8.40853	2692	8.60727	1.147 up
SpodoLitt_C3488	1062	GCACGCACCGCTTGTTTACGTTTTTCATAACCACGTTTCTACTAAAAATACTTTAGCATCCTGCCGTTTGAGGCTCACGCCATTGGTCGGCGCAAGCGCAGGAAGCCGGGGAGGACTCGGGGGCCAACGGGGCCGCCGGGCGCCGCTCGCCCCCGGCCCCCGCGCCTACCACTCGCGTCGCCCGTATATATGAAAGTATCAGAAAGCCCAACCTAACTCGTGGGGCAGCAGAAATAACCCTGAACGCTGGAAACATCAGACTAGCGGGCAGTCGTGTTGTGCGTCTCATAGTGTTAACTAGTGACATCAAACATGGTTCTGGATACTGAAGACTGGGCTGATGAGCTCCCCCCAGAACAAATTGCCGTCCTCCGCAAGGCGTTCGATGGCTTCGACCAC…	troponin c	gi|112983086|ref|NP_001037594.1|troponin C [Bombyx mori] >gi|56462264|gb|AAV91415.1| troponin C 1 [Lonomia obliqua] >gi|95103098|gb|ABF51490.1| troponin C [Bombyx mori] >gi|108744606|gb|ABG02550.1| troponin C [Bombyx mori] >gi|225346697|gb|ACN86371.1| troponin C [Bombyx mandarina] >gi|389608141|dbj|BAM17682.1| troponin C [Papilio xuthus] >gi|389610573|dbj|BAM18898.1| troponin C [Papilio polytes]	NP_001037594	4.28e-104	99	F:2-alkenal reductase [NAD(P)] activity; P:oxidation-reduction process; F:calcium ion binding	2-alkenal reductase activity GO:0032440, oxidation-reduction process GO:0055114, calcium ion binding GO:0005509	EC:1.3.1.74	3587	6.98362	10865	8.60001	3.066 up
SpodoLitt_C1410	2000	TTATTTTTTTTAGGGTTTAAGATTTTATTATTATAATTAATTTAATTTTTTTTAGTATAAATTAATAGAATAATAATTCTTTCTTAAGTTTTCAAAACAAATGCTTAATTAACAAGCTCATTAATTTAATTGAATAATATATTATCTCAATATTTATTGACAAATGGGTTAATAATAAAATATGAAAAATATAAAATTGTTAAAATTTGACCTGTTAAAATATATGGATCTTCAACAGGTCGAGCTCCAATTCATGTTAATAAAATAACAATTGTTACTATAGATCAAAATAAGATTTGGTTAATAGGATAAAATTGAATTCCTTGAATTTTTTTATTGAATGTAAATGGTAAAATAATTAAAATTAAAATTGATATTACTAAAGCAATTACTCCTCCT…	cytochrome b	gi|426406280|ref|YP_007026044.1|cytochrome b (mitochondrion) [Spodoptera exigua] >gi|401880634|gb|AFQ31569.1| cytochrome b (mitochondrion) [Spodoptera exigua]	YP_007026044	0	96	F:metal ion binding; F:oxidoreductase activity; C:respiratory chain; F:electron carrier activity; C:integral to membrane; P:respiratory electron transport chain; C:mitochondrion	metal ion binding GO:0046872, oxidoreductase activity GO:0016491, respiratory chain GO:0070469, electron carrier activity GO:0009055, integral to membrane GO:0016021, respiratory electron transport chain GO:0022904, mitochondrion GO:0005739	-	54014	9.98192	20215	8.5827	2.637 down
SpodoLitt_C1687	349	AATGACAACACTAGCCCGTTCAATAAGTTCACGTTTTGAGATTTCGTGTCTATAGTATTTTTTAAGGTTACATAATTTACGGTGGGCGCCGATTCTTCGCCCAAGTGCATTAAATAATCGAAAATGTTGGGGGCTGTAAGTCGGGTTGGTAGCGGCCTTTTAGCCGTAAAGTCGGTAGCTGAAAAAACCTTAACAGAATGTGGCAAGCTCGCAACCGTTTCTGCCATCAACAAAAGGGATTATGCAGCAAAAGCCGCTGCAGGCAAAGGCCAAGGTAAGGTAGTGGCTGTCATCGGTGCTGTTGTGGACGTACAGTTCGAAGACAACCTACCACCCATTCTAAATGCCC	atp synthase subunit mitochondrial	gi|427379097|gb|AFY62978.1|ecto-ATPase [Spodoptera litura]	AFY62978	2.39e-39	100	F:hydrogen-exporting ATPase activity, phosphorylative mechanism; F:proton-transporting ATP synthase activity, rotational mechanism; P:ATP hydrolysis coupled proton transport; C:proton-transporting ATP synthase complex, catalytic core F(1); P:ATP synthesis coupled proton transport; F:ATP binding	hydrogen-exporting ATPase activity, phosphorylative mechanism GO:0008553; hydrogen ion transporting ATP synthase activity, rotational mechanism GO:0046933; ATP hydrolysis coupled proton transport GO:0015991; proton-transporting ATP synthase complex, catalytic core F(1) GO:0045261; ATP synthesis coupled proton transport GO:0015986; ATP binding GO:0005524	EC:3.6.3.6	4490	8.91248	3502	8.57166	1.266 down
SpodoLitt_C1545	1195	CCGCTGAAGAAAAGAAGGAAGATGACAAGCCGAAGACCTACAGGAGTCTAGCCGCGGCGTTGACACGCGTCATACGTGAAATCCGATCGTACACTTTCGTACATATTTTTCTTTTTTTTCCCATCAGCATTCGTAAGGTGTTGTTCAAAATGAAATATTTCGTTGCTTTTGCCGTTTTCGCCTTGGCTTTTGCCGCTGAAGAAAAGAAGGAAGATGACAAGCCGAAGACCTACAAGAGGCTGATTCCCGCCGATGTTTTAAGAGACTTCCCCGGTATGTGCTTCGCTTCAACACGTTGCGCGACTGTCGAGCCTGGCAACACCTGGGACCTGGCTCCCTTCTGTGGACGCAGCACCTGCTACGTCAGCGAGGACCAGCCACCCAGGCTTCTGGAGCTCG…	cg31997 cg31997-pa	gi|6560685|gb|AAF16720.1|AF117598_1unknown [Manduca sexta]	AAF16720	3.52e-71	91	-			23	-0.47281	11971	8.56948	527.233 up
SpodoLitt_C488	804	TTTTTTTTTTAACAGTGTTAAAACATATTTATTTGTTATAAGTATTTATTTAACATTTATATATGCGTTACACACTTTAGTGCAATAGTGAATTGTTCCGAAAAACAATAATTTACATAGAAATTCTTAACAATTAAATAAATATTTAGAATTCTTCATTCTCGAATGGATGGTACTTATGGCCCAATGATGCAGCCATGGGCACCATGCGTCCGTTGCAATCGAAGGAATCGATCAACGACATATCTTCCTGCGACAGTTTGAAGTCAAACACATCAAAGTTGCTCGCGATACGGGACGCCGTCACTGACTTCGGTATCACGATGTTGTTCCGATCGATTTGATAACGAATCAGAACTTGAGCGACAGTTTTGCCGAGTCTATCAGCGATGGCCTTCA…	aldo-keto reductase	gi|328670873|gb|AEB26313.1|aldo-keto reductase [Helicoverpa armigera]	AEB26313	5.93e-138	93	P:oxidation-reduction process; F:oxidoreductase activity	oxidation-reduction process GO:0055114, oxidoreductase activity GO:0016491	-	6201	8.17641	7845	8.55714	1.302 up
SpodoLitt_C383	1256	TTAAACCGATATTAAATTTAATCGAGCATTATAAATATACACTAGATGTGATTCAATACTTAAATATAGGGACAGCGCAATAAATATAGTATGACACAATGCAATCTGCAGCACGAGCCGGAGCCAGCCACAGAGTGCGCGCCGCGTCCGCGTCACCCACACCACCACACGCACGCACACACGCGCGCTCACAGGTTGGAGATGTAGTGCCACTTGTCCACGGTGGGCGGGACGGGCTGCGGCAGGCCGCGCGGCGGCGCCTTGCTGAGCACGGCGCTGGCCTCGCCGCGCTCCACGCGCTCCGGGCTGTCCTCCACGCTCACGTTCATCTTGTTGATGTCGGTCGCGTCGGCGACGTCGCCCGCCACCAGCGAGCGCCAGAACTCGTGCACCTCGTCG…	inorganic pyrophosphatase	gi|312597598|gb|ADQ89808.1|inorganic pyrophosphatase [Bombyx mori]	ADQ89808	2.06e-178	91	P:positive regulation of Notch signaling pathway; P:nucleosome mobilization; P:ecdysone receptor-mediated signaling pathway; P:regulation of hemocyte proliferation; F:magnesium ion binding; F:inorganic diphosphatase activity; P:phosphate-containing compound metabolic process; P:transcription, DNA-dependent; C:cytoplasm; C:NURF complex	positive regulation of Notch signaling pathway GO:0045747; nucleosome mobilization GO:0042766; ecdysone receptor-mediated signaling pathway GO:0035076; regulation of hemocyte proliferation GO:0035206; magnesium ion binding GO:0000287; inorganic diphosphatase activity GO:0004427; phosphate metabolic process GO:0006796; transcription, DNA-dependent GO:0006351; cytoplasm GO:0005737; NURF complex GO:…	EC:3.6.1.1	23868	9.47513	12464	8.55668	1.890 down
SpodoLitt_C2013	1688	CCCAGTTGAGGAACATGGACTGGTGGGAGCACTGCAGCTTGTACCAGATCTACCCAAGATCATTCAAGGACAGTGATGGAGATGGCATCGGTGATTTAGAAGGTATAATGCAGGAGCTGGAACACTTCGTAGATGCTGGAGTGGACGCTATTTGGATGTCTCCTATCTTCAAGTCCCCTATGGTGGACTTCGGGTACGACATCAGCAACTTCTATGAAATCCACGAAGAGTATGGTACCATGGAACAGTTTGATCAGCTACTTAAGAGGGCTCATGAACTTGGAATAAAATTACTATTGGACTTCGTGCCGAACCACGCGAGCAATGAATCCGAGTACTTCATAGAGTCCGAAGCGAGAAATCCGAAGTACGAGGACTTCTTTATCTGGGATGATGGTA…	maltase 1	gi|357621564|gb|EHJ73356.1|Maltase 1 [Danaus plexippus]	EHJ73356	0	85	P:glucose metabolic process; F:maltose alpha-glucosidase activity; F:cation binding	glucose metabolic process GO:0006006, maltose alpha-glucosidase activity GO:0032450, cation binding GO:0043169	EC:3.2.1.20	9265	7.68336	16627	8.54569	1.817 up
SpodoLitt_C2793	846	ATTGAACCCCCAGTTTTTACCAGACATTGAATTTAACACTTAGAAGGCTTCAGATTACGATAACACGAACACCTCCTAGTATTAACATTGAACCCCCAGTTTTTACCAGACATTGAATTTAACACTTAGAAGGCTTCAGATTACGATAACACTAACACCTAACATAAAACTAATACTAAATTAATATCGAGACAATGGCGACCTAGATCTGAAGTTGCCGCCGCCGGAGCCATACTCATCGCGCTGGTTGTTGCGATTGTAGGGACGGCCTCCGCCGTACGAGTTGAAGGATCGGTTGCCACCTCCGGGCGGGCCTCCGAAGCCACGGCCTCTGAAGTTGCCTCCACGTCCACCTCGGAAGCCGCCGCCCCTGCGGGGTCCATCCCGCTTCCTAGAGAT…	repressor splicing factor 1	gi|389608769|dbj|BAM17996.1|repressor splicing factor 1 [Papilio xuthus]	BAM17996	2.63e-55	77	F:mRNA binding; C:nucleus; P:negative regulation of mRNA splicing, via spliceosome; F:nucleotide binding	mRNA binding GO:0003729; nucleus GO:0005634; negative regulation of nuclear mRNA splicing, via spliceosome GO:0048025; nucleotide binding GO:0000166	-	13425	9.21475	8322	8.54333	1.592 down
SpodoLitt_C2584	646	TTTTTTTTTTAAATTATAAAAATATTTTTAATATATTTTTAAATAATCTCTAATCCTTCACTGAAGGAAATCAAATCAATGGTGGACAGCGATGAGGGGAACAGCCTTGACGACATGACCGTGGTGGACGACGGAGCTGGAGTGAGCCACGGCGGAGGGAGCGGTCTTCACGATCACGGGGGCGGCGTGGACAATGGGGGCGGCGTGGACAGCGTGGACAGCGTGGACCACGGGGGCGGCGTGGACGACGGGAGCGGCATGGACAGCGTGGACTACAGGGGCGGCGTGGACCACAGGGGCAGCGTGCACGGTCTTAATCACCACAGGGGATGAAGCGATCACTGGAGTGTGCACAGCGTGGACAGCGTGGACGGCGTGCACGGGGGAGCCATGGTTCAC…	a-kinase anchor protein 14-like	gi|512908755|ref|XP_004926759.1|PREDICTED: A-kinase anchor protein 14-like [Bombyx mori]	XP_004926759	2.17e-21	64	F:structural constituent of cuticle	structural constituent of cuticle GO:0042302	-	4	-2.10897	6308	8.53373	1598.720 up
SpodoLitt_C1746	956	GGAACGGCGGCGGCGCCGGGCGGGCCGCGGGCCGCGCCACGCCGCCGCCCCGCGTGCGCCGCACTCTCGCGCCGTGACGTCACGCGCCGGGCCGAGCGTGACGTCACGCGCGCGCGGCGCACTCTGTGGCACAGCGACCTCTGCCGCTGGCCTCTACACTACTACCTACACTAAAATATTGATCTACATGCGCGCGCATTAAATGATGGAGGTGATCAGTCGCGCCTTGAAGTTTACTATTCTCTCGGAGGTCTGGGCGATCCGGAGGATCAGGTCCTGAATGAGGTTTGCGATACCGCGGTTGGCAATGATGAACAGCCTCGTGATGGGGCCGGGCACTCCTTCCGTCAGGTTGTCGCCCTTGGCGGCGCCAGCGTCGTCTCCGTCAGCAGATGCGCC…	isoform f	gi|389610141|dbj|BAM18682.1|unknown secreted protein [Papilio xuthus]	BAM18682	1.42e-67	93	C:lipid particle	lipid particle GO:0005811	-	143	2.48542	9285	8.52476	65.768 up
SpodoLitt_C3046	1059	CGATCCAGCTGGTCCATATCCACCGTAGCGTCCATTGCGACCACCCAAGCCAGATTGTCCAGCGGCTCCAGCACCTGCTGCAGCTGATGCACCGGCTCCGGCACCTGACTGTGCGCCAGTTGATCCTCTATTGTAAAGTCCGTTGTAGCCCTCTAAACCGGATAGGTTACCACCGTTTGCTGCTGCTGCTGCTGCTGCCGCTGCTGCTGCCTCGGCGTCTAAACCGTCTAATCCGTATTCACCGTAAAGTCCAGCGCCACCTGCTGCTGCGGAGGCTCCGGCTCCAGCACCTGCTTGTGATCCAGCTGGTCCATAACCACCGTAGCGTCCGTTGCGTCCACCCAAGCCAGATTGTCCAGCGGCTCCAGCGCCTGCTGCTGCTGATGCTCCAGCTCCTGC…	---NA---					-			480	4.09579	10088	8.51331	21.369 up
SpodoLitt_C796	3062	AGACTGCCGCGATGTAGTCAGGTAGGTTTTGCACAACTACGTCTTAGCATATTTCGTTTGTTGTAACTACTGAATATACCCACATTGTGAATGTTGTGATAGAAGGTTTCGAAATATGACCGAGTTGCAATGTTATTCTGTCGTCATAAGTTTGTCATGTTTCTATCAGAGTCTAGAGAAAACTGGTTAGTAAACAAACCAGTTTCACGAATCAGTCAGTCGTAATGAAAGCTAGCAAGGTTGACTTTATGGGTATATCTTGCACTTAATACTGATCTAATAAATTACTTCCAGCAGAAAGTTAGCACGCCGCACCACATTTGCAGTACCGGTTTGTATGCAGCGCTAGTCTAAAGTTCTTTCCATTCCAAAATATTTTGTAGCTAAGCATAGAGCCAA…	isoform c	gi|160333138|ref|NP_001103795.1|very low-density lipoprotein receptor isoform 1 precursor [Bombyx mori] >gi|95102594|gb|ABF51235.1| very low-density lipoprotein receptor precursor isoform 1 [Bombyx mori] >gi|308228544|gb|ADO24153.1| chitin deacetylase 1 [Bombyx mori]	NP_001103795	0	97	P:carbohydrate metabolic process; P:trachea morphogenesis; F:low-density lipoprotein receptor activity; P:dorsal trunk growth, open tracheal system; P:regulation of tube length, open tracheal system; P:visual behavior; F:chitin binding; C:extracellular region; F:chitin deacetylase activity; P:chitin metabolic process	carbohydrate metabolic process GO:0005975; trachea morphogenesis GO:0060439; low-density lipoprotein receptor activity GO:0005041; dorsal trunk growth, open tracheal system GO:0035001; regulation of tube length, open tracheal system GO:0035159; visual behavior GO:0007632; chitin binding GO:0008061; extracellular region GO:0005576; chitin deacetylase activity GO:0004099; chitin metabolic process G…	EC:3.5.1.41	1505	4.20171	29348	8.50623	19.760 up
SpodoLitt_C685	3081	GGTAGAGGTGAATCGCGTGGCGTAGAGAAGGTAGGAGGGCATCTGGCCTCACGTCACTGTGCAAACAAGGCTTGCCTTCCTAGTCTGCGCTCTACTCGACAAACGACGAACGACCCGGCGGTGCGGCGCCATTGCTCTCGACGTATCCGCACGAACGTGACTGTGCCTGGTTTTCGCTTGTTTTGCCTTCATCGATCGTGATAGAACATCATTACTGCGCAGTGTGAAAGATATTTAAATAACGAGTGGTTGGATAGCTGAACAAGGCAATAGAGTTCACTACGAGATGGGGGCGAGGTCCCGGGAGTTGATTCTGCTCCTGGCAGTGTGTGCGCTAGCACTCAGCGAGTCCGTCAGCAAGGTCGCAGACGGCAAGAAAAAAGAAGACGCCGACAATTT…	gp150 protein	gi|357631018|gb|EHJ78757.1|hypothetical protein KGM_11850 [Danaus plexippus]	EHJ78757	0	85	P:transmembrane receptor protein tyrosine phosphatase signaling pathway; P:apical protein localization; P:maintenance of epithelial integrity, open tracheal system; P:calcium-dependent cell-cell adhesion; P:pole cell migration; P:gastrulation involving germ band extension; F:structural molecule activity; P:outflow tract morphogenesis; P:puparial adhesion; P:germarium-derived female germ-line cyst…	transmembrane receptor protein tyrosine phosphatase signaling pathway GO:0007185; apical protein localization GO:0045176; maintenance of epithelial integrity, open tracheal system GO:0035160; calcium-dependent cell-cell adhesion GO:0016339; pole cell migration GO:0007280; gastrulation involving germ band extension GO:0010004; structural molecule activity GO:0005198; outflow tract morphogenesis GO…	-	12541	7.25539	29422	8.50369	2.375 up
SpodoLitt_C2001	1597	TTAATACTGAGTAAGGTCAGGAAATTAAAAATAATCATGATTCACTTCATAAACTATGTCAACTAAACTGATCTCAATCACCTAGCGTCTACATGAGGGATTCTTACAGAAATATCCTAAATTGTACTTAAATCGTAAAAAAACGTAAAATAATTCTCATTTTTACATTACTATATCCTTAAAAATATGTCACGATAAGTACCTAGGTACTACAATAAATAGAAGACCATCTTACAATTCAGTACACATATAAAAAGGTTACTAAGTATTCTTCTAATAGATTAAAGAGTCAAGAGCTCCAGCTATAATTCTATAGGTTTTCCTGACGCCTTCTCCTAGGTGGTCTCGCGGGTGGACCATGAGGTGTGTATCTAGTGCTCCGGAGCGTACTGCCTACAC…	heterogeneous nuclear ribonucleoprotein at isoform e	gi|389608641|dbj|BAM17930.1|heterogeneous nuclear ribonucleoprotein [Papilio xuthus]	BAM17930	5.98e-139	87	F:mRNA 5'-UTR binding; P:female germ-line stem cell maintenance; F:nucleotide binding; P:regulation of alternative mRNA splicing, via spliceosome; P:compound eye morphogenesis; P:positive regulation of translation; C:polytene chromosome puff; P:negative regulation of RNA splicing; F:sequence-specific DNA binding; P:oogenesis; C:nucleus; C:ribonucleoprotein complex	mRNA 5'-UTR binding GO:0048027; GO:0036099; nucleotide binding GO:0000166; regulation of alternative nuclear mRNA splicing, via spliceosome GO:0000381; compound eye morphogenesis GO:0001745; positive regulation of translation GO:0045727; polytene chromosome puff GO:0005703; negative regulation of RNA splicing GO:0033119; sequence-specific DNA binding GO:0043565; oogenesis GO:0048477; nucleus GO:0…	-	13284	8.28332	15201	8.49618	1.158 up
SpodoLitt_C651	1416	CGCAAAGGGATGAGGATCTTTGTCACAGTACAAATATATGTTTGTTTTAATTATTATATAGATATTTGGACGAGGGAGCAGCCTATTGTTATCGTAAGGATTAAAGATAAAGTATCAACTTGTCGAATATTTATGTCGCTGTCTGCGCTCCTGATTGCACAGTGTCACTCGTTGCTTGCAGTTGTTAATGAATTAACAAAATGTCATCTCCACCAAAGGTTTCGTTCTACGTAGGGTGTATGAATGCGACGTACACCGTCGCTCATATATTGATGGGTGGAGCAGTTTTTCTTACATTTGCGTTAGCAGATTTAAATGAAAATTCATTATATAAAGCACACGTTTGTACGACTATAATTGGGGTCACACTACTTTGCAGTCAAGCGGTATTGTCAGTTA…	hypothetical protein YQE_08823, partial	gi|478254454|gb|ENN74706.1|hypothetical protein YQE_08823, partial [Dendroctonus ponderosae]	ENN74706	0.0240446	42	-			15742	8.70325	13450	8.49367	1.156 down
SpodoLitt_C311	1646	TTTTTTTTTTTTTGTTTTTTTTTTTTTTTTTTTTTTTTTTGTGGTTTATTAAAAAAAAATTTTTTTTTTTTTTTTTTTTATAGTTTATAAAAGTCTTTTATTTGGAATACAATTTGTATAAAATATATAATTTTTAATTACATTAAATTTGATTTTGTATAAAAGGGAAGACATTATTCTTATATAATTATACAATTACTTTTTAACTAATATCAACTACAATCTCTTTAGCATCGTATATGTACTAGTTCACAATTTAATAAATGCAAACATTTGAATAGTAACCAGTACTATTCGTTAAATTCGGATGTTCTCAAAATTTATTTATGTACAAAATATCATTCATAATATTATATTTTTCTTTCATAATCTCTATTGGCTGTACTCCTTCTCAATCAG…	short branched chain specific acyl- mitochondrial-like	gi|348019719|gb|AEP43801.1|acyl-CoA dehydrogenase [Biston betularia]	AEP43801	1.25e-141	95	F:flavin adenine dinucleotide binding; F:acyl-CoA dehydrogenase activity; P:oxidation-reduction process; F:acryloyl-CoA reductase activity	flavin adenine dinucleotide binding GO:0050660, acyl-CoA dehydrogenase activity GO:0003995, oxidation-reduction process GO:0055114, acryloyl-CoA reductase activity GO:0043958	EC:1.3.99.3	18231	8.69661	15587	8.48996	1.154 down
SpodoLitt_C1139	2168	TGTATGAAGCATTTCTTTTATCCAATCACTGCAGCTCTCGAATATTAACCCGTCGTGTGTCTAAACGTGGATCCACGCGAGACACAATGTATTTTCTACTGTGTCTCATATCGTTGCATTCAAAAGGTTAGCTCATTAGCTCGAATATTGATCTTTTGGCCCGTTTTGCTCCATAAGTGAGTTATTTTGACAAGATAGGAATGTTTTAATGTCTAAATACGCACTCCCTTTTCATATTTTTATCTATTTAATAAATATTATCATCACCCACTAAGTTTCTTTGTATCGGAGGCACATTTTCGGTTCTCAAACTCTCTTAACATTAAATTCTACATATATAAAGTATACATAAGCTTTTATATAAGCGGTAAGAGTATATATTTGCGTTTTAAACACCGA…	vacuolar h	gi|357611442|gb|EHJ67488.1|putative vacuolar ATP synthase subunit S1 [Danaus plexippus]	EHJ67488	4.8e-126	68	P:melanosome organization; F:proton-transporting ATPase activity, rotational mechanism; P:retinal pigment epithelium development; P:ATP hydrolysis coupled proton transport; F:proton-transporting ATP synthase activity, rotational mechanism; P:eye pigment granule organization; C:proton-transporting V-type ATPase, V1 domain	melanosome organization GO:0032438; proton-transporting ATPase activity, rotational mechanism GO:0046961; retinal pigment epithelium development GO:0003406; ATP hydrolysis coupled proton transport GO:0015991; hydrogen ion transporting ATP synthase activity, rotational mechanism GO:0046933; eye pigment granule organization GO:0008057; proton-transporting V-type ATPase, V1 domain GO:0033180	-	30864	9.05823	20525	8.48787	1.484 down
SpodoLitt_C392	554	AATTCCCAAGCACGGTTGTGGTTGCAGAAGTTGGTGAGGCAGCCAGGTTGGGAGATACCACCGTTGGGGTAGAAGTCAGCGTTAGCGACGTTGGAGCCGATACCAAGACCTCCGACGGTGTAACCACCATCCGTGTGGATAGCCTCGACGTAGATACCATCATTAGGGTTGACACGGTTGCTGTTCAAGTTCCATAGGGGACCAGCAGGGTCCAAAGCTGTGACTCGAGCGACTTTGCCTCCGAGTTCACGACCAGCGTTACCGACAACATGAGCACCCAAGCTGAAGCCGATAAGATGCATCTGGGTTAGTGGTTGCCCAGTAAGCTCGCTCAGGAAAGCCAAGAATCGTCCAAGGCCACGACCAACAGCTGGTACTCCTCTGACTGCAGTGGCGTAG…	neutral lipase	gi|385655181|gb|AFI64310.1|neutral lipase [Helicoverpa armigera]	AFI64310	7.75e-111	91	C:extracellular region; F:retinyl-palmitate esterase activity; P:lipid metabolic process; F:triglyceride lipase activity	extracellular region GO:0005576, retinyl-palmitate esterase activity GO:0050253, lipid metabolic process GO:0006629, triglyceride lipase activity GO:0004806	EC:3.1.1.1; EC:3.1.1.3	1954	7.0527	5202	8.4845	2.697 up
SpodoLitt_C1265	1490	TTTGAAGGGGCCATTGCTGATTGCGGTCAGTCAACCTACTTTTCAGAAGACTATCAACAATCAGCAATGGCCCCTTCAAACCTTTCCCTGAACGAAGTGGTGATCGTGTCCGCCGTGAGGACTCCCATCGGCTCCTTTAGAGGAAGCCTGGCGAACGTCACAGCTACAGAGCTAGGTGCTATCGTCGTCAGAGCTGCCGTTGAGAGAGCCGGCATTCCTAGCAGCGAAGTTAAAGAGGTGTTCATGGGAAATGTCTGCTCAGCTGGTCTTGGCCAGAACCCCGCGAGACAGGCAGCTATATTCGGTGGTCTTGAAAAAAGCACTATTTGCACAACTGTCAACAAAGTATGTGCGTCTGGCCTAAAGGCTGTTACACTGGCCGTACAAGGCTTGCAAACT…	acetyl- mitochondrial	gi|357613543|gb|EHJ68573.1|putative acetyl-CoA acetyltransferase, mitochondrial [Danaus plexippus]	EHJ68573	0	89	F:acetyl-CoA C-acetyltransferase activity; C:microtubule associated complex; P:fatty acid biosynthetic process; C:mitochondrion; P:pyruvate metabolic process; P:cell redox homeostasis; F:electron carrier activity; P:mitotic spindle organization; C:lipid particle; F:protein disulfide oxidoreductase activity	acetyl-CoA C-acetyltransferase activity GO:0003985, microtubule associated complex GO:0005875, fatty acid biosynthetic process GO:0006633, mitochondrion GO:0005739, pyruvate metabolic process GO:0006090, cell redox homeostasis GO:0045454, electron carrier activity GO:0009055, mitotic spindle organization GO:0007052, lipid particle GO:0005811, protein disulfide oxidoreductase activity GO:0015035	EC:2.3.1.9	21678	9.08947	13991	8.48002	1.525 down
SpodoLitt_C524	1410	ATAAGACCTCACAGTAATCATTAAATTTAACGTTTCCAAAATGCGGTTGACTATATTGGTATCAGTACTAATTTTGGGGTTGGTAGCAGCTGAGCTGCCATTGGCCGAAATATGTAATGAAGAACTATGTCAGCTGCCAAACTGCAGATGTTCGTCCACAGACATTCCTGGTGGATTCCGTCCAAGGGACACTCCTCAGTTTATCACACTGACCTTCGACGATGCAGTTAACGTCAGAAATATGGCAACTTACCGAGAGATTCTTTACAATCGCAAGAATGCCAATGGGTGCCCTATTGGAACTACATTTTACGTCAGTCATGAGTACTCTAACTACCACCTTATCAATGAATTGTATAATCAAGGATTTGAAATCGCCCTACACTCGATCACCCATAG…	peritrophic membrane chitin binding protein	gi|327420508|gb|AEA76330.1|chitin deacetylase 2 [Mamestra configurata]	AEA76330	0	80	F:hydrolase activity, acting on carbon-nitrogen (but not peptide) bonds; F:pullulanase activity; P:carbohydrate metabolic process	hydrolase activity, acting on carbon-nitrogen (but not peptide) bonds GO:0016810; pullulanase activity GO:0051060; carbohydrate metabolic process GO:0005975	EC:3.2.1.41	11041	8.19604	13243	8.47657	1.214 up
SpodoLitt_C427	1583	TTTTTTTTTTTTTGTTATAAAATATGTTATTTATATTCAGCTAACAACGCTACAGTGACGCGAGATGATAACTATAATATCACAAGTGTTGCTTTACTTAATTACTCTGCGCTAACTTAACATAATACAATTATATATTATTCATAAATTTACACTTAACTCTAGACACGACAACTTCGTGGAATGTTGGTCTGGCGACTGACTTGCCATTGTTCTCATACAGTTAGTTATATCTTTAATTGCAAGTTACATTGAACACACATTTTTAGTAATTTACATCAGTCGAACTGCTAGGTGCTAGTGTAGAGATTGAGGGATGTGTTCATGGTGGATAATGTTAATATCGTCTATACGAGTGGGTAGGAGGCGCTGGATGCGATGCCGCAGTGGTTGTTCTTG…	cathepsin l	gi|306992173|gb|ADN19567.1|cathepsin L-like proteinase [Spodoptera frugiperda]	ADN19567	0	99	F:cysteine-type peptidase activity; P:proteolysis	cysteine-type peptidase activity GO:0008234, proteolysis GO:0006508	-	18289	8.75745	14784	8.46887	1.221 down
SpodoLitt_C40	5825	CCTAATACGCCATATGACGAAAAACCATAGACAAAAATTTAAAAAGAAAACTGTTCCGCCATTTTCATTCTCTTCTCTATTCCTTTTCGTCATATGGCGTATTAGGTGCGTTCGCTTACGTCCGCCATATTAAATGAAATCAATAAAATAAGACAAAATGTCGCCTTACTAAAGTGCGTGAAAATATCCACCAACATCCAGTTATTGTGTGATTAAATCATCAAGAGGATCACAATGGAGAATTCCTACGGTGTGGGAGTTGTGAACAGATACGCTCTTTTCTTGGACGATGAGTCCGATCCTCTTGATGCGTTAAAAGCGCGAGAGCAGGCGAAGGAGCTCAAAAAGAAAACCAAAGAAGCCGAAAAAGAGAACAAGGGCAAACCTGAAATCAAACCT…	e3 ubiquitin-protein ligase hecw2	gi|383853892|ref|XP_003702456.1|PREDICTED: E3 ubiquitin-protein ligase HECW2-like [Megachile rotundata]	XP_003702456	0	74	C:cytoplasm; P:protein ubiquitination involved in ubiquitin-dependent protein catabolic process; F:ubiquitin-protein ligase activity; C:nucleus	cytoplasm GO:0005737, protein ubiquitination involved in ubiquitin-dependent protein catabolic process GO:0042787, ubiquitin-protein ligase activity GO:0004842, nucleus GO:0005634	EC:6.3.2.19	48258	8.27742	54236	8.46415	1.138 up
SpodoLitt_C1824	278	GCGTACCAATCTCCAGGAGTCGCCGGAATATTCGGAGACCCACACATCGTCACTTTCGATGATTTGCAATACACTTTCAACGGAAAAGGTGAATACGTACTGGTAAGAGTGGACCACCCACAACTGAAGTTGGACGTCCAGGGTAGATTCGAGCAAGTATCTCGCAACATCCACGGTCAGGTCAACGCTACACATCTGACATCTGTTGTCGCTGCTTCTAACAACTCAGTACCTATTGAGGTACGTCTACGTCCTCAACACGCACAATGGAGGTACCG	extracellular domains-containing protein cg31004-like	gi|357623997|gb|EHJ74925.1|hypothetical protein KGM_05469 [Danaus plexippus]	EHJ74925	3.46e-50	94	P:cell-matrix adhesion	cell-matrix adhesion GO:0007160	-	1540	7.72271	2560	8.46388	1.671 up
SpodoLitt_C324	2049	TTTTTTTTTTTTTTGCTTATAAATATTTTTATTTAAGAATGTGAGTTCTTGTAGTTACATTTTCTCATATATTTCGATAATAATCTTCATAAAATTAGAAATAGAAAAATAATATCAAAGAGCTATTTTCTTCATTGGAACTTTTCGGTGAGTCAGGTTATATTGCATTTGATTAAAATTTCATCACGTTTTGGGCAACTAGTCAAGGGCAGAATGCTTTTGGAACACTAGCTATATTGAAAAGCATTCAAAATAATCATTTTCTCACAATATCATATAAAAGCAAAATTTATAGTAATTTCACGTCAAATTGTCTTAAGAAACACAAAACCATAACGATTTTCTATTATGTCTCAAATTATTATTATTACATGGGTACATATAGTCTACAAAGAAAAA…	protein tyrosine phosphatase prl	gi|357613629|gb|EHJ68625.1|tyrosine phosphatase IVA1 [Danaus plexippus]	EHJ68625	7.75e-108	96	P:protein dephosphorylation; F:protein tyrosine/serine/threonine phosphatase activity; F:prenylated protein tyrosine phosphatase activity	protein dephosphorylation GO:0006470, protein tyrosine/serine/threonine phosphatase activity GO:0008138, prenylated protein tyrosine phosphatase activity GO:0004727	-	18107	8.38895	18834	8.46076	1.051 up
SpodoLitt_C727	1511	CCATGGGCAAGCGTCTCCAGGACATCGAGACCTTCAAATGACCTTTTGTATGTGTCCTCTCGACGACTTACTATTTGACAGTACTACCAACGTAGCAGTTCGGGAGTGTCTGTTTTTCACCGGATAAATAATTCTATTAAAAAACCACAATGAGCACCTACTTCCAGTACCCAACTCCCGAGCTGCAGGAGGAGCTTAGGAAGATCGCCCAGGCGATTGTAGCTCCTGGCAAGGGTATCCTTGCTGCTGATGAGTCTACTGGCACCATGGGCAAGCGTCTCCAGGACATCGGAGTTGAGAACACAGAGGAGAACCGCCGCAAGTACCGCCAGTTGCTCTTCAGTTCCGACGCCGCCCTCTCGGAAAACATCTCCGGAGTGATCCTGTTCCACGAGACCC…	fructose -bisphosphate aldolase	gi|45330818|dbj|BAD12426.1|fructose 1,6-bisphosphate aldolase [Antheraea yamamai]	BAD12426	0	96	P:mitotic cell cycle G2/M transition DNA damage checkpoint; P:meiotic metaphase I plate congression; P:mitotic cell cycle spindle assembly checkpoint; P:mesoderm development; P:achiasmate meiosis I; C:M band; P:negative regulation of sister chromatid segregation; P:female meiosis chromosome segregation; C:kinetochore; C:spindle; P:glycolysis; P:protein phosphorylation; F:protein serine/threonine …	mitotic cell cycle G2/M transition DNA damage checkpoint GO:0007095, meiotic metaphase I plate congression GO:0043060, mitotic cell cycle spindle assembly checkpoint GO:0007094, mesoderm development GO:0007498, achiasmate meiosis I GO:0000705, M band GO:0031430, negative regulation of sister chromatid segregation GO:0033046, female meiosis chromosome segregation GO:0016321, kinetochore GO:0000776…	EC:2.7.11.0; EC:4.1.2.13	21244	9.04044	14013	8.45849	1.496 down
SpodoLitt_C416	653	CGCCATCATGTTCTTGGCGTCGAACATCTGTTGCGTGAGCTCGGGCACGGTGAGGGCGCGGTATTGTCTGCTTCCGCGGGAGGTGAGGGGAGCGAAACCAGGCATGAAGAAGTGGAGACGGGGGAAGGGAACCATGTTGACGGCAAGTTTGCGGAGATCAGCGTTCAACTGACCGGGGAACCTAAGGCAGGTGGTGACACCGGACATTGTGAGGGAGACCAAGTGGTTGAGATCACCATATGTGGGTGTGGACAGTTTCAGTGTGCGGAAGCAGATGTCATATAGGGCCTCGTTGTCGATACAGTAGGTTTCGTCTGTGTTTTCTACGAGCTGGTGGACTGAGAGAGTCGCATTGTAGGGTTCGACGACGGTGTCTGATACTTTGGGTGAGGGGACGAC…	beta-tubulin	gi|389608805|dbj|BAM18014.1|beta-tubulin [Papilio xuthus]	BAM18014	7.15e-160	100	C:microtubule; P:protein polymerization; P:GTP catabolic process; P:microtubule-based movement; F:GTPase activity; F:structural molecule activity; C:cytoplasm; F:GTP binding	microtubule GO:0005874, protein polymerization GO:0051258, GTP catabolic process GO:0006184, microtubule-based movement GO:0007018, GTPase activity GO:0003924, structural molecule activity GO:0005198, cytoplasm GO:0005737, GTP binding GO:0005525	-	8639	8.96328	6015	8.45768	1.419 down
SpodoLitt_C209	1658	GGAGGTCTGTGAGAGTGTCCGAGCGTCACTTGAGCGCGCACTCCACGAAGACTGCGCGGCACGGTGACGCGGCTCGGCTGGCCGGGCGACTGGTACCCAGGGCCGGGGACTCCACTGCACGACCCGCCGCGAACTGAGACGCGCTCAGCGGCCGCAACTCTTTCAGAATGCACGCAAGTCTAGCATCGACGACAGGCCGCACGGTGGGTACGGGGAACCCGTTGAAAGGAGAGGCGACGGGCAGAGTGTAGGCGCCCATGTCGCGGAATATGAGCCAGTCGCCGATGGCCAGGCTGGGCAGGCGAGTCGCGGGCAGTACGCAGTCCAGTCCGTCACACGTCGGGCCCCAAACTGAACACGGAGCCGGCACTGAGCCGTTGTCATTGAGTGGTTCAGCCA…	ornithine decarboxylase	gi|259496073|gb|ACW82828.1|ornithine decarboxylase [Spodoptera litura]	ACW82828	0	99	P:polyamine biosynthetic process; F:ornithine decarboxylase activity	polyamine biosynthetic process GO:0006596, ornithine decarboxylase activity GO:0004586	EC:4.1.1.17	15921	8.49092	15347	8.45616	1.024 down
SpodoLitt_C3142	489	AAAGACCAGATTAGTTGTACAACTGTTTATTTTATAACTTATCTAAATAATATAACAATAACTTAAGTTAGCATAATGGTATACTATACAGGCAGAGATTCAGGCGGATCAAGATTATTGACCAAACGAGGGGTCGAATCTTTGTGGTGGCGTCGTGTTGCTGATCTTGCGGATGGTGGCTGCCGGCATAAAGCATCCATTGTTTGGCTGGAAGCTCTGGTGAGGCTGCTGCGGGCCTCCCATGGGCTGGCCATAGCCTGGTGCGTACATAGGACCTCCTGGGTTGTTGAACCTCGCAGGACCTCCAGGCGCGCCTGGGTGCATGGGCATACCGTTGTTCATGCCACCGGGGCCGAAACCTTGGTTAAATCCTGGGCCTGGGCGTTGCATTTTGATATT…	u1 small nuclear ribonucleoprotein a-like	gi|512924493|ref|XP_004930609.1|PREDICTED: U1 small nuclear ribonucleoprotein A-like [Bombyx mori]	XP_004930609	8.06e-07	73	-			7529	9.17154	4517	8.45256	1.646 down
SpodoLitt_C1484	908	CGCCAATTTCACTGTATGTGCAATAAAGTTTAATAAATAAATAAATAAATTATAAGCCCAGGTTTCGTCACGATGTTTTCCTTCACCGTTTGTCAGTGATGTCTAAATAATCTTAGAAAGAATTAGAAAATAAACATATAGGTACCTCGAAAAATTCACATCGGTATCTGCCGTTGGTAGATTTCGCTCATGCATGAGAAGCGGGTGCCTTAAACCTCCAGGCCACCACGACAATTATTATTTAAGTACACTCAAATACACCTTATTATATAAATTCTCATTAAATACGTATTTAATTGCCTAATGATAAAGAATGATAAACATATAAAGTAAATAAAAAATATACATACGTAAACTTCTTAGAAATATTTTATTTGCTCATGATCATAATGTCTAATG…	cuticle protein 7	gi|389609503|dbj|BAM18363.1|cuticular protein PxutCPR67Bd [Papilio xuthus]	BAM18363	1.13e-25	57	F:structural constituent of cuticle	structural constituent of cuticle GO:0042302	-	0	-7.33487	8373	8.45062	56481.601 up
SpodoLitt_C2429	505	GATACAACATGTTGCGACTTATTATATTATTTGCTGTATTCAGCTTGTCGGCAGCCATCCCCGCTGTAACGAGGAGCAGGCAGGAAATTGAAGCCTTCAAACAGTTTTTAGAAGAAGTCCGTAGAGGCAATGAAGACGAAGCACAATTCGAAGCAAAAAGGAATGCATTCCCCCTCGCAAATGTTGAGGAGCTGAGCGGCATGTACCAGGGTGACATAGTTCTGGATAAAGAAGATTATGAGTTGATGGTAGAAGAGTATGCTGCTGGTCGCAATGCGTACACCTCACCGGACATTTCCACCTGGCCCGACGACACTGTTATCTTCCAATTTGGAGAAGGAGAATTCAACGATGAACAGAAGGAAGCTATTTGGGAGGGCGTTAGAGATATCGAGGCTC…	hatching enzyme-like protein	gi|357620517|gb|EHJ72675.1|hatching enzyme-like protein [Danaus plexippus]	EHJ72675	3.2e-51	70	F:metalloendopeptidase activity; P:proteolysis; F:zinc ion binding	metalloendopeptidase activity GO:0004222, proteolysis GO:0006508, zinc ion binding GO:0008270	EC:3.4.24.0	16604	10.2843	4585	8.44926	3.567 down
SpodoLitt_C312	1426	CACCATCAGCAGGCTTGGCCTTCCTCTGAGAGTGCCCCGACATGTCCACGCCGAGTTTCTCCATCTCCTCCCTGAGTTTCCCAGTGGAGCGGTCCCTGGCCCGCGCCCGGCTGGTGCGCGGCATCACTGGCTTCGTCGACTGCTTCACCAGGCGGGACTCGTCCTTTAGGATCGCCTTCTTGTTGCGTATCTGCCTGGCGAGTTCCCTGATCTCCTTCATGGTGTCGTCCAGTTCTATCTTGGGTACTGCGTACATTCCTCCCTCGACACGTAACTCCTCCTCGCGTTCCAACTCCGCCAATTTGTCGAATATGTCGGGGTCGATGTAGTCCGCGATGTTGTGTCCCTCCCAGAACTCGGGGATGGGGTCGTGACGCTCCTCCTCCGGGATCTCGCTGT…	probable nucleolar gtp-binding protein 1-like	gi|156551926|ref|XP_001607452.1|PREDICTED: probable nucleolar GTP-binding protein 1-like [Nasonia vitripennis]	XP_001607452	0	80	C:nucleolus; F:GTP binding; P:ribosome biogenesis	nucleolus GO:0005730, GTP binding GO:0005525, ribosome biogenesis GO:0042254	-	1625	5.41707	13090	8.44647	8.164 up
SpodoLitt_C2791	1029	AAACTGACTAGAATATCATCTCATTTACTTTTTTTACATGGAAACTATTCTGTTTTTTGACAACTTGATTCCAGGAGTACCAACCAAACGCGGGTAAAAATCTATTCAAGTCAGGTGACGAGCCCTTGTGACAGTTCATTATTTCTCATAAATATAATAAAAACCAAGAAAAACATTAAACATGGCACTGAGCATGGCAGTTAAGGGTAAATTGATCAGCGTCATCGGCGATGAGGATACTTGCGTCGGTTTCCTGCTGGGCGGGATTGGTGAAATCAACAAAAACAGACACCCCAACTTCATGGTTGTTGACAAAAACACACCAGTGAGCGAGATTGAGGAATGCTTCAGACGATTTGTGAAGCGTGATGACATTGACATCATCTTGATCAACCAGAA…	vacuolar atp synthase subunit f	gi|389611311|dbj|BAM19267.1|vacuolar H[+] ATPase subunit 14-1 [Papilio polytes]	BAM19267	4.94e-77	98	F:hydrogen-exporting ATPase activity, phosphorylative mechanism; C:vacuolar proton-transporting V-type ATPase, V1 domain; F:proton-transporting ATPase activity, rotational mechanism; P:ATP hydrolysis coupled proton transport; F:proton-transporting ATP synthase activity, rotational mechanism; C:plasma membrane	hydrogen-exporting ATPase activity, phosphorylative mechanism GO:0008553; vacuolar proton-transporting V-type ATPase, V1 domain GO:0000221; proton-transporting ATPase activity, rotational mechanism GO:0046961; ATP hydrolysis coupled proton transport GO:0015991; hydrogen ion transporting ATP synthase activity, rotational mechanism GO:0046933; plasma membrane GO:0005886	EC:3.6.3.6	15805	9.16785	9458	8.44553	1.649 down
SpodoLitt_C4059	948	CCGTGTCATTCTCCTCTCACACTTCGCACGCTCCTGTCGCCACATATGCCGCTGCTCCCGTCGTCGCCAAGACCTACGCCGCTCCCGCCTACGCCACCTACGCAGCTGACCCCGTCGTAGCTAAGAGCTACGCCGCTCCTGCATACGCCACTTACGCTGCTGCCCCTGTCGTAGCTAAGAGCTACGCTCCATCAGTGTCTTACCAATCCATCTCTACCCATTCTTCTCCCGTTGCGTACGCCAAGACCTACGCCGCCCCCGCGGTCACCACTTATGCTGCTGCCCCCGTCGTCGCGAAGGCTGTCTCCCACCAGTCTATCTCCAGCCACTCTGCTCCAGTCGTCCACACTTATGCCTCAGCCCCTGCCGTATACTCTGCCCCAGTGTACGCTAAATCAG…	structural constituent of	gi|357627517|gb|EHJ77188.1|cuticular protein CPFL4A [Danaus plexippus]	EHJ77188	1.19e-30	67	F:structural constituent of cuticle; F:molecular_function; P:biological_process; C:cellular_component			3	-3.07736	8698	8.44284	2937.149 up
SpodoLitt_C2779	416	GATATCTTGAGTACTATCAAAATTTACGACTGGTAACACCAAATTTGACATTTCTTTAATCGAGCACTTCGCTCAGCGAAAATATCAAAGCAATTTTGTTGCGTATATCTGCTGTGATACAAAATGACTTCGGTCACAAGGGCTGGGCATTTAGCTCCTTACTTTAAGGCGACCTCATCGGTGGTTTCCAATGGCCTGAAGCCTCTGGTAGTGGCGCACACGCCAGCGGAGAAGGTGTTGGTGCACCCTTTGCCAAAAACCTCCACTGTCGAGTCTCTGCATGGATCCTTGCCTATCCAGGGCTTGAAGGCTAGAGTCAATGGTCGCGGACCAAGTCATGTTCGTTTCGCGCATACCGATATTCAGTATCCCGACTTCTCGGCATACCGTCGCAAGGAG…	ubiquinol-cytochrome c reductase	gi|315258472|gb|ADT91770.1|ubiquinol-cytochrome c reductase [Spodoptera litura]	ADT91770	9.09e-61	100	F:metal ion binding; F:ubiquinol-cytochrome-c reductase activity; C:respiratory chain; F:2 iron, 2 sulfur cluster binding; C:mitochondrion; P:electron transport chain	metal ion binding GO:0046872; ubiquinol-cytochrome-c reductase activity GO:0008121; respiratory chain GO:0070469; 2 iron, 2 sulfur cluster binding GO:0051537; mitochondrion GO:0005739; electron transport chain GO:0022900	EC:1.10.2.2	5067	8.83318	3804	8.43802	1.315 down
SpodoLitt_C1411	1221	TTTTTTGGAGAATCTATATATTTATTATATGTATAGTCTTTCATTGAGAACAGTTCCTTTTCTGTTTTACAATTTACGAACATTCACACTTTATTTACTACTTTGATTTTGTTGATTTTGTAAACAATCACTTGAGTTATGTACTTGACTATGATTCCATTTACAAATTTCAAAAATTATAATATCAAAACCTCTTTTTGTGTATAGGTAATAAATAAATATAAAACAGTTTCTTGTTTCTGCAATCACAATTGTACAATTCACATGCTTTTACGGAGAATAAATATGAATTTATTGAAATAATATCGATTGATTACATAACTTAAAAATAGAAAACATAATGGAAATCCTTTATACGCGACATAACGTTAACGCATTAATTTAGTTGGACTGCATGGC…	cg12262-pa	gi|283993133|gb|ADB57042.1|acyl-CoA dehydrogenase [Heliothis virescens]	ADB57042	0	91	F:acyl-CoA dehydrogenase activity; C:microtubule associated complex; F:acryloyl-CoA reductase activity; P:fatty acid beta-oxidation; F:flavin adenine dinucleotide binding; C:mitochondrial matrix; C:lipid particle	acyl-CoA dehydrogenase activity GO:0003995, microtubule associated complex GO:0005875, acryloyl-CoA reductase activity GO:0043958, fatty acid beta-oxidation GO:0006635, flavin adenine dinucleotide binding GO:0050660, mitochondrial matrix GO:0005759, lipid particle GO:0005811	EC:1.3.99.3	10249	8.29605	11160	8.4375	1.103 up
SpodoLitt_C18635	373	GTTATATCCCAGCGCGCCGCTACACTCCGTCGGCTGCGAATTTAATAATCGGAAACGTAGCAACTGTGTTTTAGTGAAAAATGGCTCCGCTACCATTGGATGATCCAGCGGTACAATCGTATCTGCTGTATTCCAGCGTCTTGGGCCTCAAAGTTCTGGGTATGGCATTTTTGACAGCCAGAGTGCGATACGCNNNNNNNNNNNNNNNNNNNNNNNNNNNNNNNNNNNNNNNNGTGTTCTGGGTGCTGGGCGCGCTGTACCTGACCACTGCGCCCTCCGCGTGGCTCGCCACTACACTATTCCGTGTGTACACAGCTGGTCGAGTGTTGCACACGCTGGTGTACGCTGTCAAGCCGCTGCCCCAGCCAGCGCG	microsomal glutathione s-transferase-like	gi|296427863|gb|ADH16761.1|microsomal glutathione transferase [Heliothis virescens]	ADH16761	1.42e-29	59	F:transferase activity			4987	8.96763	3408	8.43646	1.445 down
SpodoLitt_C1541	1091	GGCGAGGGGAGAGCGGGAGTTACGATTGGATCGAGCCGGTGGATAGACAACACTGTTTTAGTGTTCACAAATAAATTTGTTTGTGGTGTTAAGTGTTTTTGAAGTGAAATGGCTGGAGCTGGCAGGGGCGAGGGGAGAGGCCCAGGAGTGGGCAAACTGGAATCGCAGATCTATTGTATAAAATACACACTGTTTTGCTTCAACGTCGTATTGTGGATATTCGGTGTGTCAATATTCGCTCTTTGTCTTTGGATCTGCATTGAGCCTGGTTTCAATGAATGGATGCGCATTCTGGAGCTGCAGAAGTACTTCATTGGTGTCTACATTATCCTCATTGGTTCTCTGGTTATCATGGTCGTCGCCTTCCTCGGATGCGGTGCAGCATTGATGGAAAATGTC…	cd9 antigen-like	gi|357611512|gb|EHJ67522.1|putative EG:8D8.7 [Danaus plexippus]	EHJ67522	8.08e-157	94	C:integral to membrane	integral to membrane GO:0016021	-	5363	7.52435	9937	8.43223	1.876 up
SpodoLitt_C310	1346	GTTGTACCTAAAGTTTCGTTCGTATATTTATCTGTCCATGGTTCGCAAAAAGTGCGAATGTTTGAATTCATTTGGTGGTGATAATTAGTCTATAAAAGACGTGTTTCATGTTGTGCTGAATTTTATAAAGAAAGCAGGATGACAGGAGCTGAAGTGAAGCAGAGNNNNNNNNNNNNNNNNNNNNNNNNNNNNNNNNNNNNNNNNNNNNNNNNNNNNNNNTATGGTGAAAATCTGGAGAACTTCTTCGAAAGACTGCCAGAATTCATCTCGACATTTATAGCGACGCTAGCTATATTCACGTTCGGGGCCACGCTGAGAGGAGAATGGGTGGTGATCCTGGTGACGGCGCTGAAGCAGCTAACTGGTCAGACACAGAACAATACAAATGCTACAGCCATC…	sterol desaturase	gi|357616033|gb|EHJ69975.1|hypothetical protein KGM_04336 [Danaus plexippus]	EHJ69975	4.92e-135	83	P:fatty acid biosynthetic process; F:oxidoreductase activity; F:iron ion binding; C:integral to membrane; P:oxidation-reduction process	fatty acid biosynthetic process GO:0006633, oxidoreductase activity GO:0016491, iron ion binding GO:0005506, integral to membrane GO:0016021, oxidation-reduction process GO:0055114	-	22718	9.30459	12226	8.43015	1.833 down
SpodoLitt_C486	479	GTTCCAACAAGCCGGTTATTATATAATAATGTTTATCACACACACCATGTAATACATTGATAGCATAGATAACCTAGCCTTGGTCGGCTGTTTATTCTATATTCCTTCGCCTCGCCGAACGGACGTCTGTCAAAATGGTGCGCGTTCCAACTATAACTTTTAATAATGGACAGAAGATTCCCGCCATTGGAATTGGCACCTGGAAGTCGAAACCAGGCGAAGTTACGGAGGCCGTGAAAACAGCCATAGAAGTTGGCTACAGACATATAGACTGCGCCTATGTCTATGGCAATGAGAAGGAGGTCGGTGCTGCCATCTCTGCTAAGATCGCTGATGGCACTGTTAAAAGAGAGGACCTGTTCATCACCTCCAAGCTATGGAACACCTTCCACCGACCGG…	aldo-keto reductase	gi|328670873|gb|AEB26313.1|aldo-keto reductase [Helicoverpa armigera]	AEB26313	5.44e-63	92	P:oxidation-reduction process; F:oxidoreductase activity	oxidation-reduction process GO:0055114, oxidoreductase activity GO:0016491	-	3095	7.91826	4350	8.42836	1.424 up
SpodoLitt_C1401	630	TTTTTTTTTTCTTAATTTTTTATATTTACATCATACAAAACAGTTTTATGTACAAAATAAAAAGGTATAAAATAGGAAGTTTCTAGTAGGCTCAAAATATTTCATAATATTTACATTAGACCTTGTCTAGTGAAATATTAAGGAATACTTTATAAGTTAAATTACATTGAATAGTGCTTAACCTAAGGTTCAAACATGAAATTAGTTTTCAGGTTGGGGAGAGGCGGTGGCGAGGTAAGCCAGAGCGCGCTGGATGGCCTCAGGGATAGGGTGGGGAGTGGGGAGGTGGGCACCCTGGGGCTGGAATCCATTCTCGTTGGCAACGTATGTGAGCTGGATGTTGCCACCGTCTTCGCTGGGGTAGGAGAACTGGCCCTCAACCTGCAGGGCAGGCTCTTC…	tpa: cuticle protein	gi|290560934|ref|NP_001166711.1|cuticular protein RR-1 motif 43 precursor [Bombyx mori] >gi|223671188|tpd|FAA00546.1| TPA: putative cuticle protein [Bombyx mori]	NP_001166711	4.13e-67	89	F:structural constituent of cuticle	structural constituent of cuticle GO:0042302	-	10	-0.75086	5707	8.42535	578.517 up
SpodoLitt_C258	1424	TTTTTTTTTTTTATACGGATCAACTTTATTTTACGAAATAATTAAACAAAATAATGAACAGCCATATTTTTGTAAAGAAACCCTTTGTTACCAAAGAGTTCATGAAATTACGATTATAATAATTTAATTAAAAAAACGTTACAGGGCGCCATATTGAATTTTGTAGCGATTATCATAAACGTCAGAAAAAGGCGCGAATAATTGACTGGATACAAACTATAGTGGAGTATAAAATGTTTTGTTATCTAAATATAAACAAGATATTACGCTTAATCACTAATATTTTTGTACAATAACCTACGGGAGTAGCTAAATAACGTATTTTGTGAACTTGGTTATCAATTTAATTCCAATTTAAACGCAAAAAAGGAACATGATTACATTTATTTTATTCTATTA…	ferritin 1 heavy chain homologue	gi|18031707|gb|AAK39636.1|ferritin heavy chain-like protein precursor [Manduca sexta]	AAK39636	5.42e-96	78	P:cellular iron ion homeostasis; F:oxidoreductase activity; F:ferric iron binding; P:iron ion transport; P:oxidation-reduction process	cellular iron ion homeostasis GO:0006879, oxidoreductase activity GO:0016491, ferric iron binding GO:0008199, iron ion transport GO:0006826, oxidation-reduction process GO:0055114	-	20510	9.07508	12780	8.41121	1.584 down
SpodoLitt_C1338	1560	GCGCACGCGCTTCCGCCTCGGCCTCGGCCTCCGCTGCAGCTGCCAACGTCTTGACGATGGTCTTCACCTCCTGCATGTCATTGTCGATCTGCTGTTCATGGCGCTGGTTGGCGGCGGCGTCCTCGGCGGTACGGTGTATCATGTGCAGCTCCGCAGGGCTCAAGTTCCAGGGCAAGTTCATCTGGACCGCGCCACCGTCCATTGGGATCTTCTGGACCTGTGGGAGCTGATTGAGGAACGAACTGGTGAAGAACGGTGGATTGTTCATTCTGGTCATGGCCCTGGGGCGGCGGGGGTGGGGGAGGTGCGAAGGGTCCCATGGTCTCTGGTGGTGGCGGCATGTTGTGCGGCGCGGGGATGGCGATCACGCGCTGGACATGGATGCGCATCTCACGGGGT…	en protein binding engrailed nuclear homeoprotein-regulated protein	gi|114053115|ref|NP_001040122.1|EN protein binding/engrailed nuclear homeoprotein-regulated protein [Bombyx mori] >gi|87248125|gb|ABD36115.1| EN protein binding/engrailed nuclear homeoprotein-regulated protein [Bombyx mori]	NP_001040122	0	78	C:integral to membrane	integral to membrane GO:0016021	-	901	4.43447	13984	8.40935	15.723 up
SpodoLitt_C1354	324	AGTGTATAACAAGAACCATAAGTATGCAACAGACTGCAAGGTACTACATTGCTAAACAACTGTAGATCAAATTCCACATCACGCATGACTAGATATCCATAAGGCTAACAGTCTCACATTAGCGTCCATACATCTCAGTTTTGTACAAAAATATCTTATTAAATAATATCACTGGATGAAGGCGAGGTGCTCACTTGCCGAGCAAGATCTTGCGGCCAGCGCCCATGTTCTGTCCCGCCTGGGTGGCGCCCTTGTTGGAACCAGCCTGGAGACCGATCACGGTCTTGCCGGCGTTCAGGACCTCCTCGGAGAAGTCACGCTTGC	muscular protein 20	gi|183979237|dbj|BAG30780.1|muscle protein 20-like protein [Papilio xuthus]	BAG30780	7.48e-17	97	P:regulation of cell shape; P:myoblast fusion; F:actin binding; P:cell adhesion; F:calcium ion binding; C:contractile fiber	regulation of cell shape GO:0008360, myoblast fusion GO:0007520, actin binding GO:0003779, cell adhesion GO:0007155, calcium ion binding GO:0005509, contractile fiber GO:0043292	-	1107	6.99901	2903	8.40826	2.655 up
SpodoLitt_C1082	739	TATGTTAAATTGGATTTATTTCATTTCGTAATAGTAATAAATAACTTCAGTAAACATTATTTTGACTTTGCTACACATTATTTCAAAACTTTAAGGCTTACAATTTTATTTATTTAATTAATGATGTTTCTTAATTTCTGTAACTTTTTCTTTCTCTTCCTTGTGTTTGTATTTGTCGAACCTGACCTTGACTTTAACTTTAACTTCGAGACGTTTAAGAAGTTCTGACATTTCATCATCTTCGTTAGAATCGGAACAGTCAGAATCATCACCGCCGTCTCCGCCAGAGCCTTCTTCGTCATCGGGAGTTGTAATATGATAGTCTTCAGTAGTCGGCTGAACCGGTGCAAAGGTGGTAACATCAGGGATAGAACTTGTAGGTTTTGAATCAGGGAAAGT…	---NA---					-			11784	9.38786	5840	8.40251	1.979 down
SpodoLitt_C3082	1137	TTTATGAATAAGATGGTTAACTATTTTATCACAAACGTTAGACCTAGCTCAATCAGTATTTATTATTATACCGTATACACAAAATTATTTATTATCAACTTATACATAATTTATTGTCATTTGGTTTTGGTAATATTCGCTTAGGATTATAGAATTATATTAAGAGAGTTCTATATATAAATAAACTCATAACTGATACATAACATATAATACTGTTGATATTACTATTTATTTACGTAAAATCATTATTATATATCACAATGAAACACTTATTCGAAATAAATAAAAACATTCGAGAACATTTCACTCAATTTCGTTCCTTCAAATAATTTCACAATCAAGAATTTCATAAATACGCAATTAAATTACNNNNNNNNNNNNNNNNNNNNNNNNNNNNNN…	apolipoprotein d-like protein	gi|388540206|gb|AFK64814.1|apolipoprotein D-like protein [Helicoverpa armigera]	AFK64814	1.08e-103	87	P:positive regulation of peptidase activity; F:pigment binding; F:peptidase activator activity; P:protein-chromophore linkage; C:extracellular region; F:serine-type peptidase activity; P:proteolysis	positive regulation of peptidase activity GO:0010952, pigment binding GO:0031409, peptidase activator activity GO:0016504, protein-chromophore linkage GO:0018298, extracellular region GO:0005576, serine-type peptidase activity GO:0008236, proteolysis GO:0006508	-	6721	7.79051	10098	8.39598	1.521 up
SpodoLitt_C1815	980	GAGAGGCGAGAGGTTCGCTGTTCGCCTCTAACCTAACCTAACAAACCGGGTGAGTTTCGTTCCGTTCGGAGTTTCGGAGATCGTCCGACGTTCACCAGTTTTACCGTCGACGGGTTCTCGATCTGTTGTGAGTTGGGTGTGTCGCTGTATAAAAGAATCTAATCAACATGAGTGGACAACAGTACTACCCCTACAAGTGCACCCCCACCGTGTACCCAGCGGAGCCCTTTGACCCCGCTGCGGATGCCGAGACCCTCCGTAAGGCCATGAAAGGCCTTGGNNNNNNNNNNNNNNNNNNNNNNACTTTCAAGACTAACTACGGCAAGGACTTAATCAGTGAGCTGAAGAGCGAGCTGACTGGCAACTTGGAGAATGTGATCGTGGCCTTGATGACCCCCC…	annexin ix	gi|389608565|dbj|BAM17892.1|annexin IX [Papilio xuthus]	BAM17892	0	89	F:calcium ion binding; F:calcium-dependent phospholipid binding	calcium ion binding GO:0005509, calcium-dependent phospholipid binding GO:0005544	-	5942	7.82651	8705	8.39594	1.483 up
SpodoLitt_C778	1646	CACCCCCTTGATAACGGTTAACCAATCACAAAGCACCACATACTCATTTTCGAGAATCTAGAAAAATATTTATTACTCGCTGAGAAGCCGAACATGTACGACGCAATCGTTAATAGCTCGCCCGCGAGGAAATATCATAGAAAAGTGCTCTAACAAATGCTTGATACGGACAATCCGAGAGTTTGATAGTATGCTTTCGTTAAGACACTAATTTATCATCATCATATACCAGTGTTGTGGGGTGTTTGTTTATAACTTGTGATAAAACAAATCAACAAGATGAGCGGTCCCATAATCATCACGGTTCCCAACAACTACCTGGCCATGGAGGCGGTCGAGGAGTTGGAGTCGAAGGTGCTGGTGGATCTACCATCTCCGGCTCCCTCCAGGAAGCGTCGA…	isoform b	gi|389609321|dbj|BAM18272.1|X box binding protein-1 [Papilio xuthus]	BAM18272	1.85e-104	86	P:chaeta development; P:wing disc development; P:positive regulation of transcription from RNA polymerase II promoter involved in unfolded protein response; F:sequence-specific DNA binding; P:lateral inhibition; F:sequence-specific DNA binding transcription factor activity	bristle development GO:0022416, wing disc development GO:0035220, positive regulation of gene-specific transcription involved in unfolded protein response GO:0006990, sequence-specific DNA binding GO:0043565, lateral inhibition GO:0046331, sequence-specific DNA binding transcription factor activity GO:0003700	-	6829	7.28039	14607	8.3947	2.164 up
SpodoLitt_C699	1018	TTTTTTTTTTTGGTTTTTGGGTTGTATATTTTATTGTTCTAAAAGTAAAAGAAACAGATATAATCAGATTATAGAATTCTACATCACAATAAAGTGTCTTAAAATATTAAATAAAAAACAAAAATAAACCACTAACAATTTGCAACATGATAACCTAAGAAGCGTAGGAATTCTTCAAGCTAAGTCAGAAATAGTAGATACTAGGTAGGTGCCCCATTTGTTTATCTAAACAAAATGTTTTTATGCTACAAAAAAGTTTTATGTTAAAGACAGATTTATACAATCTCTTGTATAACATAAAAAGATGTGTTGTAAAATAAATCATTATGACAATAATTTAATTATCATCTAATGGCACCTTGAAGAATTAATTTAAATGTGGTTGTTAATCTTGCATTG…	coiled-coil-helix-coiled-coil-helix domain-containing protein mitochondrial-like	gi|357620893|gb|EHJ72917.1|coiled-coil-helix-coiled-coil-helix domain-containing protein 2, mitochondrial-like protein [Danaus plexippus]	EHJ72917	5.45e-69	87	-			12897	8.88998	8993	8.38881	1.415 down
SpodoLitt_C7750	674	AGTTTGCTGGAACGTGGTATGAACTTGGTAGATACCCGCAGGCAACACAAAATGGTCAGTGTAACCGTGTCGAATACGGGGCCCCGGATAAAAATGGTGAAATATCAGTAGTGAACAGGCAAATTGTGAATGAAAGATGGACTTCGGTATCCGGATCAGCCACAGCCGACAGCACTGGACAATTTACGGTTACATTCCCTGTTGGAGGCCAACCGAGAGAGTCAACACTTCGAGTTTTGACTTTTACTCAGCATTACGCAGTTTTGTTCAGCTGCAGTGATCTGCCAAACGGAGGAAGTCAATTGGGCAGTTGGAAAATGAGCAGGACGCCTTCTTTAGAACCGCAATATGAAAATGAAATGAATGAGTTCATCGCCAACAATTCTGTTCTTGAACCTA…	chlorophyllide a binding protein precursor	gi|171740913|gb|ACB54951.1|polycalin [Helicoverpa armigera]	ACB54951	2.12e-48	58	F:pigment binding; C:extracellular region; P:evasion or tolerance of host defense response			15193	9.7367	5821	8.38564	2.551 down
SpodoLitt_C2111	933	GCTGAAAGTTCTATTTAAATCCCATTACAAGCCGTTGGTTTCTAGTCTCGAGTCCAGAGCGGCGCGCGCCTGCAACGAACTAACAACCACAAAGATGTCGATAGTACCCCTGATGTTCCGTGACTGGTGGGACGAGTGGGACAGGCCCTCCCGCCTGTTGGACCAGCACTTCGGCATGGGGCTTAAGAGGGACGAGCTCCTATCTTCCCTCTCCACATTGCCCTCCTCCTCCTTGTTCAGGAACTCCTACTTCAGACCCTGGAGAACGAGCCTGACACGACAGGAGTCTGCCTCAACTATTAACCTGACGAAGGAGAAATTTGAGGTTATCCTAGACGTCCAACAATTCACACCAGAAGAAATCACAGTGAAGGCAGCGAACAACAGCGTAGTAGTTGA…	lethal essential for life l2efl	gi|387966745|gb|AFK14100.1|small heat shock protein 22.0 [Spodoptera litura]	AFK14100	1.89e-136	100	P:response to stress; F:structural constituent of eye lens	response to stress GO:0006950, structural constituent of eye lens GO:0005212	-	426	4.09539	8218	8.38415	19.545 up
SpodoLitt_C18	1134	TTTTTTTTTTTTTTGGGTTTTTTAATTAATATTTTATTTGAAAATAACTGAATATTGCGTATAATCTACATTCGTTGCAGATACAACTTTACATATATATCGCTTACAATATAAATGGGGTAAACTTAATTGAAAGATAATCACATTATAACAGCCTAATTTTTGTACAAATGATAGTTTAAATTATAAAAAAAGATACAGTACAATATTTATTTTACGTTAGTGGAGTATGTATGTTTCACCCTTTACTTTTTATCCAAGATGGTGTCCTGTCATTTTGACAGNNNNNNNNNNNNNNNNNNNNNNNNNNNNNNNNNNNNNNNNNNNNNNNNNNNNNNNNNNNNNNNNNNNNNNNNNNNNNNNNNNNNTTATTTATATTTTAGCCTGTTTAGGCGACCT…	ferritin light chain	gi|62722856|gb|AAX94729.1|ferritin light chain [Trichoplusia ni]	AAX94729	1.32e-84	81	P:cellular iron ion homeostasis; F:oxidoreductase activity; F:ferric iron binding; P:iron ion transport; P:oxidation-reduction process	cellular iron ion homeostasis GO:0006879, oxidoreductase activity GO:0016491, ferric iron binding GO:0008199, iron ion transport GO:0006826, oxidation-reduction process GO:0055114	-	27157	9.80841	9943	8.37762	2.695 down
SpodoLitt_C815	2297	AGTCAATCCTTAGATCGCAAAGCGGAGCGATCGAATCAGTTGAGCGTTCCGATACTTCGCACACGAGCAACACTACGCTAGTTTCCGCGCGTTACGCAGCGATCGTGTCGGGGATTTGAATTAAGATTTGTACGTTTTTATAAGGCGCAAAGATGACTGACTCACACGCTAAAATAGAAGATAACCCGAAGATATTGTCCGGCCCAGTGCTGGTCAACTCACCAAATGCGGTTTTGTCGAAAACCCTGTTGGGAAGGTACAATGACCTCCCTATTCCTGCGGACAAAATTTTGGCAACATACATCTGGATCGATGGAACTGGAGAACATCTTCGTTGCAAAGATCGTACCCTGAGCTTCATTCCAAAGCAACCCAAGGATCTTCCGATTTGGAACTTCG…	glutamine synthetase 2 cytoplasmic	gi|389608625|dbj|BAM17922.1|glutamine synthetase 2 [Papilio xuthus]	BAM17922	0	98	F:glutamate-ammonia ligase activity; F:ATP binding; P:glutamine biosynthetic process	glutamate-ammonia ligase activity GO:0004356, ATP binding GO:0005524, glutamine biosynthetic process GO:0006542	EC:6.3.1.2	15095	7.94286	20146	8.37752	1.351 up
SpodoLitt_C374	2569	ACTACAAATATTAAATTATAATAGAAAAACAGTATTTATTAAAAAGTGATAACTAAGTACGCAATTGTTCTAGTGTTTTTTTGTGGAAAGTATTGTATAAGATTATACAAAACCAAAACAATATATTTCAACCAATAGCAGCGTTCAGCGCCGACGGTTGCGAGAATTCTGATTGGCGAATAAGAATTGCTCTGTGGCGCCTCTCCGACCTTATAAATATCGGCGCGATCACAAACCAGACCTCTTTTCCACAGTGTTAATTCAAGGGGACTCTTTCGGGTTATTTTTGTGAGCTAACTCTAAATTCAGAATGCCGGAGACCTCAAAAATGAATGGATACTCAAAAACAAACGGACATAGTTATGACATGGAAGAAGGATCAGTATTTTTGTTCACATC…	s-adenosylmethionine synthetase	gi|114052392|ref|NP_001040509.1|S-adenosylmethionine synthetase [Bombyx mori] >gi|95102576|gb|ABF51226.1| S-adenosylmethionine synthetase [Bombyx mori]	NP_001040509	0	99	P:chaeta development; P:wing disc development; F:methionine adenosyltransferase activity; F:metal ion binding; P:S-adenosylmethionine biosynthetic process; P:one-carbon metabolic process; F:ATP binding; P:methanogenesis	bristle development GO:0022416, wing disc development GO:0035220, methionine adenosyltransferase activity GO:0004478, metal ion binding GO:0046872, S-adenosylmethionine biosynthetic process GO:0006556, one-carbon metabolic process GO:0006730, ATP binding GO:0005524, methanogenesis GO:0015948	EC:2.5.1.6	5416	6.30244	22485	8.37479	4.205 up
SpodoLitt_C439	901	CCAACCAAGTGGTTGTATGTGACGGTAGCAGCAAAGAGTTCCCAGGCACGGTTGTGGTTGCAAATGTTGGTGAGGCAGCCAGGCTGGGAGATACCACCGTTGGGGTAGAAGTCAGCATTAGCGACGTTAGAGCCGATACCAAGACCTCCGACGGTGTAACCACCATCAGTGTGAATAGCCTCGACGTAGATACCATCGTTGGGGTTAACACGGTTAGAGTTGTAGTTCCATAGAGGACCAGCAGGGTCCAAAGCTGTCACACGAGCGGCTCTTCCTCCAAGTTCACGACCAGCATTACCGACAAGGTGAGCGCCCAAGCTGAAGCCGACAAGGTGCATACGGTTGAAAGCCTGTCCGGTGACTCTGTTTATGAAAGCGAGGAACTGTCCAAGACCGCGT…	neutral lipase	gi|385655181|gb|AFI64310.1|neutral lipase [Helicoverpa armigera]	AFI64310	0	93	C:extracellular region; F:retinyl-palmitate esterase activity; P:lipid metabolic process; F:triglyceride lipase activity	extracellular region GO:0005576, retinyl-palmitate esterase activity GO:0050253, lipid metabolic process GO:0006629, triglyceride lipase activity GO:0004806	EC:3.1.1.1; EC:3.1.1.3	1582	6.0442	7861	8.37376	5.026 up
SpodoLitt_C1699	1014	GGAAATATTGCCTACTAGACGCGAATACGTTATTAACATCTTTAATCTCGTCTATACCTAACAAAATATCCAAAATTTATCGTAAAACCCGGAGCGTAGTGGGCTAATTGGTTAATCTACTCATGAGATTATATCGTGATTGTTAAAATGATAACTTCTGAATAAATAGTGCTGTGTTGTTGAAAATGAAATCACACAGTCATTAAAATTCGAAAAATGAAGGCGGCCCTTCTATGTCTCTTTGTCGCTGCGGCATATACCGCATCTGCGGTGCCGGTAAATTCGGAGTTCTCTGAAGACCGTGAATACCCACGGTTTATTGAATTTCCTGATGGCGAAGGTATCATGCACACCGTGGACTTAGAAGCTGAGCTAGACCATGAACTTCTTAACGAAATT…	neutral lipase	gi|385655181|gb|AFI64310.1|neutral lipase [Helicoverpa armigera]	AFI64310	4.07e-139	83	C:extracellular region; F:retinyl-palmitate esterase activity; P:lipid metabolic process; F:triglyceride lipase activity	extracellular region GO:0005576, retinyl-palmitate esterase activity GO:0050253, lipid metabolic process GO:0006629, triglyceride lipase activity GO:0004806	EC:3.1.1.1; EC:3.1.1.3	11464	8.72603	8855	8.37146	1.278 down
SpodoLitt_C1435	415	GACGATCAATACCCTGTCGCACCGTGGCTGCTCGCTCTCTTCATATTCGTAGTATGCGGCTCAGCAGTGTTCCAAATAATCCAATCTATAAGACTCGCCTAGATCGCCCTTGTGATTCCCCACCCTTGACTGAATACCTATCCATTGTGGCTTGAATAGTTTCCTACAGGCTTTTAACTTCTACTCACATCTGAAGGCCTAGTACTTTTCCGTCTCATCTCGAGACTTAAACATCTTCAACAAAACTGGCTTTAATGAAGCTTAGTTAAATGTTCTATGCGTTTCTGATCGCCTGGTATTATAAAGGTGCGTATTGAAACACGTTGTTTCCTTTCTAAGCTGTAAGACAAGTTTTCATGAAACCCTTCAAGCCACGAATCCCCGTAGTAAATTACAATA…	---NA---					-			2022	7.63254	3323	8.36739	1.664 up
SpodoLitt_C12	957	CTTGTGGAAAGTTCGTTTCGTGGGTTTTGTGTTCAAAATGACGAAAACCAATTTAGAAGTTGGAATGAGGTGCATTAAATATATGCTGTTGTGTATAACGGCTATATTTGTGCTAACATCAGCGCTAATAATCTCCGTGGGTACTACCATTTACGCGATCTACCACGATGTGTCCTTCTTCCTGGAAGACAGGTTCTTCTCTCCAGCCAGCTTCGTCATCGCCATCGGTATCATTATGCTGTTCGTCTCACTCTTCGGATGTATCGGCGCACTGAAGGAGAGCACCTGCTTGGTCAATATTTTTGCAGTCATCCTCAGTCTGGTGTTCGTCCTGGAGATCGCAGCAGCTATTGCAGCGTACAGCCTCCGGTCGCAGGTGACAGGTATGCTGGACGAGAA…	tetraspanin 29fb	gi|9624381|gb|AAF90148.1|AF274022_1tetraspanin D76 [Manduca sexta]	AAF90148	5.03e-143	78	C:integral to membrane	integral to membrane GO:0016021	-	8138	8.31552	8329	8.36731	1.036 up
SpodoLitt_C1047	1431	TTTAATTAATTATTTAATTTTTTCATAATTTTTACATTGATCTTAACCTAAAATGGTAACCTTTATATCACTACGTACACGTACGCTCATACATGCATGACATGTTTACATATAAATATACAAAAATGATGTGTTTACTTTTTGCTGGTGTCCCGGCCAGTACTAGGCGAGATTATAAATAATATTTCAATGATCGCTTGGCGGATGAAAACTTTATATTAAAGCTAGAAGTATTTATTCTAATGGCTGTAGTAAGATCCTCCGAAACTCAAGTGGCTGGAGTGATCGTGGTCGTGCTCACTGACGAGGACTGGGACCTTGACTGGGACGGGGTAAGGCTTCTCGACTGCCACTGGGATGTGCTTCTCAATGTGCACGGGGTAGGGCCTGTCGACGGGC…	tpa: cuticle protein	gi|290560853|ref|NP_001166790.1|cuticular protein glycine-rich 13 precursor [Bombyx mori] >gi|223671000|tpd|FAA00451.1| TPA: putative cuticle protein [Bombyx mori]	NP_001166790	5.38e-131	87	-			0	-7.33487	12370	8.35723	52941.125 up
SpodoLitt_C1761	631	AATGAAATGAACTCGTGGAGGGCTTCAAGACGAAATAGAATGTTGTTCAATGACTACCCCCGATATGATGAAATTAATGCGTTCATGGATAGGATTGCTCTCCAGCACCCCAGTCTGGTCCGCGTTGTCACAGCTGGTAAAAGTTTTGAAGGACGCGACATCAAGTACTTGAAGATTTCAACAAGCAACTTCGAAGACAGTAGTAAACCTATCTACATGTTGACTGCGATGATCCACGCGCGCGAGTGGGTGACCACTCCAACCCTCCTGTACTCCGTGCACCGCCTGGTGGAGAACTTGAGAAGTCAGGATCGAGACCTGCGGGAGGACATCGACTGGATCATCATGCCGCTACTCAACCCTGACGGTTACGAGTACTCACATACGACTGAACGTCTC…	carboxypeptidase a	gi|357631500|gb|EHJ78971.1|carboxypeptidase B precursor [Danaus plexippus]	EHJ78971	1.25e-61	82	P:proteolysis; F:metallocarboxypeptidase activity; F:zinc ion binding	proteolysis GO:0006508, metallocarboxypeptidase activity GO:0004181, zinc ion binding GO:0008270	EC:3.4.17.0	12181	9.50176	5430	8.35462	2.214 down
SpodoLitt_C845	607	ATACAAGTCTTATCAGAAGGAAGGTCAGTCAAGTATTCTTTTCTAATCTATCGCACGTACGCTGGGGCGTAGCCGAAGGGACTGGCACGCACCAAGGGAGCTGCACCGTAGGGGAAGGGGGCTGCATAAGGAGCAGGACCAGCTAATGGTGCGGGAACCACTGGTCCAGGGCCGGCGAAGTAAGGAGCAGCAGCGTAAGGAGCGGCGGCATAAGCAGCAGCGGCGTAAGGAGCAGCGGCGTAAGGTGCTGCAGCTAGAGGTGCGGCGGCGTAGGGACCGGCAACGTAAGGACCAGCGGCTAGTGGAGCAGCAGCGAAAGGAGCGGCAGCGAGTGGCGCAGCGACTAGGGGAGCAGCAAGTGACTTGCTCACTACGTTGACCTGCGCAGCGTACGGTGGT…	cuticular protein hypothetical 19	gi|357626490|gb|EHJ76564.1|cuticular protein hypothetical 19 [Danaus plexippus]	EHJ76564	1.36e-11	70	-			6	-1.43417	5216	8.34934	881.313 up
SpodoLitt_C3761	305	AAGTTTTTGGTAGTGTTAGCTGCTTTGGTTGCTTTAAGCGCTGGAAGCGCTATCCCCTTAGTTCCCGGGGACAACAGCCACTACGTAGAGGGCGAGAGTCGCTACATCTGGATGCCAGATGGTGATGGCAAACCTCACTTAGTGGACTTACATGAACCTGCTGATGAGGAAGCCATCGCAAGAAACGGCGCTAACAACCAATATTGGCTGTTCACCAGGCAAAATCCTACCAATGCCCAAATTCTCGTCAACGGAAACGCAAACTCTGTCGCAAACTCCAACTATCGCGCTAACCGTGGCTTGAA	neutral lipase	gi|385655175|gb|AFI64307.1|neutral lipase [Helicoverpa armigera]	AFI64307	9.12e-55	92	C:extracellular region; F:retinyl-palmitate esterase activity; P:lipid metabolic process; F:triglyceride lipase activity	extracellular region GO:0005576, retinyl-palmitate esterase activity GO:0050253, lipid metabolic process GO:0006629, triglyceride lipase activity GO:0004806	EC:3.1.1.1; EC:3.1.1.3	5890	9.49804	2618	8.34692	2.220 down
SpodoLitt_C2405	2495	TTTAGAAAGGAAAAGGCTCCAGCAGATTTGAATCGATCGTCGCGACTCAACCGGAAATCCGGCGACTCCATAGCCACACACGTTGTCTCTAGCACAGGGGAATAGAGATCGTCGCAGCGTTTCTTTCTTTTCTGAACAGGCGCAGTCCTAGAGAACTCGCAAAAGGAGTAAAAGGCTCCTACATAACCTGTCAATATCAATATATTGTATGAGTCAGAAGGTAGAAAAACCAGTATTATCGGGTCAACGGATCAAGACCAGAAAAAGAGATGAGAAAGAGAAGTACGATCCGAACGGCTTCCGCGACGCGCTCGTGCAAGGTCTGGAGCGCGCCGGCGGTGACCTTGACGCGGCGTACAAGTTCTTAGACGCGGCTGGCTCGAAACTCGACTATCGGCG…	protein extra bases-like	gi|189031276|gb|ACD74811.1|eukaryotic initiation factor 5C [Helicoverpa armigera]	ACD74811	0	99	F:translation initiation factor activity; P:translational initiation; P:RNA metabolic process; P:negative regulation of translation; C:axon; F:ribosome binding; P:neuron fate commitment; P:long-term memory; C:neuronal cell body; P:axon midline choice point recognition; P:oogenesis; C:cytoplasm; F:translation initiation factor binding	translation initiation factor activity GO:0003743, translational initiation GO:0006413, RNA metabolic process GO:0016070, negative regulation of translation GO:0017148, axon GO:0030424, ribosome binding GO:0043022, neuron fate commitment GO:0048663, long-term memory GO:0007616, neuronal cell body GO:0043025, axon midline choice point recognition GO:0016199, oogenesis GO:0048477, cytoplasm GO:0005…	-	30541	8.84053	21401	8.34629	1.408 down
SpodoLitt_C80	5386	TACTGAGAAGTTAATGGATGAATTGGCACAATGCTACAATGTGCTCCCCCAACTTGATATTAATAACACTATAGACCACCGCCCCGAAGGGGACGAAAAATGGTTTTTAGAGAACGAGAAGACGGTTACGCAGTTTTGCCGCAAGCTGGCTGCTGAACGCCCTCTTAAGGATATTCGCGATGAGTATAATTACCCCAAAAAGAAAGGTATTAAGGATGAGTGTTCAAGATTGCTGGAGGCCTCCACTATGAAATCGCGTAGAGGCTTTGCTATTCAGCGTTTGATGAATGCAATGCGACAGGCTCATGCTGATGGTTGGTTTATCGTTTTTGACACTCTCACGTTGGCTGACGACCGATTAGAGGCGTTTTATGATAATCCCAATGCTTTGCGTGACTA…	capsid protein f	gi|9626381|ref|NP_040711.1|F [Enterobacteria phage phiX174 sensu lato] >gi|445987717|ref|WP_000065572.1| capsid protein [Escherichia coli] >gi|138151|sp|P03641.2|F_BPPHS RecName: Full=Capsid protein F; AltName: Full=F protein; AltName: Full=GPF >gi|216028|gb|AAA32578.1| F [Enterobacteria phage phiX174] >gi|359295095|gb|EHK59406.1| hypothetical protein MOY_16562 [Halomonas sp. GFAJ-1] >gi|38055097…	NP_040711	0	100	C:T=1 icosahedral viral capsid; F:structural molecule activity; C:host cell cytoplasm	GO:0039615, structural molecule activity GO:0005198, host cell cytoplasm GO:0030430	-	52953	8.52433	46201	8.34614	1.131 down
SpodoLitt_C504	4541	TTTTTTTTTTTTTTTTTTTTTAAAAAAAAAAAAATTTTTTTTTTTTTTTTTTTTTTTTTTTATTGCATAAAAATTTATTAACTGATGAAGTATACAAAACTACATAAATAAATAATTGACGAGTTATTTTTTCACATACATAATATATCTAGATAATCTTATCCTAAATAGTTATTACAATAATAATTGTAAAACAGCGCAAACAAAGATCACAATAATACTGCTCTTGAACAGNNNNNNNNNNNNNNNNNNNNNNNNNNNNNNNNNNNNNNNNNNNNNNNNNNNNNNNNNNNNNNNNNNNNNNNNNNNNNNNNNNNNNNNNNNNNNNNNNNNNNNNNNNNNNNNNNNNNNNNNNNNNNNNNNNNTAGTCAGTCGACAATATAAGGATGGTTGTCGCCG…	chlorophyllide a binding protein precursor	gi|112983040|ref|NP_001037071.1|chlorophyllide A binding protein precursor [Bombyx mori] >gi|82940307|emb|CAJ34654.1| chlorophyllide A binding protein precursor [Bombyx mori]	NP_001037071	0	70	P:evasion or tolerance of host defense response; C:extracellular region; F:pigment binding	evasion or tolerance of host defense response GO:0030682, extracellular region GO:0005576, pigment binding GO:0031409	-	58360	8.91473	38793	8.34109	1.488 down
SpodoLitt_C33	2497	GTGGGAATCCCTCTCACCTACACCTTGGAGTGGCCATTTCTATGACGTCATGGGCGGAGTTTAGTTGAAGATCGAATTCGGATTCGGTTGGCGGGCGCGGCCATCTTGGTGAATTAGTGACCTGGCGATTCGGTTTTAGTTAGTGAAAAATCATTTGTCATCCACAATGTCGGAAAGGGAAGATAATGTGTATAAAGCTAAGTTAGCCGAGCAGGCTGAGCGCTATGACGAAATGGTGGAGGCGATGAAAAACGTAGCCTCGCGCAACGTATCCGACAATGAACTTACAGTGGAGGAGAGGAATCTGCTCTCCGTCGCCTACAAAAACGTAATAGGTGCCCGCCGTGCCTCGTGGCGGATCATATCCTCCATTGAACAGAAGGAGGAGACCAAGGGAGC…	14-3-3 protein epsilon-like	gi|300431411|gb|ADK12634.1|14-3-3 epsilon [Plutella xylostella]	ADK12634	1.07e-177	98	F:protein domain specific binding; F:monooxygenase activity	protein domain specific binding GO:0019904, monooxygenase activity GO:0004497	-	24227	8.50524	21190	8.33031	1.128 down
SpodoLitt_C899	821	TTTTTTTTTTTTTAATTGGTAAATACTTTATAATAATTTAACAAAAAATATTATAGTTACCGTTATTTATGCGGTTCATAACACAATAACTTTAGACGAATAATATTATGCAGTGTATTACAACAATTAACATACAACGTACGAACAGGCACAGCGTGACATGACTTTTATTTCTAGGCACAATTTAAATGTACCATTTAATTGCTCGTCTAGGTGTGGAAGCAGTATTCCTAAGTTACACGTAGGCACTGACAAATCATGAGATTCTTAAATAATTACTGGTGGTAGTGGTGGTATAATCTAGTGCATGAGGATTTCGTAGTCGGGGAAGCCGAGCTCTTGTCCAGCGAAGGAGATGTAGCACACTCCGTGCGACTGCTGAACCTTGCCGGTAGTGAG…	c3 and pzp-like alpha-2-macroglobulin domain-containing protein 8	gi|389614561|dbj|BAM20323.1|farnesoic acid O-methyltransferase [Papilio polytes]	BAM20323	1.36e-79	84	F:farnesoic acid O-methyltransferase activity; C:cytoplasm; P:methylation	farnesoic acid O-methyltransferase activity GO:0019010, cytoplasm GO:0005737, methylation GO:0032259	-	2980	7.08676	6956	8.32862	2.365 up
SpodoLitt_C15629	368	TGCTAGCGGACGAGTCGCATCGATCTATTGGAATTTCGAATATAGACAGTGCCTTAGCTGTTTTTCTTAGTATTATCTTTTTGTTAAAAACAGTGCGAGTTTAACTTGTCGTCATGCTACGGCAACTGTTATTACCTCCGGTNNNNNNNNNNNNNNNNNNNNNNNNNNNNNNNNNNNNNNNNNNNNNNNNNNNNNNNNNNNNNNNNNNNNNNNATCCCGCGCACCGCGGACGCCGGCGGCTTCGTCTGGAGGAAGAACGGCACCGTGGTGTCGGAAGTGTGGGACCTGAACGAGCGGTACAAGCTGGAGGAGGGCGGCGCCGTGTTCCGCCTCAGCGGACGCTCCGCCGAGGACGACTTCGGCAACTA	basigin- partial	gi|357618242|gb|EHJ71292.1|hypothetical protein KGM_01454 [Danaus plexippus]	EHJ71292	2.75e-06	74	-			3430	8.44727	3101	8.31974	1.092 down
SpodoLitt_C2316	801	AGAATTTGGCACACCTAACGTTCCTATTTGCTATCTTATCATATCTCTTAAAGATAATACCATATCAACGGGCACACAATGTTCCAACACTTTAGTCGACCAGTACAATAGCGAGCCACCTGTTGTCGTTAAAATTGATAAAAAATAATGTGATGAACATTTTGTAAGTGTGAAAATGGGTGTTAAAGTTTTAGCTTTAATAGCACTCTTAGTTGTTAGTGTACTTGGACAAGACGTTACAGTTAGTGACAACGATGTTACAAAGGAAGTTGTGGTGGACAATTTAGTTAGTGAAGACACAGTAGTATTAGACACAGTTACAGAGGCCACAAAAAATGAAGTTGTTGAAGAAGAGAACCCAGTGGAAATACTAAGTGCTACGGATGATCTGCAAGTAAG…	extracellular domains-containing protein cg31004-like	gi|512902612|ref|XP_004925419.1|PREDICTED: extracellular domains-containing protein CG31004-like isoform X2 [Bombyx mori]	XP_004925419	1.64e-76	77	P:cell-matrix adhesion	cell-matrix adhesion GO:0007160	-	1581	6.94459	4633	8.315	2.585 up
SpodoLitt_C13883	370	CTCCCACGTCATCGATGCTCCCACCAGCGTGCCTGCTGAGGCTATCGTCCCCAGCCCCGTACACGTTATTGAGGCTGCCCCTGAGCCTGTTCAGGTCATCGAAGTTGCTCCTGAACCCGTGAATGTTGTTGAGATCGCCCCCGTTGAGATCGGAACCCCTGTCCTCCCCACTCCTCAGGTCGTTGAACCCGTTGAGGAACACTAAATCGACTATTATATTCTAGAGGAACTGTGCACCAGAGACACCATCTACACAACCACATGCAAAATATTTTTAATTGATTATACGATATTAGATCCGGATATTTTTTTATTATTTTAATGTTATACCCAATTTATATGATTCTATTGATTCTTATGATGTATGGAT	---NA---					-			7139	9.49735	3056	8.2913	2.307 down
SpodoLitt_C2561	1938	GGGGGCGGCGGCGGCGGGGGCGGCGGGGGAGGCGGCATCGCTCGCTCCGTGGGCCCTGTGGGACTGCTGCCGCCGGAGCCGCGCCCGCCTGCGTTCTCCTGGTAGTGTGTGTAGATGGGGTTGGGGTAGAGGTGCGGCGAGGCGGGCGGCGAGCTCGCCGGCGCCACGATAGTGTGCGGCACGTGCGCCGTCACGCCGCGCCGGTTGCGCGCCTTCCACCACTTGCGGGAGTCGTCCAGCACCTCGAGGTACTCGCCGCGCACGACGGTGAGCTCCTTGTCGTTGTTGGCGGTGCGCGGGTACGTGACGCGCACGACGCGGCCGCCGCGCGCCATCACGCCGCGCGCCCACGCCTCGCCCAGGTCATCGTCGTCCCGGTCGCCCCGGTAGGGCTCCCTG…	epidermal growth factor receptor kinase substrate 8-like	gi|512894829|ref|XP_004923524.1|PREDICTED: epidermal growth factor receptor kinase substrate 8-like protein 2-like [Bombyx mori]	XP_004923524	0	78	F:kinase activity; P:phosphorylation	kinase activity GO:0016301, phosphorylation GO:0016310	-	11950	7.85212	15942	8.28678	1.351 up
SpodoLitt_C365	2500	CTTTATCAATAGGATAAGAATTATAATTTCAAATGATAATCTTGAGACAGTTGTGTTGGCGATTACAAACGCCAACCACTAAATACAGGAGGAGCAGAATCCGTAATGGCGCGGTTGATGTGGTACGTGCTGGCGGCGGTAGTGGCGTGTGCCACAGCACAACAGAACTTCACTCTTGAAGAGTTTGTGACGGGGCAGTTCACTCAAAGAGGATTTACCGGCCGATGGATTTCAGATACTCGGTTCACATACACCTTGCCGGAACAACCCACAATCTTTCAGTATGATTGCACTACAGATACGAGCTCAGAACTCGTTTCAGGAAGTCTTATGGAACAACTGGAAACCGACAATCCTATCCTGTCACCTGACGAGAATTATATTTTAGCTTCGCAGGAT…	dipeptidyl peptidase 4	gi|357620495|gb|EHJ72660.1|dipeptidyl-peptidase [Danaus plexippus]	EHJ72660	0	79	C:membrane; P:proteolysis; F:serine-type peptidase activity	membrane GO:0016020, proteolysis GO:0006508, serine-type peptidase activity GO:0008236	-	24377	8.51223	20409	8.27921	1.175 down
SpodoLitt_C1160	1823	ATCAGCCAACGCTGTGCCGGCAAGTGTCATCATCGGCATCATACGTGTATTTTTCCGGTCCTTGTCCTTTCTGGCTCTGCATAGTTTTCTCAGCTTCACTTGGACGGCGAAGAATCGCGCACGGTTTTAAAGAAGTGCCGATAAAAATTTAAAAATGTTGGGGTCACTAAAAATTGTTTTATTATTAGGTGTAATTTATTTATGTAGAGCTGCCGAAGAAGATGTATTGGATCTTACAGATTCCGACTTTTCGTCGGTGTTGAGCCAACATGATACTGCTCTTGTCATGTTTTACGCACCATGGTGCGGTCATTGTAAGAGATTGAAGCCGGAGTACGCGGTAGCGGCCGGCGTGCTAAAGAACGATGACCCTCCTGTCGCGCTGGCGAAGGTAGACTG…	protein disulfide-isomerase like protein erp57	gi|62241290|dbj|BAD93613.1|protein disulfide-isomerase like protein ERp57 [Bombyx mori]	BAD93613	0	88	P:protein folding; C:microtubule associated complex; C:lipid particle; F:electron carrier activity; P:cell redox homeostasis; P:glycerol ether metabolic process; F:protein disulfide isomerase activity; F:dolichyl-diphosphooligosaccharide-protein glycotransferase activity; F:protein disulfide oxidoreductase activity; C:endoplasmic reticulum	protein folding GO:0006457, microtubule associated complex GO:0005875, lipid particle GO:0005811, electron carrier activity GO:0009055, cell redox homeostasis GO:0045454, glycerol ether metabolic process GO:0006662, protein disulfide isomerase activity GO:0003756, dolichyl-diphosphooligosaccharide-protein glycotransferase activity GO:0004579, protein disulfide oxidoreductase activity GO:0015035, …	EC:5.3.4.1; EC:2.4.1.119	24788	8.99202	14898	8.2758	1.642 down
SpodoLitt_C1035	1282	GTTATAAGGGCCGGGACTAAAACTACATTGAATTTTGCAATCGTTTTTAAAGTATCGTGTGTGCAAATTTAAACACGATGAATGTTGATAACAAAAAAGGATATATTGGTTATTATTTAATAGGAATTCCGCAAAAATAGTGATCGTGCAAACATTCGTGCAAACGGGACCTCGGTGACGACACAGCATACGTCGCGTTTGCGTCATCATATCGTGAACAGCGCTCAAACGGGGAGGACGTGGGATGATTGAGTGTGGAGAGCATCATTAGAAACATTTTTTTTATTTTTTTTCAAATGTTTCTAATATCGGAATTATAAAGTACAAAGTTTAGGATAGGTTCCACTCGGAATCGCCGCCATCATGGCGTCGGACGAACAATTTTCACTATGCTGGAAC…	modifier of mdg4	gi|163838692|ref|NP_001106229.1|Mod(mdg4)-heS00531 [Bombyx mori] >gi|47169616|tpe|CAE54311.1| TPA: Mod(mdg4)-heS00531 [Bombyx mori]	NP_001106229	0	98	-			8284	7.95321	10174	8.26829	1.244 up
SpodoLitt_C2328	568	TATAGAATAAGTTATAGAATCTACAAAAACTTCAGTAGTGCACACTCGTAGTTTAAAGCTTGTTCACAGTGCGGTGGTCTTCTTAGTGGTGCTCGAGGGGTGCTACAATTGGTTCAGGGAGTACAGGCGCACCAATGACTGCAGGCGGAATGTAAACGGGTTCAGGTGCNNNNNNNNNNNNNNNNNNNNNNNNNNNNNNNNNNNNNNNNNNNNNNNNNNNNNNNNNNNNNNNNGGGTGAACGGGCAAAGGGTGAACGGGCACGGGAACCTCGTCAACAACATGCACTGGCTGAACTGGCACAGGTGAAGGTGCAGGCGCGCTCTCAGCAGAGTTGATGTTCATGATAATTTGCACAAGGGGACCTTTAGGAGACGGAGAAGGGGCAGGGATGACAGCAG…	cuticle protein cph45	gi|512890036|ref|XP_004922437.1|PREDICTED: uncharacterized protein LOC101740440 [Bombyx mori]	XP_004922437	2.23e-12	62	-			5287	8.446	4609	8.26559	1.133 down
SpodoLitt_C1167	653	GTGGACCCCGGGACTGCCTTCTACCTTTAGTCACGATGCGAAAGTCTCTCCTGTGCTTGCTAATTGCTGCGGTTTACACTGCTTCGGCAGTGCCCGCCTCAGAATTGAATGAGCTGGTTAGTCCTGAGGATCGCACATATCCTCGATACATCGAGTTTCCCGATGGCGAGGGAAACATGCACACCGTGGACCTCGAGGCTGAACCTGACATGGAACTCCTCGCAGAAATCGAGAGGAACCCTGACAATAACCAGTACCTGTTGTATACAAGACGCAACCGAATTATATCTCAGACTTTGGTGATCAACAATGCCCTCTCCATCACTAGGTCTAACTTTAATGCTAATAATCCCACCGTAGTTGTCGTTCACGGTTGGCTCAGCAACCAATATACTAGCA…	neutral lipase	gi|385655181|gb|AFI64310.1|neutral lipase [Helicoverpa armigera]	AFI64310	8.83e-108	85	C:extracellular region; F:retinyl-palmitate esterase activity; P:lipid metabolic process; F:triglyceride lipase activity	extracellular region GO:0005576, retinyl-palmitate esterase activity GO:0050253, lipid metabolic process GO:0006629, triglyceride lipase activity GO:0004806	EC:3.1.1.1; EC:3.1.1.3	475	4.76726	5271	8.25798	11.241 up
SpodoLitt_C2872	382	CCCCCCCCCCACACAAAAAAAAAAATTTGTTTTTACAAAAAAAAAAAAAATTTCTCTTTTTTTTTTTTTTTTAAATATTTTTTTTTTTTTAATAAAAATTTTTATTTTTTTTTTTTTTTTTTTTTTTTTACTTTTAGAATTTCATTTATTAATAATATTATTTAAAATTACAAAAAAAAATATATTTATAATTGGTATATTTTGGCTTTGATTTAGTTAAAGATTTTGAAGTATTGGATGATTACAAACATGAGTGCTACAGAAGTTCCGAGTTGTGACGTAGATGCCGCTCCCGGAGCAGGTGTAGTAGTTGTAGAAGAAGCAGGTGTAGACGAAGAGGGTGTAGGAGAGAGTACTTCATTCACCCATGATGCGAATGGGA	---NA---					-			3059	8.31743	2937	8.24336	1.052 down
SpodoLitt_C12630	639	GGGTATGGACGAGATGGAGTTTACCGAGGCGGAAAGCAACATGAACGATCTGGTGTCCGAGTACCAGCAGTACCAGGAGGCCACCGCCGACGAGGACGCGGAGTTCGATGAGGAACAGGAGCAGGAGATCGAAGACAACTAAGCACTCACACCCCTCACGACTCTGTATCACTTTACTGATCCCCTTTCCCTGTCCCCCTGGACGCCAGCGTTATTTGATTCTGTAGTTTTGTACATGTTTGTAACAGTTTATTTCCTGTCTCACGAACAGTGCGCATCAGTGTTGCGTAGTGTATACATTCCCAGTGTTTTCCTTGACCGAAGGGCGCTCTCTCGGTTGTTTATTGACTTAAACAGTACTCCCCAGCGACGTGGGCCCTTCGCCTGACTACCAACACA…	tubulin beta chain	gi|170033530|ref|XP_001844630.1|tubulin beta-2C chain [Culex quinquefasciatus] >gi|167874478|gb|EDS37861.1| tubulin beta-2C chain [Culex quinquefasciatus]	XP_001844630	1.03e-16	97	C:microtubule; P:protein polymerization; P:GTP catabolic process; P:microtubule-based movement; F:GTPase activity; F:structural molecule activity; C:cytoplasm; F:GTP binding	microtubule GO:0005874, protein polymerization GO:0051258, GTP catabolic process GO:0006184, microtubule-based movement GO:0007018, GTPase activity GO:0003924, structural molecule activity GO:0005198, cytoplasm GO:0005737, GTP binding GO:0005525	-	6021	8.4631	5079	8.23603	1.170 down
SpodoLitt_C3902	341	GACCGAGGCCACAAGACGTGGTTGGTTTGCACCAGGCCCCAGTTTGAAATAGCGCGCGCGGTGAACACCACGTACGTTACAAATTCAGTGTGAAAAAAGTCAAGCAGTCCATAAATCATGGCTAACATAGTGGATTTGTCTACCGAGGATAAACTCGAATACCAGTTCTTCCCGGTATCGAGCGGCTCCGTGTCGTTCAAAGTCAGGACCCCCAATGATGCCCACATCGCCCTTACAATGGGACCTCAACCAAGCGATCCAATGATTGAGATTTTCCTTGGAGGTTGGGGTAACACAAAGAGCGTGATCAGGAAGAACAGAACTAAACCCGACAAAGTTGA	farnesoic acid o-methyltransferase	gi|357629631|gb|EHJ78274.1|hypothetical protein KGM_09028 [Danaus plexippus]	EHJ78274	1.79e-34	90	F:methyltransferase activity; P:methylation	methyltransferase activity GO:0008168, methylation GO:0032259	EC:2.1.1.0	1105	6.92262	2704	8.23203	2.478 up
SpodoLitt_C16512	484	ACGAGTTGGTGGATGATGTAGAGGGCTACGGGAGTGGTGACCCATTCTCTGGCATGAGCCATGGCGTCGATAACAATGACGGGCTTCATAAGGTTCTCAAACCGGGTGGACGAGATCCTCGCGTATTTGATCTGGCGACCTTCGAAACTGAGACCTGCGTTGATGACGGTCACGAGGTCAGGGTGCTCTTCCGCCAATTCGTCCAAGTAATCGTTGATCTCATCATGCCTGTAGTAAGTGTCCCAGGAGATGGACTTTCCACTTCGTTTGGCAGCTTCTTTCGAGAACTGGATTTCAGATTCTTCCTTACGGAGGATTTCGGCGAGATTGTCGGCGATCTTTGTGTACACCATGTTGTTCCTGTGGAAGTAGTGCAGCCATTGTTCCTTCTCTTCAGGA…	carboxypeptidase a	gi|49168687|emb|CAF25189.2|carboxypeptidase precursor [Helicoverpa armigera]	CAF25189	2.33e-86	91	P:proteolysis; F:metallocarboxypeptidase activity; F:zinc ion binding	proteolysis GO:0006508, metallocarboxypeptidase activity GO:0004181, zinc ion binding GO:0008270	EC:3.4.17.0	9217	9.47768	3819	8.22576	2.381 down
SpodoLitt_C1286	1242	TTTTTTTTATATTAAAATTTTTATTTTGAATAACTAAACAGAGATTTTAGTCATTCAAATAAGTAAAACATATTTAAAGTACTGATGTTTTTGTGTTATTATACATACGTGTTAAAATGTTATTTATTTTATTTTACTTTCATAATGTATTGGTTTGAATTGCAATCAAACAATAATCAGGACTTAAATAATGACAATAAAAATGTTTTTTTTTTCACAATATGAATACATTTAACTAAGAAATCAGATGCAAAGTAAATTAGTCTTTAACTTATAATCTTTACGGTAATAAATTGAAGAATAGCGATTATCATTAGCGCAGCCATTCCTGGCTGGAAGGTGGAAGCTACTCCTGAGACGCTTCTAATCCATGTGGTGTAGTCGGCGACTCGAACGTAT…	trypsin-like protease	gi|385271674|gb|AFI57047.1|MG9 [Spodoptera litura]	AFI57047	1.91e-80	97	F:serine-type endopeptidase activity; P:proteolysis	serine-type endopeptidase activity GO:0004252, proteolysis GO:0006508	EC:3.4.21.0	10503	8.30648	9770	8.22092	1.061 down
SpodoLitt_C3140	1092	CAAAAACCCAGACACTACATAACACGCCGAATTCTCTTTCTGATCCACAACAATAAAACCCAATCACTTTGCAAAGGCTTCAGTTCACACACGCATTACATACAAATTCAATCCATTTAACATCGACGGGTTGTACCAACGAATAAGCTTCGTTGAAACGTATTCAGTCCTTATCAAGTCGCCGGTCAAAACCAATATCCAATACTTTATCTTATCTACATTTACCTGGCCATTTTGTATTTTCAAGAATAAAATTCAACATGTTGGGACCTTTGGCGAGAATTTCGAACCAATCTGGCAGGAATGTGATGAGGAGTTTCATCAGGAATGGATCCAATGGTGGAGTTCCTGGAGAGAACCTTCCATTCAACATGCACAACCGCACCCGTCTCACCCTGA…	cytochrome c oxidase subunit mitochondrial-like	gi|512935373|ref|XP_004933259.1|PREDICTED: cytochrome c oxidase subunit 7C, mitochondrial-like [Bombyx mori]	XP_004933259	9.59e-31	87	F:cytochrome-c oxidase activity; F:zinc ion binding; P:regulation of transcription, DNA-dependent; F:DNA binding; C:nucleus	cytochrome-c oxidase activity GO:0004129; zinc ion binding GO:0008270; regulation of transcription, DNA-dependent GO:0006355; DNA binding GO:0003677; nucleus GO:0005634	EC:1.9.3.1	10364	8.47309	8589	8.22063	1.191 down
SpodoLitt_C97	2584	TTTTTTTTTTTTTTTACTTTCAACAACATTTATTTTTGTTTATATACACTCTTATCTTCCGAACTTTGTACAATGTACAAATAATAAATGCACAACTTCAGCATTGTAAAATCCTCATAAAGACTTGCAGGCACGCGCTGTTTGAATCAATTAGTATTAAGCACACGATTTAAGTATTATTTATAAACAGTATTGGTCCCATTTTCAATCATTCGAAAGCACACGGCTAGTTATGAACGTCAATGATGATTTCAATTAATGTTTTTTCTTTATTTGCAATTCTAAGTAAGTATTTCTAAAGTTGTTAGGCCACGAGATCCATAGTGAAGAAGATTCTCGATTTAACTAAATCTACGTTCCTAATCGACTATCAACTCGTTAGTACATCCGATAATATTG…	hypothetical protein KGM_20351	gi|357619361|gb|EHJ71971.1|hypothetical protein KGM_20351 [Danaus plexippus]	EHJ71971	9.21e-87	91	-			7020	6.66991	20244	8.21502	2.918 up
SpodoLitt_C362	1753	TGCGGAGCAGTCCATTCAATCGGTCTACAAAAGACAGCGTCTAATTAGTTCAATGTTCATTCAAAAGTTGTGAAGTGTGTGGTGGTGTGTGTGTTGCGGAGAGTTAATTATTTTTTTACGAAACATACCTTACTTATAACCAAAATGTCCGTAGCAGCTAAAGGTATATTCATTGTGGGTGCCAAGCGCACAGCTTTCGGCACATTCGGTGGTGTGTTCCGCAACACAACCGCTACTGAGCTGCAGACTACAGCCACTATCGCGGCTCTGAAGGAGGCTGGAGTCGCCCCCGAGAAGGTCGACTCCATTGTCGTGGGCCAGGTTATGACGGCATCTCAAACAGACGGTATCTTCATTCCCCGCCACGTGATGCTGAAGGCAGGCATCCCTCAGGACAAA…	yippee interacting protein 2	gi|459352846|gb|AGG54999.1|thiolase 1 [Heliothis virescens]	AGG54999	0	97	C:microtubule associated complex; C:lipid particle; F:acetyl-CoA C-acetyltransferase activity; P:fatty acid beta-oxidation; C:mitochondrion	microtubule associated complex GO:0005875, lipid particle GO:0005811, acetyl-CoA C-acetyltransferase activity GO:0003985, fatty acid beta-oxidation GO:0006635, mitochondrion GO:0005739	EC:2.3.1.9	17959	8.58391	13703	8.2118	1.294 down
SpodoLitt_C15029	702	CTATTCATCATGGTTAACTTCGAAGGGGAGTTCCAAGACATAAACGAAGGTCAGCTGCAATTCATAAAAAATGTGATTGAAGAAAAAGGTTTTAAAGACAGCAAAGTGGTCATTGCCCCAGCTGGAATAGCAGGTGATAACTATGCAGCAAATGTGAAAAGAATCAAAGTCGAAGGAGAAAATGGACAATTATCAATTATTGCCAAAATAGCTCCAACCAATGAATTAGTTCGGAAGCGTGTAAATGTCATTACGATGTTTGGCAATGAACATTTAATTTACACAGAATTTCTGCCAAAACTGCTTCAGCTGCAGAAGCAAGTTGGAACACCAGACGAAGACCTAGTGAAATTCCCGAAATGCTATGGAACTAATATTGAAGCACCCAACGAAGTTATT…	ecdysteroid 22-kinase	gi|512902654|ref|XP_004925428.1|PREDICTED: uncharacterized protein LOC101743675 [Bombyx mori]	XP_004925428	1.57e-50	68	F:transferase activity, transferring phosphorus-containing groups	transferase activity, transferring phosphorus-containing groups GO:0016772	-	14065	9.55091	5423	8.19433	2.560 down
SpodoLitt_C20	571	GCTGGAGCTCCCCCTGGTGTTGTAAACGTAATCCACGGTACCCACGACTCAGTAAACTTCATCTGCGACCACCCTGACATCAAGGCAGTCTCCTTCGTCGGTGGTGACGCCGCCGGCAAACATATCTACACTAGAGCTTCTGCAAACGGTAAGCGCGTACAAAGCAACATGGGTGCGAAGAACCACGGCGTGATAATGCCGGACGCCAACAAGGAGCACACACTGAACCAACTGGCCGGGGCCGCCTTCGGAGCCGCTGGACAACGGTGCATGGCTCTTAGTACTGCTGTATTTGTTGGAGAGTCTAAGGAATGGATCCCAGACCTGGTTGCCCGTGCCAAGGCATTGAAAGTGAACGCAGGACATGTGCCAGCCACCGACGTCGGTCCCGTCATCTCA…	probable methylmalonate-semialdehyde dehydrogenase	gi|357624167|gb|EHJ75046.1|hypothetical protein KGM_19146 [Danaus plexippus]	EHJ75046	3.55e-109	93	F:methylmalonate-semialdehyde dehydrogenase (acylating) activity; F:malonate-semialdehyde dehydrogenase (acetylating) activity; P:thymine metabolic process; C:mitochondrion; P:oxidation-reduction process; P:inositol metabolic process; P:isoleucine catabolic process; P:leucine catabolic process; P:valine catabolic process; P:alanine metabolic process; P:aspartate metabolic process; P:3-chloroacryl…	methylmalonate-semialdehyde dehydrogenase (acylating) activity GO:0004491, malonate-semialdehyde dehydrogenase (acetylating) activity GO:0018478, thymine metabolic process GO:0019859, mitochondrion GO:0005739, oxidation-reduction process GO:0055114, inositol metabolic process GO:0006020, isoleucine catabolic process GO:0006550, leucine catabolic process GO:0006552, valine catabolic process GO:000…	EC:1.2.1.27; EC:1.2.1.18	3969	8.02691	4397	8.1935	1.122 up
SpodoLitt_C3073	971	GTAAATATAATAAAAAAGTAAACGTTAAGGCTTATGTTAGGAGTCCATTGGTTGAGAAGGAAGGTAGATGAGGAATAGTTCTCCTGAAGTCGTCAACGGTACAACAGAAGCTGTAGCCGATGTCAATGCGGTCAGGTTGCCAGCGGAGCCAGTTGAACGCGCTGTTGTTGCGGCAGCGGTCCGTGCAGAACTGACGAGCGCGACACTCCGCCAACGTGTAGTACGGATTGTTGATGCTAATGAATGCAGTACCAAGTCTCCGAGACGCATCATATGCGACCTTGTAGAAGTAGAGTGGTACGGGGATCTGGTTACGCTCAGGCACCAGGTAGATGTCGACAAAGCGGTTGTTCTGATCACGCAGCTGGGTCACTCCGAAAGTTCCAGTATAGATCACGG…	alkaline nuclease	gi|215262118|emb|CAR92522.1|putative dsRNase [Spodoptera littoralis]	CAR92522	0	100	F:hydrolase activity; F:nucleic acid binding; F:metal ion binding	hydrolase activity GO:0016787, nucleic acid binding GO:0003676, metal ion binding GO:0046872	-	14083	9.08609	7467	8.18948	1.861 down
SpodoLitt_C19180	296	GAGGTGCGCAAGCGCATGGAGGAAGCCTCCAAGGCAAAGAAGGCTAAGAAGGGTTTCATGACACCTGAAAGAAAGAAGAAGCTCAGGTTGTTGCTGCGTAAAAAAGCTGCTGAAGAATTAAAGAAGGAACAGGAACGCAAAGCGGCCGAAAGAAGGCGTATTATCGAGGAGAGGTGCGGTAAACCCAAAAACATTGAAGATGCAAACGAAGATGCGCTTGTGAGGGTTTGCAAAGAATACCACACCCGCATCGGACAGCTCGAAGATGAGAAGTTCGATCTGGAATACATCGTTAA	troponin i	gi|389608121|dbj|BAM17672.1|troponin I [Papilio xuthus] >gi|389610547|dbj|BAM18885.1| troponin I [Papilio polytes]	BAM17672	2.46e-42	98	-			704	6.4764	2271	8.18508	3.268 up
SpodoLitt_C20435	314	GAAGAAGACGATGACTCTGTGGATGACGAGGATGAAGACGAGGACGAGGACGATGCGGCTGAGGACTACGATGGCGAGGAAGATGACGTTGAACTCAAAGTGAAACTGCTTGATAAGACATCTCCTAAGCCTGCCGTCTCAAGCCCAGTTCCGTCGTCCAGCACTGCCGCCCCTGTTACCGATGACGTTCAAATCAATATCCAATTACTTGAAAATGAAACTAGTGAAGAAGACACTTCAAATACTCTGTACATGCAAGCCTCCATTAAAGAGGAAGAGGAGCACAGCCACTACGCGTACTTGTGGCCTATTTC	leucine-rich transmembrane protein	gi|389614606|dbj|BAM20339.1|leucine-rich transmembrane protein [Papilio polytes]	BAM20339	0.000156	58	-			890	6.72946	2393	8.17503	2.723 up
SpodoLitt_C779	1022	AGTCTCGTTATCCAATTCAGCTATTTTGGCTTCTAATTCAGCACTAAGCCTCTGAATATATACGGCATTCACGTGACTAATCAAATAATTATGGAAACTATCCGGTGCACCAGTATCATTTAACAATTTGTTTTGGACTAATTGTAAAACTGCTTGGCGATATTCAACCTTAGTACTATTAACACTTAAACCAAGCTCTTCTGATAAATATCTATTCACTGCAGCCTGCTTCTCAATATCACTGTTGTTAGCAGTTAACCCGTACCTTGAATATACATAGTTCTTCCAAATATCTTCCAAATCCATGGGATCATTGTCTTCAGTGGACTCAGAAGAGCTGTCAACCACCGGGTTGTTTTGTTCGGCTGTTTTCTTTTCGATCTCTTCTAGATGTTTTTG…	---NA---					-			1179	5.43259	7774	8.17247	6.680 up
SpodoLitt_C2243	697	GTTTTATTTAAATATCGTTTACGTACACCATACACCATACACCATACACCCTTACACACATAAAATATTCTAACTACAGACAATATTAATCTACACTTATAATGGTATATAAATAAAATACATATGTTCTACTGGAAACGGCGTTTATTCATACAGAGACGTAAATTAAATAGTTCTTTTAACACTAACTGTTCAGTGGCAGTGTCATGTGAACACATTAACCAGACGCAGCCTTGACAATCTCCTCGGCGACTTCTACGGCGATAGCTGCCTGAGCCTTGGCCTTTTCGTTACCAGCGGAACTTAATTCNNNNNNNNNNNNNNNNNNNNNNNNNNNNNNNNNNNNNNNNNNNNNNNNNNNNNNNTCGTTAACTGTGACCGTGCCAGAAGATACAAAGA…	atp synthase delta mitochondrial	gi|151301059|ref|NP_001093091.1|H+ transporting ATP synthase delta subunit [Bombyx mori] >gi|95102732|gb|ABF51307.1| H+ transporting ATP synthase delta subunit [Bombyx mori]	NP_001093091	6.63e-60	76	C:proton-transporting ATP synthase complex, catalytic core F(1); P:ATP synthesis coupled proton transport; F:proton-transporting ATPase activity, rotational mechanism; F:proton-transporting ATP synthase activity, rotational mechanism	proton-transporting ATP synthase complex, catalytic core F(1) GO:0045261; ATP synthesis coupled proton transport GO:0015986; proton-transporting ATPase activity, rotational mechanism GO:0046961; hydrogen ion transporting ATP synthase activity, rotational mechanism GO:0046933	-	8457	8.8275	5279	8.16636	1.581 down
SpodoLitt_C184	612	CAACGTGTCAGTGAGATTGTACGCGTTGCACGGTAGTTGCCAACACTATTCAGACACACTCACTTGCAGTTGTTCTACTTTGTAATTTCGAGAGGTAAATTACTAAAGTTATCAGTCATCACTGTGTTATCCTGAATTGAAGCACATAAATTACAAATATGCCTCCTTCTCCAAGCTCTACATCTGTAGGATCTGGTGGTCGCTCGCCAAGCAAAGCCACAACTGCACCACGATCATCCAGTGGTGGCACTGTTCGTCAGCGCAAATCCACAACTACTACTACTGCTGCTAGAAATCGCAGCACAGCTGGGGCTGGATCTGGTGGCATGTGGCGATTCTACACTGACGATTCTCCTGGTGTTAAAGTAGGTCCAGTTCCAGTGTTAGTGATGTCTTTGC…	protein transport protein sec61 subunit beta-like	gi|389608493|dbj|BAM17856.1|sec61beta [Papilio xuthus]	BAM17856	1.63e-48	95	-			9528	9.18714	4620	8.16107	2.036 down
SpodoLitt_C61	587	GGAAACGCAAACTCTGTCGCAAACTCCAACTATCGCGCTAACCGTGGCTTGAAAGTAATCGTTCACGGGTGGAACAGCAATGGAAACTCTGCAATGAACCCTCAAATCACATCTGCATTCCTCGCTGTCCAAGATGTTAACGTAATCGTAGTTGACTGGCGTGCTCTCGCTAACTCCAACTACATAACTGCCACAAATGGTGTTCCCGGTGTTGGTCAGTTCCTGGGCAACTTCCTTGTTTGGCTTATTAATACTGCAGGTGGAAACTGGAACAACGTTCACCTGGTTGGCTTCAGTTTAGGAGCTCACGTTGTAGGAAACGCTGGTCGCCAGGCTGGCGGTCGCCCGGCCCGAGTCACAGGTTTGGATCCAGCTGGACCCAACTGGGGTGGAAACTCC…	neutral lipase	gi|326322169|gb|ADZ54059.1|neutral digestive lipase [Spodoptera frugiperda]	ADZ54059	2.82e-129	97	C:extracellular region; F:retinyl-palmitate esterase activity; F:triglyceride lipase activity; P:retinol metabolic process; P:lipid catabolic process; P:glycerolipid metabolic process	extracellular region GO:0005576, retinyl-palmitate esterase activity GO:0050253, triglyceride lipase activity GO:0004806, retinol metabolic process GO:0042572, lipid catabolic process GO:0016042, glycerolipid metabolic process GO:0046486	EC:3.1.1.1; EC:3.1.1.3	12609	9.65317	4377	8.15307	2.828 down
SpodoLitt_C573	1540	GATTTTCATGCGCATTTCGACGAGGTCAGCCCATCAGGAGGAGTATGTCAGCCAGAAGTAGCTGCTTGCATTGGGGGCTTCGCCCGTCTCTACACGGCCATACAACAAGCAAGGGAGGTGGAACCTGACTCCCTGCTCTTAAATGGAGGAGACACCTTCCAGGGCACCATCTGGTACAACTTCCTCAAGTGGAATGTCAGCCAGCACTTCATGAACATGTTGCCCCATGACGCTCATGTACTAGGTAACCACGAGTTCGACGACGGCGTGATCGGTCTAGTGCCTTACCTGGAACGTCTGAACGCGCCCATGCTTGGTGCCAATGTGAACACGCAGTTGGAACCGACGATGACACCCTACATTAAGAACCACATCACCGTCGATAGGAACAATCGGACG…	5 nucleotidase	gi|357631621|gb|EHJ79090.1|putative apyrase [Danaus plexippus]	EHJ79090	0	83	P:nucleotide catabolic process; F:metal ion binding; F:serine-type endopeptidase activity; F:hydrolase activity, acting on ester bonds; F:ATP binding; C:extracellular region; P:proteolysis	nucleotide catabolic process GO:0009166; metal ion binding GO:0046872; serine-type endopeptidase activity GO:0004252; hydrolase activity, acting on ester bonds GO:0016788; ATP binding GO:0005524; extracellular region GO:0005576; proteolysis GO:0006508	EC:3.4.21.0	21650	9.04025	11548	8.15217	1.850 down
SpodoLitt_C1534	1225	CTGATCAATGATGATGATGTCATTGTGAAGGTCCACTACTCAGGCATTTGCGGCACTGATCTCCATATCATACAGGGTGAATTCCCAGCCAGCAAATCCCGCCCGTTGCCCCTCGGCCACGAGTCTTCAGGAGTCATCCATGAGGTCGGCAAGAACTCTATCTTCAAAGTTGGCCAGAAAGTCGTCATCGATCCTAACACCTCCTGCAGCCTATGTGACTTCTGCCGCAAAGGAAACTACCAGTACTGCCTGACAGCTGGCATTAACAGCACCATCGGCATCTGGAAGGACGGTGGCTGGGCGCAGTATGTACGAGTGCCACAGAGCCAGGTCTTCGCGTTACCTGATGGAATTACTACTGAACAGGCTGGTCTCTGTGAGCCCTACTCCTGCGTGTCC…	zinc-containing alcohol dehydrogenase	gi|114051702|ref|NP_001040423.1|zinc-containing alcohol dehydrogenase [Bombyx mori] >gi|95102840|gb|ABF51361.1| zinc-containing alcohol dehydrogenase [Bombyx mori]	NP_001040423	0	89	F:oxidoreductase activity; F:nucleotide binding; P:oxidation-reduction process; F:zinc ion binding	oxidoreductase activity GO:0016491, nucleotide binding GO:0000166, oxidation-reduction process GO:0055114, zinc ion binding GO:0008270	-	28612	9.79734	9023	8.15124	3.129 down
SpodoLitt_C17434	502	CTCTACTCCGCCTCGAGTCAGCCAAAGGAGAAACCCCACCATACATAGTTTACTTCCAGCGGTTGTTCTCATAGTCCCACTTGGAGGAGAGTCCATCCACAGGGTTCACCTTGAGGTCCAGCATTCTCTTCAGCTGCGCCTTCTGAGCATCTTCATCAAATGATTCAGGCAGAGGACTGTATACGAATAATTTCATTCCCATATAGATCCAGATGGAAAGAGATGCAATGGTAAGGGCCCAGCCCAAAACACCTTTCCATTCCCCTGTGGGCGCTTGAAACTCGGCGAATGTCTGGCAGAAGGAGGCACGGTATAGTGCTTTCTTCTCCTCCAGAGTCAACTTACGCCAATCGCCCTTCTCTTTTTCACGAAGAACCTTAATGTCGGGTGTGTCGGCGC…	cytochrome c oxidase subunit iv	gi|389608841|dbj|BAM18032.1|cytochrome c oxidase subunit iv [Papilio xuthus]	BAM18032	1.23e-98	96	F:cytochrome-c oxidase activity	cytochrome-c oxidase activity GO:0004129	EC:1.9.3.1	4375	8.35054	3761	8.15114	1.148 down
SpodoLitt_C3722	513	TTTTTTTTTTTTTTTTTTTATAGAAAATTAAATAATTTTAATAATAATAATAAATTCAATTGGTAAATATAATAATAATACTTTCGAGGTAAATTAAATAAATTAAGCCTTGTAGTATCTCGTGGCAACGCCGTCCCATTTGTTGGTCTTCAAGGTCACAACCAGTTCGTTTCCAGAGAAAGTTCTGGTGATGGTAAGGACTCCGTCATCGGACTTCTGGACCTGGGTGATGGTGTCACCATCAACGGTGTAGGTGGTGTTGACTTTCATGCCAGCAACGGTCTCATCGAAGGCGACTCCAGACTTGAAAGGAACCTCCTTCTTGCCCTGGGCTGTGGTGGAAGTATAGGTGTAGGTGTCTCCATCCTTGGTGTACTTCAGGGTAGGGTTATAGTTGAG…	fatty acid binding protein	gi|83320487|gb|ABC02870.1|fatty acid binding protein [Helicoverpa assulta]	ABC02870	1.32e-49	78	P:transport; C:cytoplasm; F:lipid binding; F:transporter activity	transport GO:0006810, cytoplasm GO:0005737, lipid binding GO:0008289, transporter activity GO:0005215	-	8082	9.27875	3786	8.13833	2.204 down
SpodoLitt_C75	4022	AATGTAGGTAAATATTTTTCATTTTGGGACTCATTTTACAACATTTAGCTTGTAATATAATAATTATAACGAGTATATACCTTACACTTTTAAACAACTTTGATAACTTCCCATTTGTTTATCAATAAATTGGACCATCCCCATTATAGTTGCTTACAAAATATCGACATTACGAAAAAGAACTACATATAAAGACAATGAATAATGCTCAAAGAGGTACTAACACTTTTAAGGATCAAGCATGAAGCTACTTCAAAAATTAGTATAAAAATATATCACAGCAATTTAAGTTAGCCCAACTGATAAGTTGCTGAGTGAGATCGAAGAAAAAAATCCTCGAAAGGAAAGAACAAATCGTCATGAAAGTATACAACATTATAATTTATCGGACATCAGTCG…	importin beta-3	gi|357616760|gb|EHJ70388.1|Karyopherin beta 3 [Danaus plexippus]	EHJ70388	0	95	C:nuclear pore; F:protein transporter activity; P:intracellular protein transport	nuclear pore GO:0005643, protein transporter activity GO:0008565, intracellular protein transport GO:0006886	-	9329	6.44023	29852	8.13711	3.241 up
SpodoLitt_C1921	1808	TAGACATAATATAAATCAGCGTTAATCAGAAGATACAATATTTTTCGCCTTACTGATACTTATGTATTATCCTGATACTATTTTAAAGTAAACCTGTTTAAAGATATTCTTACATTCAAACATAGTATAACTTACAAGAAAGTGTGATGTTGAATACTACAAATTTAATATCTGTAGTGATCTGGCTTGTATGGTCCCTCGACAGGGACACCAATGTATTTGGCTTGTTTAGGTGTCAGCTTAGTTAGTTTTACACCAAGATGGTCCAAATGTAAGGCAGCTACTTCTTCATCCAACTTTTTAGGCAGTGTGTGAACTCCAACAGGGTATGCATTGTGCCTTGTCCAAAGTTCGATCTGAGCTAGAACTTGGTTGGTGAAAGAGTTTGACATAACAAAT…	s-adenosyl-l-homocysteine hydrolase	gi|357605214|gb|EHJ64517.1|S-adenosyl-L-homocysteine hydrolase [Danaus plexippus]	EHJ64517	0	97	F:adenosylhomocysteinase activity; P:one-carbon metabolic process; F:nucleotide binding	adenosylhomocysteinase activity GO:0004013, one-carbon metabolic process GO:0006730, nucleotide binding GO:0000166	EC:3.3.1.1	13008	8.07346	13352	8.13013	1.040 up
SpodoLitt_C5692	375	ATGGTCTGTTGCTCCTCGTCCGTATCGTCTTCGTATTGGTCTTCTGTCTTCTATCTCTCGTCTGTGTCGTCTTCATGATGGTCTGTTGCTCTTCGTCTGTGTCGTCTTCATGATGGTCTGTTGCTCCTCGTCCGTGTCGTCTTCGTATTGGTCTTCTGCCCCCTCATCTGTGTCGTCTTTGTATTGGTCTTTTGCTCCCTCATCTGTGTCGTCTTCGTTGTGGTCTTCTGCTCCTCGTCCGTTTCGTTTTCGTATTTGTCTTCGGCCCCTCGTCTGTATCGTCTTCATGGTGGTTTTCTGCGTCTCATCCGTGCCGTCTTCGTATTAGTCTTTTGCTCCTCGTCCGTGTAGTCTTCATGATGGTCTTCTGCTCCT	---NA---					-			117	3.56149	2673	8.12615	23.664 up
SpodoLitt_C3930	1622	TTTTTTTTTTTTTTTTTTTAACTATGTAATGATTGATTTATTTCAGGTGAACAATAAGTTATAATCAATATTAGTCACATTATACTATACTGGTAATTTCTCACATGTTCCGTACTTTCTGTACTATTAAATAAAGCAATAACAACTATACAATTATGTAATTTATAATTCATCTGTGTAGGGAACAAATGCTAGGTTTCCTGCGGCACCCATGGAAAGTTTGCTTGCGGCGGCACTGGAAAGAGCCTTTGAGATATCATTGGGCGAAAGGGCATCAATTTGCTTGGCAATGTCAGCAGGTGTCTTGACAGATCCAGTGTAGAAACCTTGTGCAGTCATAGACTCGGCCAGGGAAGCTCCTGCATCACCTTCACACAGGATCTGTAGCTTCAACTGGCT…	cytochrome b-c1 complex subunit mitochondrial-like	gi|357628386|gb|EHJ77734.1|ubiquinol-cytochrome c reductase core protein II [Danaus plexippus]	EHJ77734	0	80	F:metalloendopeptidase activity; P:proteolysis; F:zinc ion binding	metalloendopeptidase activity GO:0004222, proteolysis GO:0006508, zinc ion binding GO:0008270	EC:3.4.24.0	13659	8.30074	11945	8.12583	1.128 down
SpodoLitt_C1603	2749	GACCCAAGGTGTCCCAAACCTACAACACCCAAACCAGTCTGTTACCCGGGTTCTCCAGACCCTAAATGTCCACAACCACCACGCCCAACAACCTTAACTCCCCCCACTTATTTACCACCTGTGACACCGGCACTTAAATGTTATCCCGGTTCTACTGATCCTAGATGTCCTAAGCCAACGACTCCTGAACCCCCACGGTGCTTCCCTGGGTCCACTGATCCGCGTTGCCCAAAACCTACAACTCCAGCGCCTCCAAACTGCTTCCCAGGCAGCACTGATCCTAGATGCCCCAAGCCCACTACGCCTGCATCACCAAATTGTTACCCTGGAAACACTGATCCACGTTGTCCCAAGCCAACGACTCCTGCCCCACCAAGGTGCTTCCCTGGCTCAACTGAC…	isoform a	gi|357630156|gb|EHJ78480.1|hypothetical protein KGM_14475 [Danaus plexippus]	EHJ78480	2.97e-179	82	P:cell-matrix adhesion; C:apical plasma membrane; P:actin filament organization; P:apical constriction; P:regulation of embryonic cell shape	cell-matrix adhesion GO:0007160, apical plasma membrane GO:0016324, actin filament organization GO:0007015, apical constriction GO:0003383, regulation of embryonic cell shape GO:0016476	-	35	-1.01814	19414	8.12261	564.466 up
SpodoLitt_C1617	691	TTGGCATCCATAGCTTTGATTAGATTAATGATCCTATCATATAGTAGCTCTCTTGCATTAATACCATATATAAAATCAATATGGCTAAATGTGCGTTGAGGAATACGGAACTTTCCTATCGGTCTACCAAGCTCTCTGAACAGTCTGTCAACATCATTGACATGGGCCAACGGGTCGCTGTCGGAGTAGTGGAGGAACACAGGAGTCGTTACTTTAGATAAATCATAGTTTGGCGGCCTGAAGGAACCGTATGCTCTGTAGTTGGAGATTCGGGAGCCGTGGTCGTAGCGACGGAAACCTCTGTCTGTGATACCCTGTCCATAGTGGTGGAACTGTCTTACTGATGCACCAGCCGGTGTGTGGCCAAAGATAGCAGGCATCATCGTCGAATTGTGTTGG…	lipase 3	gi|385655187|gb|AFI64313.1|acidic lipase [Helicoverpa armigera]	AFI64313	5.38e-145	94	P:lipid catabolic process; F:hydrolase activity, acting on ester bonds	lipid catabolic process GO:0016042; hydrolase activity, acting on ester bonds GO:0016788	-	9679	9.03526	5074	8.12172	1.883 down
SpodoLitt_C1355	389	CAGATGGTACTTCATTATGTGGCCGCTAATATTGCAAACACTACCATGCAAGACAAACACTTTTGTTATGGCCATGTATGGACGATAAAGTCGCAGATTTAGTTGCTAATGAACCAAAAAACGTCTAGAATCATCTTTACATCAATCCTTGTTATTGTTTCAAGAAATATTGGAAGAATGGGGCTCAAATGATTACTTTAAGTTGTCAATACATTAAACACGGTTACCGCAGTTTACGTTAGATGGCCAGTCACAATATTCTTGTTCTGGGTTGTACAGAAGGTTCACAGGGCATCCCATAGCAACGGGCTGTCCTCCGAAACATTTGTAGAATTGATCGCAACGTTCATGGGCAACCAAAATTCCATCTGAATCTTCAGCGGCGCAAA	peritrophin-like protein	gi|443500580|gb|AGC94490.1|peritrophin-like protein [Spodoptera litura]	AGC94490	2.37e-22	89	F:hydrolase activity, hydrolyzing O-glycosyl compounds; F:chitin binding; C:extracellular region; P:chitin metabolic process	hydrolase activity, hydrolyzing O-glycosyl compounds GO:0004553; chitin binding GO:0008061; extracellular region GO:0005576; chitin metabolic process GO:0006030	EC:3.2.1.0	9371	9.81724	2845	8.11537	3.253 down
SpodoLitt_C2058	1648	GCCGCGCGCTCGCGGCTAGACGACCGCCATGTTTGACGTATTCGGCTCCGTGAAGGGGCTTCTCAAGCCCGATCCCCTCGCGCCGCTCCCCATACCGGCCCCGCAGGCCTGCGCCCTCCTCAACTGACGGTGCGCCCCACCGATCAGCATTCCGCACTCGACGCGAGGGCGAAGCGCACGCCCTGCAGTTAACAATCGCGTACGACGCGCCGCGCGCTCGCGGCTAGACGACCGCCATGTTTGACGTATTCGGCTCCGTGAAGGGGCTTCTCAAGCTCGACTCTGTGTGCATCGACAACAATGTGTTCCGGCTTCACTACAAAGCCACCGTGATCATCCTGATCGCGTTTTCGCTGCTCGTCACGTCGCGGCAATACATCGGTGACCCCATCGACTGCA…	innexin 2	gi|427379091|gb|AFY62975.1|innexin 2 [Spodoptera litura] >gi|427379095|gb|AFY62977.1| innexin 2 [Trichoplusia ni]	AFY62975	0	100	C:integral to membrane; F:gap junction channel activity; F:ion channel activity; C:gap junction; P:ion transport; C:plasma membrane	integral to membrane GO:0016021, gap junction channel activity GO:0005243, ion channel activity GO:0005216, gap junction GO:0005921, ion transport GO:0006811, plasma membrane GO:0005886	-	7342	7.38207	11999	8.10975	1.655 up
SpodoLitt_C136	2591	CTCGAGACAAATTAGAACGTAATACATAATTACAGTAGAATATATATTGTTAGTATTGGGGCTGTGTGTCGTATTAACGCCTGGAGTTGACCGTCTGCCAGTCATCACCGTCTGGGTCGCGAGGTTTTTCCTCACGTCGTGGTGGCGCGCGGCGCGGTCCGTCGCGGTCACGGTCGTCCCGGCGCGGTCCGTCGCGGTCTCTGTCGTCACGCCTCGGTCCGTCCCGGTCACGCTCGTCACGGCGCGGTCCGTCCCTGTCACGGTCATCACGACGCGGTCCATCTCGGTCATCACGGCGTGGTCCGTCACGGTCATCCCTCCTAGCTGGGAAGCGGTCGCGATCACGATCACGGAACCCGCCGCCATCGCGGTCACGGTCGCGGTCGCGCGGTGCGTCGC…	eukaryotic translation initiation factor 3 subunit a	gi|357631722|gb|EHJ79191.1|putative eukaryotic translation initiation factor 3, theta subunit [Danaus plexippus]	EHJ79191	0	83	C:eukaryotic translation initiation factor 3 complex; P:regulation of translational initiation; F:translation initiation factor activity; C:viral capsid	eukaryotic translation initiation factor 3 complex GO:0005852, regulation of translational initiation GO:0006446, translation initiation factor activity GO:0003743, viral capsid GO:0019028	-	10679	7.31038	18097	8.10721	1.737 up
SpodoLitt_C3702	1013	TTTTTTTTTTTTTTTTAGACCCTAATCATATTTATTTAACACCAATTTTCTCATTACACATCGAAAGATGCAACTTAATTACGCCAAACACTAACTCACACTGCACATGGTTCATATTACCTATTTAATCTACTTATGATTTAAAAATGTTAATTACGAAAACTTATAATTAAATAGTTAGTATCCTGTCTGGAGTACTGCCAATGCCAATATGTGGAAAAATTAGAACATGACAAACAATAGTTACTACACAAACTTAATTAACTTATACAATAAAATATGCATTTTATTAAAAAAAAACTCAGTTCTGCTTCTTCCTTATTTATTACAATGAATGAATATAATGTAAATAAAGATTAAACAAGACATTAAGAATTGTTATGGAATTTAGATCTATTG…	histone	gi|459180424|ref|XP_002131734.2|PREDICTED: histone H3.3 isoform 1 [Ciona intestinalis]	XP_002131734	1.67e-89	90	P:determination of adult lifespan; C:nucleoplasm; C:polytene chromosome; P:regulation of cell shape; P:osteoblast differentiation; P:response to DNA damage stimulus; P:cell adhesion; P:positive regulation of growth rate; C:extracellular region; C:nucleosome; F:protein heterodimerization activity; P:brain development; P:embryo development ending in birth or egg hatching; P:blood coagulation; F:DNA…	determination of adult lifespan GO:0008340, nucleoplasm GO:0005654, polytene chromosome GO:0005700, regulation of cell shape GO:0008360, osteoblast differentiation GO:0001649, response to DNA damage stimulus GO:0006974, cell adhesion GO:0007155, positive regulation of growth rate GO:0040010, extracellular region GO:0005576, nucleosome GO:0000786, protein heterodimerization activity GO:0046982, br…	-	7515	8.11832	7361	8.10605	1.008 down
SpodoLitt_C69	5543	ACGAGTTAATCCCTTGTCAATACACCACACCCAGTGGGCTATCTTCAGAATATCGGTACTTGATTTATCTCACCGACAAAGATTCTCGGGGCACTTGACAAGCTAACTTGTGTTGGTGGGTGTCGGTTAGAGAGCAGTTCGTCGGAGGAGGTCGACGACGCGACACACGGAACAATGGCGATGCTGACTTGGACCATTATTGGGCTGCTGGCGCTGTGCCACTCGAGCATAGCTTACACCAAATTCCCTCCCGGGTTCACGTTTGGCGTAGCGACAGCTTCCCATCAGATCGAGGGTGCTTGGAACGTCAATGGCAAATCCGAAAATGTCTGGGACCGTCTGTCTCACACGCGACCTGAGATGATCGCAGACGGTACCAACGGCGACATTGCCTGCGAT…	a chain crystal structure of beta-glucosidase from termite neotermes koshunensis in complex with a new glucopyranosidic product	gi|357618018|gb|EHJ71114.1|glucosidase [Danaus plexippus]	EHJ71114	0	83	P:carbohydrate metabolic process; F:cation binding; F:beta-glucosidase activity	carbohydrate metabolic process GO:0005975, cation binding GO:0043169, beta-glucosidase activity GO:0008422	EC:3.2.1.21	40949	8.11179	40180	8.10334	1.005 down
SpodoLitt_C516	1248	TTTTTTTAAAAATTTAACATTTTATTAAATAATATTCTCACATTATTTATCGCTCACGTTGTTAAAAGCTTCCACACTTTGTTCCATAATTTATTCTCACATCACACTAAACTTAGCAACTACAAACCACACAGTCTGTATAAAAATCGACTAAAATAATAATAGGCCTGATCATCTGACTTGTCTATGAAAAAGTATTTATATCGATGATATGACAGACTATGGTTATTAATGACAGCTGTCAGAATCAGGACTATTGTTAGTTTAGTGCCGCGGTGTTTCACTCAGCACTGCTCGAGTGCTCAGAGCACTGGGTTCGATTATCACGACCTTTATTTAGTCGTCCCCAGCTGACCTCTTCGCCTTCCTCAAGCGAGGCGACTGTTTAGGACTCTTCGG…	signal sequence receptor	gi|308512809|gb|ADO33058.1|signal sequence receptor [Biston betularia]	ADO33058	6.59e-135	94	C:endoplasmic reticulum	endoplasmic reticulum GO:0005783	-	15037	8.81782	9036	8.10117	1.643 down
SpodoLitt_C888	1011	GGTGGTCACGGAGGTGGCGGTGGACATGATGACCATGGTCACGGCGGCGGCTTTGGAGGAGGCATCAGCGGAGGTATAGGAGGCGGCTTCGGAGGTGGCTTCGGAGGTGGCCATGGAGGTGGTGGTGGCGGCCACGACGAACATGATCATGGTGGTTCCTTCGGAGGTGGATTTGGAGGAGGTTTTGGAGGTGGTCATGGAGGATCAGGCGGCGGTCACGGCGGTGGTCACGGAGGTGGTTTCAGTGCTAGTTTCGGAGGTTTTGGAGGCGGAATTGGAGGAGGTCACGATGATCACGGCAGCAGCTTCTCTGGTGGACATGACAGTTACAGTGGAGGAGGTGGAGGTGGATATTCATCTGGAGGCCACGGCAGCTCAGGTCTAGGAAGTTTCGGTGGT…	---NA---					-			3	-3.17019	7312	8.10025	2470.243 up
SpodoLitt_C1178	358	CAGACTGCGCGCCGTCCTTCTGTTGGGGTCCAGTTTCACGTCGTCAATGATAGATGGGAGCACTGGGTGATCACCCGACGAAGGCGCCTTCGGTACGTCTCCTTGATACAACCAGAGCGGCTCATCACCCGCGTCACGGCGAATTCTTAAATGCGGACGAACTGGTCCCACTGTGTAACGTGGCCGCGGAGGTCTGTACGTAGGTCTAATGAATTTCTGGCATGATGACTCAGCGACCAAAAAGACCGCGAGCACAGAAAGTACAAGAATTACTTTACCCATCTTGATTCTTCAATCCCCTTTCTTCGACTGATCCCTTCGGTACGTCTCCTTGATACAACCAGAGCGGCTCATCACC	lebocin-like protein	gi|238915956|gb|ACR78447.1|lebocin-like antibacterial protein [Heliothis virescens]	ACR78447	6.35e-28	74	P:defense response to fungus; P:defense response to Gram-positive bacterium; C:extracellular space; P:killing of cells of other organism; P:innate immune response	defense response to fungus GO:0050832, defense response to Gram-positive bacterium GO:0050830, extracellular space GO:0005615, killing of cells of other organism GO:0031640, innate immune response GO:0045087	-	61	2.67334	2575	8.1002	43.017 up
SpodoLitt_C540	1281	TTTTTTTTAATTTCGGACATTTTATTGTAATATTGTAACAAGACAATACAATTTAGTGATAATACCGTTATTTTGGTACTGGTATCATTCTTCTAAGAAGACGTAGATTAAAACAATGTTGTAGTTGAACATAATAAAATACAAAACATAGAAACTTGTAGCTTAACAGTTAATGCTTATGATATGTAGTCTTACCCTAAATTCTTAGTGTTAGTTGGCATGGTTGCCTGGTACAAAACTGGGGAGATGGTAATGTATAACAATACAAATAATAAAACAAGTACTCTCGTACTCTATAACACATATGTTGGTAACTCAAGTGTAAGTTTAGACTAGAAGTAATTTTGAAACAGGGTTGTCTCAAAATGTGCATCGGGGATGGCATTTGATGCTATTGTG…	obstructor- isoform a	gi|389611712|dbj|BAM19439.1|obstructor-E, partial [Papilio xuthus]	BAM19439	7.61e-74	76	C:extracellular region; F:chitin binding; F:structural constituent of peritrophic membrane; P:chitin metabolic process	extracellular region GO:0005576, chitin binding GO:0008061, structural constituent of peritrophic membrane GO:0016490, chitin metabolic process GO:0006030	-	1782	5.70404	9235	8.09536	5.246 up
SpodoLitt_C715	1948	TTTTTTTTTTTTTAACTTTAATATGACATAACATTTATTTCATTGGTTCCGCAAAATTATATCTAAAAACCTACAAATAAAATCTTAAAGTAATAAGCTAATCAACAACAATACACATAGCATCAGTGGGTACGTACAGACAACAAGCTCTCGGTATTCCTACAATCTACGACAACAATACACAAACACTTTAAAGCTTAGACACTATAAATACGTATTCAAAACATTTGAACTCTACTGTGAACTTTAATTGTGAGAATTTGTATTCACGGGCCAAGAAACAATCGCATCGCTGACTGACAGTTTTCGCATGGCAATGGTCATAATGTTAAACAAATGGTGTTACCTAAGTGAGAAGCCATGATGTGATTGTTTCCTCGCTCCCCCTGGTTCGCTATC…	simila to cg15615	gi|183979362|dbj|BAG30733.1|similar to CG15615-PA [Papilio xuthus]	BAG30733	0	86	F:oxidoreductase activity; P:oxidation-reduction process; F:transition metal ion binding	oxidoreductase activity GO:0016491, oxidation-reduction process GO:0055114, transition metal ion binding GO:0046914	-	9	-2.53143	14004	8.09076	1576.157 up
SpodoLitt_C9373	771	AATAATTTATTTAGTATGTCTCAGGAAAGTTACAATCCAATTAAAAGTTATATACCTATATGTCTAGAATGCCTATATAATGTACAAGTTGGCAAAAAGAATTTGAAATAAATTGATGACGCTGAACTCGCTAGTACCATACCTGTGTATGGCAGCCTAGTACACTACGACTCAATCGGTTTTAATATTTGTTATTTATATCAAGCTATAAAGAGGAGATACTGTGTTTGGTTGATTGTATATCCGTGGAATATGGTTCGAAGTGGGTGATACAGTCCAAGTCAATATTAAGTTCCAGTTGCCACCGCATCAAGGTCTTTTTTGCTAAGCTGTATTTATGTATATTGCGTTACAATTACAATGATACCTANNNNNNNNNNNNNNNNNNNNNNNNNNAAC…	---NA---					-			6588	8.34452	5449	8.08976	1.193 down
SpodoLitt_C971	458	CGGGTATAACGTGCAAGTTGGTGGTGATTAATTTGTTGACAAAATGGAAAAACCTTCGCCTTCGTTGTACGTGGGGTGCATGAATGTGATGAACACCGTCGCACATGTGTTGATGGGTGGCGCCGCCTTCTTTGGAATTGTGCTTGGAGATGGTTTCCCCTCAAAGTTGACTGCCCATTCCTTTATGGTAGTCATTGGGCTTACAATCCTTTGCAGTCAAGCGATATTGTCAGTCAACCCTTACAAGGGGTTCAATGAAAATTTCAAGTTCCCGAAGAAGACGAAAATGTATTGGATAATTCAAATAATTGGCTGTATCGTGGTATTCGTCGGAGTTTGTTTAGGGATAGCTGCGGTTGGTAGTAACACTATTACTGTGGGTCCAATCCAGGTCGGCGG…	cytochrome b561 domain-containing protein 2-like	gi|158299718|ref|XP_552919.3|AGAP009017-PA [Anopheles gambiae str. PEST] >gi|157013652|gb|EAL39016.3| AGAP009017-PA [Anopheles gambiae str. PEST]	XP_552919	9.11e-10	46	F:binding	binding GO:0005488	-	2234	7.51263	3290	8.08945	1.491 up
SpodoLitt_C23922	274	AAACCCTCAGCCTGGTTGTTGGATAAGCACATGCTCCCACGGTCGTTCAACTGAGCTGTTCGCCTCCACCGTGCGCCACAACCACTTGATCGGTAGACAATGCCCCAACATCTGGGAAGCTGAACTCGGAACCTGCAGTGGAGCTTCCTTGCACATGGGTAACTCCATTGTTACCAAACGCGGAAACGGTCTCTTCGCACTCAGAACGGGATCAAGCTGGCCTTTCTAAACAATCAACTCTACCAGAATAATGATATTACAATTTTCAATAAGA	lipase	gi|327420430|gb|AEA76291.1|insect intestinal lipase 6 [Mamestra configurata]	AEA76291	5.63e-42	97	C:extracellular region; F:retinyl-palmitate esterase activity; P:lipid metabolic process; F:triglyceride lipase activity	extracellular region GO:0005576, retinyl-palmitate esterase activity GO:0050253, lipid metabolic process GO:0006629, triglyceride lipase activity GO:0004806	EC:3.1.1.1; EC:3.1.1.3	267	5.18908	1964	8.08633	7.450 up
SpodoLitt_C4220	672	TACCAAAGCGGTCCTGCTCAACCACAAATGGTTGTCCCAGTAGTTGTGTCCCATCCCATGGGGCCCAAACCAACCCCATTCACCTGTCCATCTTGCAACCAACAGGTTGTCACAAGAGTAGAACATAAGTCCACAACCAAAACACATCTGTTCGCAATTCTGCTTTGTCTCATATGTTGCCCCTGTGTCTGCGTGCCCTACTGTGTAGACAGTTGCCAGAATGCTGACCACTACTGTCCAAACTGCAGCGCATACATCGGCAGCTACAACCATTAATTTAAACGAAAATTGTGTATTGGTTTCTTACAAACAACTTAATGTTGAAGACAATGTGATAAGCGTTAACAAACGTAATCTTATCTCGTTGTTACTATTTTGCCAACATGACCTCATGAGCCA…	lipopolysaccharide-induced tumor necrosis factor-alpha factor homolog	gi|512913636|ref|XP_004927944.1|PREDICTED: lipopolysaccharide-induced tumor necrosis factor-alpha factor homolog [Bombyx mori]	XP_004927944	1.5e-30	79	P:cold acclimation	cold acclimation GO:0009631	-	3573	7.81609	4296	8.08482	1.204 up
SpodoLitt_C1844	1063	AATATTCCAGTCCGAGATTTGTTGAGATCGCTATTACCCATGGGGTGTAGACTACCACGGCATCTATCGCGATTAGCATCCCTTAGACTGTCACATTCGTTGGCAAGAAGGTGATTGTGTTTCACGGAGCTGGCCATGTATTTGTAGGAACGGCTGTGGGAACATGAAATTCCAATAGCCCAGCAGCCAGGCATGTTAGAGCCTCCGTTAGGGTAGAAGTCAGCGTCACCCAATGGGTCACCCCATCCAAGTACAGTAGTTTCAGTATGCATCACTTCTACGTACAGACCATCAGTACGCGCTAAACGGCTGCGGTCTGTACCCCAAAGAGGAGCAGCGGCATCCAAAGCTGTGATTCTCTTTACTCTGGAACCCGTTTCCCTTCCGGCGTTTCCTACA…	neutral lipase	gi|357610353|gb|EHJ66942.1|lipase [Danaus plexippus]	EHJ66942	1.33e-85	64	C:extracellular region; F:retinyl-palmitate esterase activity; P:lipid metabolic process; F:triglyceride lipase activity	extracellular region GO:0005576, retinyl-palmitate esterase activity GO:0050253, lipid metabolic process GO:0006629, triglyceride lipase activity GO:0004806	EC:3.1.1.1; EC:3.1.1.3	3929	7.11391	7582	8.08036	1.954 up
SpodoLitt_C2196	586	TTGGTCCAGAACCAATTTGCCAACGCGACCAAGATCGCCGCTTTCGTTAAGGAGTCGTCTGTCGCTTCTGGCAACCTCACCCGCTTCGAGAACCTTCGAGACAAGAACGCCTGCTTCCCTGAATTTGGTGGACTGGCGTATGTATCGTTCGTGAGAACAGGACAAGAGAGGGGAATTTTGCCAACATCTGAATGCGACTATGCGCGCGTTGTCGGCGAGTTCTTCGGAGGCGCTTGTGCTCCCGGCGCCATTGATGCCTCTTTCGCTCTCTCTGATTCTTCCAGTTTCAATTCATCCAGATTGTGCACAGCTTGCCGAGCTACGCCTGGTGTGGTCAACATCCCTGACCCGGTCTGCACTTGGGACTTCGCCACAAACCGCTACTTCGGTAACAATGGC…	transferrin	gi|322784963|gb|EFZ11734.1|hypothetical protein SINV_10423 [Solenopsis invicta]	EFZ11734	7.29e-30	54	P:single-organism process	GO:0044699	-	8269	9.26381	3428	8.07409	2.281 down
SpodoLitt_C2403	1934	AAAAAAGAATACACTTGTCTATGGTTACATCATATGATCATTGATCACCCACCTCAATTGATTCCCTTCTTCTGTGTCTCTTTGGGCTTTTTTACTGATTTGAGTTGTCTAAAATATCCAATAGGGTAAAGTTAAACTGTTTCAGTAAAAAGATTACAGAAGCAAAATGAAGGGGTGCATTTTTAACATCGATGCTGGATATTTAGAAGGACTGTGCCGTGGTTTCAAGTGTGGAATCCTGAAGCAGGCTGACTACCTTAACTTGGTGCAATGCGAGACCCTGGAAGACTTAAAGCTTCACCTGCAGGGCACCGACTATGGTACGTTCCTTGCAAATGAGCCCAGCCCTCTTGCTGTCTCTACAATTGACGATAAGCTTCGCGAGAAGCTCGTAATTGA…	v-type proton atpase subunit d-like	gi|12585456|sp|Q25531.1|VA0D_MANSERecName: Full=V-type proton ATPase subunit d; Short=V-ATPase subunit d; AltName: Full=M40; AltName: Full=V-ATPase 40 kDa subunit; AltName: Full=Vacuolar proton pump subunit d >gi|1419687|emb|CAA67343.1| 40-kDa V-ATPase subunit [Manduca sexta]	Q25531	0	99	P:ATP hydrolysis coupled proton transport; C:proton-transporting V-type ATPase, V0 domain; F:hydrolase activity; F:hydrogen ion transmembrane transporter activity	ATP hydrolysis coupled proton transport GO:0015991; proton-transporting V-type ATPase, V0 domain GO:0033179; hydrolase activity GO:0016787; hydrogen ion transmembrane transporter activity GO:0015078	-	23425	8.82499	13649	8.06434	1.694 down
SpodoLitt_C454	1890	GCTTCACAACGAATGCGACTCCCCGCGCGAGGCGTCGCGCATTATATTTTTTCCTTCTTCCTCCTTCATTTGGTCGTCGGTGTTTGTGCGGTGAACATTGTTGTACGTTGTGCGTAACACGTGCTTATAATTATTTCTTTATAATTTAAAAGTATCTTCTAAAACTAATTAACACAATGGCAGACGCAGCAGTCGAGAAAAATGACGTCGCGCCCGAGGAGGTGACCTCAACTGAGGCCAAAGACTCACCAGTCAAGAAATCTCCCGCCAAAAAGGTTGCAGAAGCACCTGAAAGCAATGGCAAGGAAGAAAATGGCAGCGAAGCTCCCGAAGACGCGCCTGCCGAGAACGGTGACGCAGAAGAGAGCAACGACGCCACTGAGAACGGTGATGCCACAG…	unknown unsecreted protein	gi|389608825|dbj|BAM18024.1|unknown unsecreted protein [Papilio xuthus]	BAM18024	6.02e-39	82	-			19197	8.57129	13319	8.06192	1.423 down
SpodoLitt_C39	3405	TTCGTGCAAAATGACAAAGGATATGCTGAGATTCTGTCACATGATGCCAACTCCAACAACGTCGCTGAGCTTCTGAAAGTAGACAGCACAAAATTAAGAGAGGTACTCACCAGCCGTACGATCAGCGCTCGTGGAGATGTTGTCTGTACTCCCTTGGACCTGGAACAGGCACAATACGCCAGAGACGCCCTTGCCAAGGCCATCTACGACAAGCACTTCAGCTGGCTGGTCTCCAGGTTGAACGCTTCCCTCGCACCTAAGGACAAGGACAGCCAATCGTCTGTCATTGGTATTCTGGACATCTACGGATTCGAAATCTTCCCCAAGAACAGCTTCGAACAGTTCTGNNNNNNNNNNNNNNNNNNNNNNNNNNNNNNNNNNNNNNNNNNNNNNNNNNNN…	myosin-ib-like isoform x2	gi|195014685|ref|XP_001984060.1|GH15215 [Drosophila grimshawi] >gi|193897542|gb|EDV96408.1| GH15215 [Drosophila grimshawi]	XP_001984060	0	74	C:myosin complex; F:ATP binding; F:motor activity	myosin complex GO:0016459, ATP binding GO:0005524, motor activity GO:0003774	-	34476	8.56716	23956	8.05987	1.421 down
SpodoLitt_C2394	1087	GTGTTTGACAGTTTAACTCGTCGAGTACCGTATTTATAGACACAATTAACTCGTCGAGTACCGGTTTTATAGACACAATTAAAGAACAATAGGTCGCGGTCACCGGTGACCGCTTGGTGTTTGACAGATTAAGCATGTATTAAATTCGATATCGATTGAAGTAGTGATATAAAAGATTTGAAGTTTTAATCCCATGCGCCTGGGCAGTTATAATGTCTGTTGATACGAAGCCAGTCTTTGTCCGTAACGAACAGACGTTGTCCCATTTGACCTTCGTGTTTTTGCAGTGCCTCTATAGTCGGCTCTCCGTTGACAGAAAAGGCAAAAGCAGTGTAGTGCAGACAGCTTACATAGTCGTATTCAATTCCCAAATTGTCCACTCTTGATATATCGTGCTTG…	hatching enzyme-like protein	gi|209571444|ref|NP_001129355.1|hatching enzyme-like protein precursor [Bombyx mori] >gi|205289909|gb|ACI02327.1| hatching enzyme-like protein [Bombyx mori]	NP_001129355	1.19e-129	76	F:metalloendopeptidase activity; P:proteolysis; F:zinc ion binding	metalloendopeptidase activity GO:0004222, proteolysis GO:0006508, zinc ion binding GO:0008270	EC:3.4.24.0	17415	9.2623	7396	8.05834	2.303 down
SpodoLitt_C608	463	CGTTGTCAACACGACGCAGAGCACTGCCAGAGTCACCGTTGCAAGTACCGAATCCAGCGGAGTGAAGGGTGCAGACCTCAATATGAGGCTCAACTGGAGGAGCACGGACATTGAATTCGGCGGAGGCACGAGCCACGCGGTTGACACAGTCGTTACCTTCGATGGTGTTGAGAGTCAGCTCCAAGAGAGTGGCAGACAAGGCACCGCCAGACCTGATTCTGCCCCAGCCAGCAACTCTAGATTGGACTCCCTGGCCGATGAAGTTGTAGGTGACGGGCACGATCTGTACCAGGTTGTTGAGAGCCACGTTGGAGGAGGTGATGAGAACACCGATGTCATTCTTGATGGTAGCAGACACGTAGTTGGGGTGGGTCACGTTGCGGGCCAGAGTGTAGGCAG…	chymotrypsin-like protease c1	gi|304443615|gb|ACR15983.2|serine protease 33 [Mamestra configurata]	ACR15983	9.35e-92	92	F:serine-type endopeptidase activity; P:proteolysis	serine-type endopeptidase activity GO:0004252, proteolysis GO:0006508	EC:3.4.21.0	41	2.10407	2524	8.05772	61.976 up
SpodoLitt_C1269	1695	AAAAAAAAAAAAAAAAAATAATAATTAATATAATAATTTAAAAAAATAAAAAATTTAAAAAAAAAAAAAAAAAAAATTATATATTATTTTTTTTTTTTTTTTTTTTTTTACAGGGAATGTATTTATTTTCACAAAATCGCAACAGTATCTCGCTACATATACCAATTCACACAGAACAACACTAAGCTGTAAATATTGATTTATATAGAGCAATATGTATATCAACGTGCAAAGTTAATTATTTACAGAAATAAACACCTCTATAAATCACAGTAGAAATTACATTTATTTAAAAAAAAATGTAATAAATTATTGGCTGTAGTAGTGAAAAAATTTCTGAAAGGTAAACTTGTAGATACACAAGATTCATAGGATATAGATATAATACAATTTGAAAAT…	renin receptor-like isoform 2	gi|357623760|gb|EHJ74785.1|hypothetical protein KGM_19463 [Danaus plexippus]	EHJ74785	4.85e-149	80	C:integral to membrane; F:receptor activity	integral to membrane GO:0016021, receptor activity GO:0004872	-	21968	8.92286	11895	8.05602	1.823 down
SpodoLitt_C2300	914	TTTTTTTTTTTGACGTTTGACTTTCGCTCGCCAGCGCACCAGCCAGCTGAAGTGAAGGTGGCAAATAGCGCTATCATTTTGTAATTTTACTACACGTAGTGTACGTTAAGTGTTAGTGAATTTAAGTTCAATATTAAATAAACAATCATGTCGGGTAAGGCTAACAAGGCTTTCACAAAAGAGGAAGAATTACTGCTTCAAGATTTTAGCCGGAATGTATCCACGAAATCTTCTGCCCTCTTTTACGGAAACGCTTTCATCGTATCAGCTATTCCAATATGGTTGTTCTGGAGGGTGCATGCTCTAGAAGTAAGCTCGTCTCTGGCGTGGTTCGCGATGGTAACGACAGCAAGCACCTGGCTGCTTGCTTTGGCGTACAGGAACACCAAGTTCCAGCTG…	translocon-associated protein subunit gamma-like	gi|389608537|dbj|BAM17878.1|translocon-associated protein, gamma subunit [Papilio xuthus]	BAM17878	3.64e-121	97	C:integral to endoplasmic reticulum membrane; C:Sec61 translocon complex; P:cotranslational protein targeting to membrane	integral to endoplasmic reticulum membrane GO:0030176, Sec61 translocon complex GO:0005784, cotranslational protein targeting to membrane GO:0006613	-	9504	8.60484	6412	8.05529	1.463 down
SpodoLitt_C1764	659	TTGTGAAACCAAATGGGGTCTGAAGCAACAAAACTCCGTTATTTGTGCTTACAACTCGTAGAAGAGGATACCCGTTGCTTTCTACCCATGGTTCTAAATATTCTTTAAAGTCATCAACATTACTGTTTCCTATTAATTCATAGTTTATTGCATCTATGAATTTCAATGTATTAATAGTTTCTAGGGATCGTATATTAAGGAGTGTTCTCGCTGCTAATTGAATGAAGTCGGTATCTTCGTCACCGAGCACAAGCCTGATCATTCTCATGACCGCAGCACTCTTTAACTTGACGAGTCCATTTACATGATCCCTTATTGCATCTTCATCAAAAAGATTGTCTGCAGGTTCCAATGGACTTGAGTTGATGTAGGCATCGCGTAGCAAACTTTCTTGTATAA…	puromycin-sensitive aminopeptidase-like	gi|389568606|gb|AFK85027.1|aminopeptidase N-11 [Bombyx mori]	AFK85027	1.3e-74	72	F:metalloendopeptidase activity; P:proteolysis; F:zinc ion binding	metalloendopeptidase activity GO:0004222, proteolysis GO:0006508, zinc ion binding GO:0008270	EC:3.4.24.0	6435	8.57486	4396	8.05421	1.434 down
SpodoLitt_C1647	506	ATAAATTCACTTGTTTCACTTGAGGCAGTAAAGATAAACTAAATCAAATAAAGTAGTAGATATTAAAAAAAATCTTTATTTTCCCTGAACATAAGGCAAGTCATCTTCTGTCTGCTCTCAACCTCTTGAGAAAGGTGGTGATGAGTTGGTCTCCAAGTAGAAGACTCCAGATTGTCCTGTCTTTGGTACAAGCCCTCCCATCCGGAGACTGCCAAGAAGGTTACAGTTACCGGTAATAGCAGTCAGGTAGGAAAGACAGCGGCGTCCAGTGAATCCACCCCGAGTCAGAGATTCCGCCATGTAATGGTAGCATCTGGCATGATCACAATCATTGCTGTCACACCCTGGCATGCCACTGCCGCCATTGGGGTAGAAGTCTACATCAGCTAATGTGGCCAT…	pancreatic lipase 2	gi|187884606|gb|ACD37364.1|pancreatic lipase 2 [Mamestra configurata]	ACD37364	2.88e-66	85	C:extracellular region; F:hydrolase activity; P:lipid metabolic process	extracellular region GO:0005576, hydrolase activity GO:0016787, lipid metabolic process GO:0006629	-	4972	8.53019	3536	8.05263	1.392 down
SpodoLitt_C1136	463	GAAGTAATTGATAACATTTTAAGAAGATTTTTTAAGGGTAAAATACTGTCACAGTTGCGATAAGGCCGTTCGGACGGCTCTAACGTACATTTATTATAATATAGTATGAATTATAGATTCACTCTGAGTATTATTGCAGATTTATTAGATTCGATTATGACTTATGTCTCGAAATTTTACCTTACGTACTGAACACTAGAAATAATAGAATAATTATAATTACAGAGCTTATAAATTTGTAACAATGTCCCTGTCGTCGGCGAGTCGTCTTGTGACGTGTTGCGTGTGTATGAGTTCGCGGAGACGCGTGCGAGTGTGTGTCGTGTGAACGTGTAGTAGAGTCGCCCTCATCTTTACTGTCTGTTATTGATCTGGATCTCATCGCAGATATGTAGTTTT…	---NA---					-			2288	7.53142	3242	8.05258	1.435 up
SpodoLitt_C2011	420	ATGTCAGCCCAGCTATTGCAAAGGAAATGAAACAGGAGTTGGAGAAGCTGGAGAAGCAGTATGGCGGTGGCTCCGGAGTGGACATGACCTCATTCCCTACCTTCAAATTCGAGGAACCCAAGCTGGACCCTATCAACGAGAGCCTCGCCAAGTGAACACCTACTTGTTAACTAGTGAATGCTTTGTCATGGTATATTTATAAGTGTATAATAAAATCATTGGATTAGACAGTCTGAGTATGTGTTATTTTCTTTGAAACTCGGTTTTATTGTACTTTAGTCCTTTCATGTAGAATAAATGGCAACAAAAGTCTCTCAAAGAATGTTATGAGCGATGAAAAATGCTTTGTTAGTAAAACTACAAAATATTGAAATACAATAAAGTATTACATGTTGGCAA…	mitochondrial atp synthase coupling factor 6	gi|357602343|gb|EHJ63366.1|mitochondrial ATP synthase coupling factor 6 [Danaus plexippus]	EHJ63366	3.9e-18	91	F:hydrogen ion transmembrane transporter activity; C:mitochondrial proton-transporting ATP synthase complex, coupling factor F(o); P:ATP synthesis coupled proton transport	hydrogen ion transmembrane transporter activity GO:0015078; mitochondrial proton-transporting ATP synthase complex, coupling factor F(o) GO:0000276; ATP synthesis coupled proton transport GO:0015986	-	5912	9.04185	2934	8.04968	1.989 down
SpodoLitt_C563	1152	TTTTTTTTTTTTTTCAACATCAATACCTTTACTTCAAGAAAAACTAAGCAATGTAGTACCTACAATAATAGAATATATTATGTACAATTTATAGCATTCATTCATTTGTAATACTTATGCACAATAATTTCTGTTACTCAATTTGATACATTGATTTTATGTTGGAACCACTTGATACTTAAATAATTATTAACCATTCACATTATAAGCAATGCAGGGTAGTCCCGACATTGATAACGACAAATTCAGTGGCCAAGGTGTTATAATAAATTTTCAACCTTACGTTTTTGTTATAAAGTTGAAAACCTATTAACCCAACTTTCGACTTAGCGTCTTGTGTCTGTTGTTGTCATTGTCGAGACTTCCAGAGCATCTATTAACAATAGGGTAAATCTTAAT…	salivary secreted ribonuclease	gi|116833143|gb|ABK29484.1|ribonuclease [Helicoverpa armigera]	ABK29484	1.33e-41	91	F:endoribonuclease activity; P:rRNA transcription	endoribonuclease activity GO:0004521, rRNA transcription GO:0009303	-	13454	8.77235	8025	8.04532	1.655 down
SpodoLitt_C941	807	ACTCGTGAGAAACGTGATGCAGATTTGGAAGTAGCGGCCAGTCATCATGGTGGCAAGTGGGATAAGGGTGGCGGCCATGAACATCATGCTCATCATCACCACGACCATGGAGAAAAGGGACACAAAGGATACAAAGGACATCATCACCACGAGCATGGCAAGAAGGGTCATCACCACCATGAAGGGCACAAAGGTCACCACGACGAGCATGGTGGCCACAAGAAGCATCATCATCACGATGATGGACATCACCATGAACACCATCATGGCGAGAAGGGTCATAAGGGCCATGGTCATCATGAAGAGGGTCACTACCATAAAGGACACTCCACCAAGGGTCATCACGGCGTACACAAACACGACGAGTTTAAGAAAGAAAAGCACTTCCATGATCATCAT…	hypothetical protein KGM_08710	gi|357608125|gb|EHJ65838.1|hypothetical protein KGM_08710 [Danaus plexippus]	EHJ65838	6.35e-55	68	-			1	-4.43001	4257	8.04039	5674.976 up
SpodoLitt_C2177	384	GTATACGGCGTGGATCGCTGATAAAGCTTCAACAAGGATCTTGTCCACGGCTTTCTTCACTGGGTCCTTAGGAAGAAGAGGTCGTTGTGGGTAGACATCGTCCAAATACTCCACTGTCACCAAACTCTCGTAAATTGATACATTTTCTGCTATTTCCAGGGCTGGTACTTTTCCAAAAGCACTCTTGGTAGTCAGCCATTCAGGTTTGTCCATGAGATCGATGTTGACGATTTCATAGTCGATGTTCTTCGCGTTCAGGGCTAGGACGGTGCGCTGGGCGAACGGGCAGTACCGCATGTTGTACAAACGGAGCTTTCCCGTGTAGGGAGGTAGGGGGTCACCTGTTTTTAGATGTGTTGTGTCAAATTGTCTACCAATCAAAAT	glutathione s-transferase omega 1	gi|357608410|gb|EHJ65988.1|glutathione S-transferase omega 1 [Danaus plexippus]	EHJ65988	1.68e-64	89	C:cytoplasm; F:glutathione transferase activity; F:transferase activity, transferring sulfur-containing groups; P:glutathione metabolic process; F:pyrimidodiazepine synthase activity; F:glutathione dehydrogenase (ascorbate) activity	cytoplasm GO:0005737; glutathione transferase activity GO:0004364; transferase activity, transferring sulfur-containing groups GO:0016782; glutathione metabolic process GO:0006749; pyrimidodiazepine synthase activity GO:0004734; glutathione dehydrogenase (ascorbate) activity GO:0045174	EC:2.5.1.18; EC:1.5.4.1; EC:1.8.5.1	1753	7.53955	2644	8.0372	1.411 up
SpodoLitt_C881	3166	TTTTTTTTTTTTTTTCAGTCAATCACTTGCGTCCTTTTCATTCACTCTTTCACTTGAGCGCACGCCTGACGGGCGATGCGTGTTAAACTGTGATGGCTCTTTACAACACTTTTGTAAATTCAACATTTTTATGATATTTGTGTGCTTAGTATTCTTCTTAGTGTAATTAATTTTAATTTATATATATTGCGTTTACTTTAAAATGGCGAATCAATCCCAAAAAATCGTTTACAAGCTGGTCCTCACTGGAGGACCGTGTGGCGGCAAAACCACCGGGCAGTCCCGTCTCTGCACTTTCTTTGAGAACTTAGGATGGAAGGTGTTCCGGGTGCCGGAAACGGCTAACGTGCTCCTCAGTGGTGGTATCAAGTTTGCAGATCTCTCCGCTGATGAAGCTAT…	isoform b	gi|156547010|ref|XP_001600611.1|PREDICTED: hypothetical protein LOC100116049 [Nasonia vitripennis]	XP_001600611	0	73	P:phosphate-containing compound metabolic process	phosphate metabolic process GO:0006796	-	5576	6.0448	21722	8.02387	3.942 up
SpodoLitt_C16290	429	AGAGGACCACCGGAGTCACCATGGCACACTCCTCTACCGCCAGCACCACTGGTGCAAACGTTGGAAGGCTGGACGTACCAGAACAAACTGTTACTGCATACAGCGTTTGTGATCACTGGCAAGTTGACGTGGTTGAGGGTCGGGCTCACACTTCCACCGTCTCTAGTGTAACCGAATCCGGACGCTGTTGCAGTAAAACCGGCGAACTGGTTGTTAAGCTCAGTGCCAGATGGCAGAGCGATTGGAGCCAATACTGTTTGAGGTTGACACAGCAGAAGGGAGAGTGATCATAGCAATGTCATTTCGGACAAGGCTTGGTGTCCAGTTTGGATGCATAACAACATTGGAGGAAGACAGTCTTACACCACCGCTGTAGAGATTGATGGAACCAACGACAAC…	chymotrypsin-like protease	gi|390627072|gb|AFM28262.1|chymotrypsin, partial [Heliothis virescens]	AFM28262	1.04e-48	85	F:serine-type endopeptidase activity; P:proteolysis	serine-type endopeptidase activity GO:0004252, proteolysis GO:0006508	EC:3.4.21.0	18388	10.6483	2941	8.02253	6.172 down
SpodoLitt_C477	473	GCAACACTTATGTCCTACATCCGACACTGCAGTATTCAGGAGACAGGCAAAGGACATCACTTACAGTCATTGGCGTGGCACCTCAGACATTTACTATAATTTGTTTGTGTCCCAAACACTATCAGTACTTATCCTACTTTTCAAATAACAATCATATTTCTGAAGTATTTATGCCACTATCTCAATAGCACCGTATTTATTGATAAAAGTGGCAATGCAGTATTTTGTATTTGTGGCGTAAAAGACCGCAGTATGACGCGCCGAGGCCGGTCCGGTAATTACACATAATCTCCAGTGTAATCTTATCGCCGGCGATAACCGCTTGCGTTCCGTCTACCGTCTCTTCGTATCTGACACTCATTAACAATGGTCGTCAACACTGCGGATCAACTGACAGAG…	calmodulin isoform 7	gi|431909199|gb|ELK12789.1|Calmodulin [Pteropus alecto]	ELK12789	4.91e-11	81	F:ion channel binding; F:protein domain specific binding; F:phospholipase binding; P:regulation of cytokinesis; F:N-terminal myristoylation domain binding; F:calcium ion binding; C:centrosome; F:thioesterase binding; C:spindle pole; C:spindle microtubule; F:titin binding; P:response to calcium ion	ion channel binding GO:0044325, protein domain specific binding GO:0019904, phospholipase binding GO:0043274, regulation of cytokinesis GO:0032465, N-terminal myristoylation domain binding GO:0031997, calcium ion binding GO:0005509, centrosome GO:0005813, thioesterase binding GO:0031996, spindle pole GO:0000922, spindle microtubule GO:0005876, titin binding GO:0031432, response to calcium ion GO:…	-	3158	7.96644	3238	8.02157	1.038 up
SpodoLitt_C1151	2221	GAATCTTGCTTATTCGTTTCTGCTCGAGTACTTCTTTGCCGTATATTCATTTGAGGAAAAGAGACGAAACACATCAAAATACAGGCAGCTGAAAATCGTAATATCTTCTAAAAACCATAGAGATTGTCTAATTCTGTACGAAGGTAGCTCGCGCGTTAGTCTTTCATAACCTACAACCGGCGGAAGATCACGTTTTTTTGCGATCCCGGCGAGAATTTTCGAGAATCAAGGTTGGAATTTCTTTTTGAATTACTGTAATACTATTCCAATCAACACAAAAATGTTGCGTCTACCACGTGTCGTTCGCCAAACTGTTTCATTCCACAAAAGTCACCAACTCGCAAGATTTTACGCCAAAGATGTAAGGTTTGGCGCTGATGTAAGAGCCCTCATGTTGCA…	heat shock protein 60	gi|253993196|gb|ACT52824.1|heat shock protein 60 [Chilo suppressalis]	ACT52824	0	94	C:microtubule associated complex; P:protein refolding; C:mitochondrial inner membrane; P:protein targeting to mitochondrion; P:tricarboxylic acid cycle; F:4 iron, 4 sulfur cluster binding; F:ATP binding; F:aconitate hydratase activity; C:mitochondrial matrix; F:unfolded protein binding; P:'de novo' protein folding; P:cellular response to heat; C:lipid particle	microtubule associated complex GO:0005875; protein refolding GO:0042026; mitochondrial inner membrane GO:0005743; protein targeting to mitochondrion GO:0006626; tricarboxylic acid cycle GO:0006099; 4 iron, 4 sulfur cluster binding GO:0051539; ATP binding GO:0005524; aconitate hydratase activity GO:0003994; mitochondrial matrix GO:0005759; unfolded protein binding GO:0051082; 'de novo' protein fol…	EC:4.2.1.3	28302	8.89917	15120	8.01241	1.849 down
SpodoLitt_C244	823	TTTTTTTTTTTTTTTTGTTACCATTATTTATTTATACAAGAATTAATTTAAATTATTTTTAATTTTGGAATATAATAGATTGGGAATACATAATTATACGGAATTGTAAGTTTATATGAGTGGTGCTTTCAACCACCATAAATGCGTCGCGTCGACCTCCGTCGTGACGTAGAGGCCACTACTCACTAGGGCACGGCTAGAACGCTCAGCCTTGCATGATGAGATGCACGAAGTTCTCGTAGTTGATGTTACCCTGCGAGTCCTCCTGCCCCTGCAGCAGTTGCTCCACCTCGTCATCGCTGAGCTTCTCCCCGAGCGTGGAGAGCAGGTGCCGGAGCTCGGCGGAGGAAATGAAGCCGTTGCCATCTTTGTCAAAGTGGCGCAAGCCCTCGATGAAGT…	nonmuscle myosin essential light chain	gi|114052615|ref|NP_001040547.1|nonmuscle myosin essential light chain [Bombyx mori] >gi|95103128|gb|ABF51505.1| nonmuscle myosin essential light chain [Bombyx mori] >gi|98990267|gb|ABF60229.1| myosin II essential light chain [Bombyx mori] >gi|225346699|gb|ACN86372.1| myosin light chain 1 protein [Bombyx mandarina]	NP_001040547	2.65e-99	99	C:myosin VI complex; C:myosin VII complex; F:ornithine decarboxylase inhibitor activity; C:myosin II complex; F:myosin heavy chain binding; F:calcium ion binding; C:myosin V complex; F:2-alkenal reductase [NAD(P)] activity; P:negative regulation of catalytic activity; P:oxidation-reduction process; P:actin filament-based movement	myosin VI complex GO:0031476, myosin VII complex GO:0031477, ornithine decarboxylase inhibitor activity GO:0008073, myosin II complex GO:0016460, myosin heavy chain binding GO:0032036, calcium ion binding GO:0005509, myosin V complex GO:0031475, 2-alkenal reductase activity GO:0032440, negative regulation of catalytic activity GO:0043086, oxidation-reduction process GO:0055114, actin filament-bas…	EC:1.3.1.74	7260	8.36742	5546	7.99805	1.291 down
SpodoLitt_C2222	1081	GTTAGCCAATGGCATCTGGACATTACTGTGACGTCAGATGGAGAATTTTGATTTGAATAGTAATGCAGTGCTTAACTATCGGTGAAGAATAAACCTTTGATATTGCCATTTTAAACCAATTAAACACTAGGCGAAACTAGTGATAATACTAATTAGATACCAATAGTGTCTAATACTGTCGATAACATCGACACTACAGACACTACTGATACAAATATTACCGACAGTTAGTACTACCGTACTGTAATGTTTGGTATGTAAAGTTAGGGGGATCACAGACGGAGACCGGGGTTGGTGCTAGCTACGTAGTTGAGGAGCTCGTCAGAGTCCTCGCAGACGATGGGCTTCTCGTGGTAGCAAGCAACATCGTGCCACGCAATACCGTCATTGTACACATTG…	c-type lectin 27kd	gi|114052520|ref|NP_001040251.1|C-type lectin 5 precursor [Bombyx mori] >gi|87248519|gb|ABD36312.1| lectin 4 C-type lectin [Bombyx mori]	NP_001040251	4.97e-149	94	F:carbohydrate binding	carbohydrate binding GO:0030246	-	857	4.8931	7265	7.99753	8.600 up
SpodoLitt_C22530	1022	CTTCTATTTCAACTTATTACATTGATCGAAAGGTATCGTTCAGGTTACATTTTTTTGTTTAAAGACGTTGGTTGATCCAGCTGATGTAAGATGTGACTCTGGCAAAGACAGCGGGGTGACCACGCTGGCAACCGCGACCAGATACGAAGGAAGTAACACCAACCAAGATACGTCTGCCACCGCTGTTCACGACAAGAGGACCACCGGAGTCACCGCTGCAAGTGCTTCTTCCATTGGCACCGCTAGTGCAAATGTTTGATGATTGAATGTATATCGTAAAGGTCTCCCGGCACACAGCGTTAGAAATCACCGGCAAGTTTACGTGATTCAAGGCACCACTAACACTTCCACCATCTCTCGTGATACCGAAGCCAGATGCAGTTCCAGTAGCGCCAGCAA…	chymotrypsin-like protease	gi|300680014|gb|ADK27715.1|chymotrypsin-like protein 2 [Spodoptera litura]	ADK27715	1.41e-163	87	F:serine-type endopeptidase activity; P:proteolysis	serine-type endopeptidase activity GO:0004252, proteolysis GO:0006508	EC:3.4.21.0	25339	9.93125	6239	7.99559	3.825 down
SpodoLitt_C1116	1423	CACGGACTTTACACTCAAAGATTACTCCGTTATCAACATTTATTGGGACTGGTCGTACGAACTAAAACCGTAATCGTAAACATTAATCCTTCAATACCAAGTGAATAGATACGAAAAAGAAGCTAATCATTCGTTCTTTGGAACGTAAAAATATCATCATATGTTCCACATTTCCACAACCGGCGAGGTTTTGGTCTGTGTTGACGTGTGTGTGTGCTAAACAAAAATGGCCGTCGTTATCAATAAAGGTATTTTCATAGTGGCTGCTAAACGCACGCCATTCGGCAGATTCGGAGGTGCCTTCAAAGAAGTATACCCCTCTGATCTTCTGGCTGTAGCTGCTAAAGATGCTCTCAAAGCCGGCAGCGTCGCACCAGAGGTCATCGACACCGTCAACAT…	3-ketoacyl- mitochondrial-like	gi|459352852|gb|AGG55002.1|thiolase 4 [Heliothis virescens]	AGG55002	3.04e-151	96	F:acetyl-CoA C-acetyltransferase activity; P:metabolic process	acetyl-CoA C-acetyltransferase activity GO:0003985, metabolic process GO:0008152	EC:2.3.1.9	8937	7.8776	9551	7.99255	1.082 up
SpodoLitt_C1710	1803	AACTCAGTCACCGTCTGGTCACTCTCACCAGCTATGAAAGGTGCTGGTTACGCCACAGCTTTGGGTTGTGGATACATTCTGTCGTACTACGTGTCCATTGTGGCACTTTGTCTATACTACTTGGCCATGAGCTTCCTACCGACTCTACCATGGAGTGTTTGTCAGGATGACTGGGACGACTGCCTGCCCTCAGATCCAGACCAACCTGTGGGAAACCTTACGGAAGACGCTTCAAGTAGCGCTGAGTTATACTTTATTAAGACCGTGCTGCAGCAAAAAGATGGCATTGAAGGTGGACTCGGTCTCCCTATCTGGTACCTGACGGTGTGTCTGTTCGGTTCTTGGTTTATCATCTTCGTGATTGTGTCCCGAGGTGTAAAGAGTTCCGGTAAAGCTGCA…	sodium-dependent nutrient amino acid transporter 1-like	gi|3252836|gb|AAC24190.1|potassium coupled amino acid transporter [Manduca sexta]	AAC24190	0	84	C:integral to membrane; F:neurotransmitter:sodium symporter activity; P:neurotransmitter transport	integral to membrane GO:0016021, neurotransmitter:sodium symporter activity GO:0005328, neurotransmitter transport GO:0006836	-	32193	9.51157	11026	7.99157	2.867 down
SpodoLitt_C1206	2704	GTGTGTATTGGTATATGTCACATAGGCTACTTTTTATCCTTTGGAGACGCGAGCGAAGCCGCGGGTAAAAGCTAGTAAAAAATAAAGGAGAAAATGAAACTCGAAAGGTGTATATAAAAAAGTTTTAATGTATATATTATTTTAATAAAAGGATGTATAATAAAATAATGCTGTCTGATTATATTTATATCCTTACAATTACATATAAAAACTCCTTTTTTTAATTAGGATTTTTTTTTATATTTGTTCGGTCTTTTCACTTCGAATTCGCTGCTTTCGTTTCATTCTTGATATCTTCGTAAGACGTTTGGTTGTCCCACATGGCGCTATCCCATTCAGGGAACAGCTTCCTGAACGCTCCAGGCTCCTCACCCTGCTTCACGTACACCACTAAAGCAT…	gelsolin precursor	gi|170036627|ref|XP_001846164.1|Gelsolin [Culex quinquefasciatus] >gi|167879477|gb|EDS42860.1| Gelsolin [Culex quinquefasciatus]	XP_001846164	3.32e-179	57	F:binding; C:intracellular part	binding GO:0005488, intracellular part GO:0044424	-	61770	9.74051	17891	7.97125	3.408 down
SpodoLitt_C6132	394	CACAGGTGATCCCTATTACGGCTTCAGCTAAGGAAGAATACCATTTCTACATTGTTACACTTAATGATGGCCAGGTCTTAGAATATAATGAAGCTGTACCCGTTGAATATACGCTAAAAATCGACTTTAGTGCTGATTTTCGAACAGACATGTATGGTATCTATGAAAGTTGGTTTAGAAATACACCTAACGAAGAAGTGCAGTGGATGGCTACAACTCAGTTCCAAGCAACTTCAGCTCGCCACGCATTTCCTTGTTACGATGAACCCAGTTTCAAAGCTAGATTCACCGTTCACATTCAGCGTCCATATGACTATAAGAGTTGGTTCTGCACTACTGCCAAACCCTCATCACCTCCAGCTACACCTACCCAATTTGTGACCGTCGAGTATAA	aminopeptidase n	gi|60739179|gb|AAP44966.1|midgut class 3 aminopeptidase N [Spodoptera exigua]	AAP44966	3.15e-47	81	C:anchored to membrane; F:metalloendopeptidase activity; P:proteolysis; F:zinc ion binding; F:aminopeptidase activity; C:plasma membrane	anchored to membrane GO:0031225, metalloendopeptidase activity GO:0004222, proteolysis GO:0006508, zinc ion binding GO:0008270, aminopeptidase activity GO:0004177, plasma membrane GO:0005886	EC:3.4.24.0; EC:3.4.11.0	3232	8.26323	2601	7.96994	1.225 down
SpodoLitt_C1414	1182	TTTTTTTCATACAGTTCCAATTTATTTTAATCCTTTAATAAACTTGTAAATTTCTTAAATATCATATAGTTAACAACTCATAAATAAAATAATATTTGAAGGATCCTTCCCAAAATGATGAGCAGATGGTCCTTGCCTTCGCGAAACTTAACTTGCTAGTTGCATCAGCTCGATGGTGACTCATTTGAGCAACTTACACGTATGTGTGTAGGTACGTCAATGTATTGTAACATTGGTTAAGTCTTGCGTAAATAAGGATTTTGTGAAATCGCTATATTTATTCACGTTTGCGGCGGCGATTCTGTTCTTCCTTCTGTGACAGAATAATGAGCAGTCTTCTGAACATTCCAATGAAATCAATGAACAGTTCCAGGGCATGTTGCACAAAGTCCTTGCTGC…	bax inhibitor-1-like protein	gi|357610724|gb|EHJ67115.1|Bax inhibitor-1-like protein [Danaus plexippus]	EHJ67115	1.83e-149	95	C:integral to membrane; P:negative regulation of apoptotic process	integral to membrane GO:0016021, negative regulation of apoptosis GO:0043066	-	9182	8.18415	7790	7.96536	1.163 down
SpodoLitt_C1249	725	TTTTTTTTTTTTTCTAAAACTACTTTTTTATTTTTTAAAATGTAAACAAGTTATTATTTATATATTTATTTTTATTATTCTATAAATAAACAAAGTAATAAAATATTAAAAACACTTAGTAGGTGGTACTAGTTGGAGAAGACTAAAAGTAAAACGTTGCCCAATATTAACAATAAATTGATCGTTCGTTCGATTTTCGATGTGTTCCCATACTATGTTATGCTATCTCATAAATCTTAGAATTAACAATTAATCTTAAAAATAAACTTGGATTATGGCAGCTCTTGCTGCATAGCTGGCTGGTATGTGTTCAAGGATCCAGTTTCTGACGAAAGTACCAGCTTTCTCATGATCACGTACAGTACGCCACCGACAACTAACATGCCTATACCAGCCATC…	conserved hypothetical protein	gi|170052299|ref|XP_001862159.1|conserved hypothetical protein [Culex quinquefasciatus] >gi|167873184|gb|EDS36567.1| conserved hypothetical protein [Culex quinquefasciatus]	XP_001862159	1.35e-24	74	C:dynein complex; F:microtubule motor activity; P:microtubule-based movement	dynein complex GO:0030286, microtubule motor activity GO:0003777, microtubule-based movement GO:0007018	-	3739	7.5934	4769	7.96242	1.291 up
SpodoLitt_C5823	463	GAGGTGCTGGGGTTGTTGGTTTAGGGCACCTAGGATCTGTTGAACCTGGGAAGCAGCGTGGTGGCTCAGGAGTCGTTGGTTTGGGACAACGTGGGTCCGTGTTTCCAGGGTAACAGTTAGGAGGTGCTGGTGTTGTTGGTTTCGGGCATCTGGGATCTGTACTGCCAGGGAAACATCTTGGAGGAGCTGGGGTAGTTGGTTGTGGACACCTTGGGTCCGATGAACCTGGATAGCATTTAAATTCAGGCGTTACTGGTGGTAAATATGTAGGTGGCGTTAAAGTTGTAGGTCGAGGTGGCTGTGGACATCTAGGATCAGGTGAACCCGGGTAGCATCGAGGAGGTTCAGGGGTCGTTGGCTTGGGACATCTGGGGTCAGTTGAGCCAGGGAAACAGCGTG…	isoform a	gi|512892210|ref|XP_004922875.1|PREDICTED: proteoglycan 4-like [Bombyx mori]	XP_004922875	2.17e-64	80	P:cell-matrix adhesion; C:apical plasma membrane; P:actin filament organization; F:structural constituent of chitin-based cuticle; P:apical constriction; P:regulation of embryonic cell shape	cell-matrix adhesion GO:0007160, apical plasma membrane GO:0016324, actin filament organization GO:0007015, structural constituent of chitin-based cuticle GO:0005214, apical constriction GO:0003383, regulation of embryonic cell shape GO:0016476	-	4	-1.62845	2941	7.95846	769.037 up
SpodoLitt_C1917	836	CGCTGCTCGGCCAGCGCCGCGGAGACACCGGCGAGGAGGCTAAAATGCATTTCGAAACATTTCCCACTGTTGGCTTAGCTAAGACATATTGCGTCAACGCCCAAGTGCCGGACTCTGCGTGCACTGCCACCGCGTACTTATGCGGTGTTAAGACGAACAACGGAGTCATCGGATTGAATGCAGAGGTGGTGCGCGGCGACTGCGAGGCGTCCACCGACGCCAGCAGACACGTCGAGTCCATCGCCGACTGGGCGCTGGCTGACGGCCGCGACGTCGGAATAGTGACTACGACGCGTATCACGCACGCGTCGCCAGCCGGCGTGTTTGCCAAAACAGCAAATCGTACGTGGGAGTATGACCACAGCGTGGTGCTGGCCGGCTTCGACCCCGACCGCTGCC…	alkaline phosphatase	gi|384503164|gb|AFH96950.1|alkaline phosphatase [Spodoptera exigua]	AFH96950	0	97	C:anchored to membrane; P:dephosphorylation; F:metal ion binding; F:alkaline phosphatase activity; C:plasma membrane	anchored to membrane GO:0031225, dephosphorylation GO:0016311, metal ion binding GO:0046872, alkaline phosphatase activity GO:0004035, plasma membrane GO:0005886	EC:3.1.3.1	13217	9.22126	5348	7.95563	2.404 down
SpodoLitt_C1216	2917	TTTACAAGTAATTGACTCAGATGGCATAATACGGACAATACAGGTTACCTAAAATGTTTTGGGCTGAAGCAGTTTCAACAGCCGCTTATATTACTAACCGTTGCCCAACAAAAGCTTTGGATTACAAGACACCATATGAAATGTGGACAGGTAAAAAACCTAACCTAAAAAATATGAAAATATTTGGCTGTCAAGCTATGGTTCATGTACCAAAGGAAAATCGACAAAAGTGGGATTCAAAATCAGTTAAAATGATATTTGTTGGCTATTGCGATTATACTAAAGGTTACAGATTTTATGATGAAGATAAAAAACGCATATTTAAGAGCAGAGATGTTGTCTTCTTGGAACACACAGTTAAAAACAATTGTGTCATTATGCCGCTTACTAACCTGCAGC…	gag-pol polyprotein	gi|301632088|ref|XP_002945123.1|PREDICTED: copia protein-like [Xenopus (Silurana) tropicalis]	XP_002945123	0	59	F:peptidase activity; F:metal ion binding; F:nuclease activity; P:nucleic acid metabolic process; F:nucleotidyltransferase activity	peptidase activity GO:0008233, metal ion binding GO:0046872, nuclease activity GO:0004518, nucleic acid metabolic process GO:0090304, nucleotidyltransferase activity GO:0016779	EC:2.7.7.0	10466	7.07012	19066	7.9533	1.844 up
SpodoLitt_C1755	914	AGCCTGACATACATGTCAGGAGCACCAAGAGCACATGGGAAACCCCAGGAGACGATACCGAACTGATGACCATCGGTAGCACGACGCAGAGCACTGCCAGAGTCACCATTGCAAACACCAAATCCAGTAGAATGATAGGCACAGACTTCGCATCGAGGATCAACAGGAGGAGAGTTTAAACTATTCAGCGCAATAGCAGCACGAGCGGCGTGGATCATGCAGTCAGCACCGTCTAAAGTGCGGGTTCTGAGTTCCAGCAATTGATGAGAAATAGCACCACCAGCCCTGACTCTGCCCCAACCAGCAACTATAGATGGAACATCTCCACCAATGTAGTCATAAGTGAGTGGCACTGGTTGCACCAGGTTGCTAAGAGCTACGTTGATGGCGGTGATGAAA…	chymotrypsin-like protease c1	gi|304443615|gb|ACR15983.2|serine protease 33 [Mamestra configurata]	ACR15983	1.36e-123	77	F:serine-type endopeptidase activity; P:proteolysis	serine-type endopeptidase activity GO:0004252, proteolysis GO:0006508	EC:3.4.21.0	11189	8.84108	5967	7.95238	1.851 down
SpodoLitt_C2077	1533	TTTTTTTTTTTTTTATTTGTATAAAAATCTTTTATTAAAATGCGATTAAAAACTCGCTACATGATTATAAAATTTATAAAATAGCTTCATTACAATAAAATAATTGAATATTGAAGACATATCGACAGTCTTTGATTAATTATAAATACATTAAATGCGCCATAACAATGTAGGTACAGCCTGTATACCGGCATTGTGGCTGTAACTTAACTTAAGGACAAACACATTGTTATTATTAGCGAGTGTGAATGTTCCGCGACCTCATTCTGTATGAGGACATGCATTATCGCACGTCGCTGAAACTGCAACTCGCTAAAAATAACTGCGCCTGCAGCTTATACGTTAAACATAATATTAATTGCTATTATAATAAAATGAATAAAGATTTAATTAGAAGTT…	lipid storage droplets surface binding protein 2	gi|338858970|gb|AEJ33049.1|lipid storage droplet protein 2 [Manduca sexta]	AEJ33049	3.3e-143	83	P:sequestering of triglyceride; P:lipid metabolic process; C:microtubule associated complex; P:regulation of transport; P:lipid particle transport along microtubule; P:imaginal disc-derived wing morphogenesis; F:protein binding; C:lipid particle	sequestering of triglyceride GO:0030730, lipid metabolic process GO:0006629, microtubule associated complex GO:0005875, regulation of transport GO:0051049, lipid particle transport along microtubule GO:0031887, imaginal disc-derived wing morphogenesis GO:0007476, protein binding GO:0005515, lipid particle GO:0005811	-	15456	8.56081	9990	7.94963	1.527 down
SpodoLitt_C290	2554	TTTTTTTTTTTTTTTTTTCAGATGTTTATCATTGTTTATTTCATACCATCATCTTATATAATATAATAAAATGTAACAAAAAATAAATACAAACAGGTATTAAAAGGCCGTTTTCCATTTGAAACATATCAATTTAATATGATTTCTATAAACATTACCTATTGTATAATTTATCAACCGAAATCTTACACTGAACATAATGTAATTATCGCGTATAAAATGCCTTTGTGACTTTAGCGGGATGAAGGTATAAAAAAACTGTATATTATGTGGTCTGTTTATTAAAAATGTATTATAATCCGTCTTCGGAGTATATCTGAGGCCGGTGTAGGTACGCCGACCTCTAACGTTTGAGCGGAATGGTGACTACTCGATGACCGTTTGTTCTTCTTTCACGAA…	eukaryotic translation initiation factor 3 subunit b	gi|357624347|gb|EHJ75157.1|eukaryotic translation initiation factor 3 subunit B [Danaus plexippus]	EHJ75157	0	96	C:eukaryotic translation initiation factor 3 complex; P:regulation of translational initiation; F:translation initiation factor activity; F:nucleotide binding	eukaryotic translation initiation factor 3 complex GO:0005852, regulation of translational initiation GO:0006446, translation initiation factor activity GO:0003743, nucleotide binding GO:0000166	-	16445	7.91324	16641	7.94895	1.025 up
SpodoLitt_C1085	796	CCTATGTACTACTTGGAGTGTGTCTTGGGACAATTTAGCTCAAAGAACTCAGTCACCGTCTGGTCACTGTCACCAGCTATGAAAGGTGCTGGTTACGCCACAGCTTTGGGTTGTGGATACATTCTGTCGTACTACGTGTCCATTGTGGCACTTTGTCTGTACTACTTGGCCATGAGCTTCCTACCGACTCTACCATGGAGTGTTTGTCAGGATGACTGGGACGACTGCCTGCCCTCAGATCCAGATCAACCTGTGGGAAACCTTACGGAAGACGCTTCAAGTAGCGCTGAGTTATATTTTATTAAGACCGTGCTGCAGCAAAAAGATGGCATTGAAGGTGGACTCGGTCTCCCTATCTGGTACCTGACGGTGTGTCTGTTCGGTTCTTGGTTTATCATC…	sodium-dependent nutrient amino acid transporter 1-like	gi|3252836|gb|AAC24190.1|potassium coupled amino acid transporter [Manduca sexta]	AAC24190	1.53e-135	86	C:integral to membrane; F:neurotransmitter:sodium symporter activity; P:neurotransmitter transport	integral to membrane GO:0016021, neurotransmitter:sodium symporter activity GO:0005328, neurotransmitter transport GO:0006836	-	8264	8.87512	4232	7.941	1.910 down
SpodoLitt_C334	1548	AAATGACAGTTGTGTCGATGTGTAGCGCTGCAACTAATTAGCGGTGCTTTGTGTACATGCCGCCGCCCGGACGCCCCGCCGTAGCGGGGACGACCGGACGGTATCGTCCCGCCGGTTGGGTAGCTCGTAAATCGTCTCTCGAACTTGTGGGCCGGGGGAATAGAGGGATATCGATTTCTCAGAAAACGTTTGTGTTGCTAGGCACTTGTACCATTACTAGTCGAGAGGTAACGTTATCTGTCTACCGGTATATTTAGATATGTAATTCGTTTATACCTACAACAGACTGTTTCCAAATAAACTTTTTAAAAATACTTTGAGACGATTTAAGATCTACCCGTGCCCGCAACACCAAGAAACGCTGTCTCAGCGGAACAAGCGTGTTGTGAGGCGACGCGT…	---NA---					-			11379	8.10546	9974	7.93298	1.126 down
SpodoLitt_C2022	1307	TTTTTTTTTTTTTAATATTTACAAAAGTTTAATTTATACAAAAAGTATAATTATTCATTGAGAGCTTAAAACTAAATTTTTGTACAATTTCATTACATTAATTACAAATTAAGTTAATGTTAATACTTGAAGCGTCGCTTACTCGGTAAGCACCACTACACGAGTACGTAATACTTCGTCCTCCGATTGTAGATCACAATTTTGAGATTAGACAGAATATGTTCCATCTTACTAACGTGTATTGTTCTTCTTGACTTCAAAGATTAGTTAGTTAGTGTCTGTCCTGTCCAGTACTATTATAGACTTCCACGCTCAACAGAGAGCTTTACACATTCCATCAAATTCGCCATTTTGTAATATCTAATACATACAGGGTTTTATTCAAAGCCTACATGCTGA…	mucin 91c	gi|347967723|ref|XP_312588.5|AGAP002367-PA [Anopheles gambiae str. PEST] >gi|333468330|gb|EAA07479.5| AGAP002367-PA [Anopheles gambiae str. PEST]	XP_312588	3.35e-26	53	F:extracellular matrix structural constituent; P:neurogenesis; C:extracellular matrix	extracellular matrix structural constituent GO:0005201, neurogenesis GO:0022008, extracellular matrix GO:0031012	-	2	-4.12563	8404	7.93029	4257.854 up
SpodoLitt_C305	1462	ATGTCAATGATATGTAAAAAAAAACTTGATTAAACGACTGATAGGCGATTCTTCACAGCCTAATGATTACCTTAATATGTAAATGCATAAAACTTATAAAATATGTCTTTCAAATTATGCTGTGCTTGATGACTGAGGGTCGATGTAGACTTGGTTTGCCTCAGTCTGCTGCCTTTCCTCGGCCTGTCGTGCTACAATAACCCTCTCTCGAACTCTCCACGCGAGCAAAACTCTTACACTCTTCAGTTTGCGGATACTACGTGCCAGGAGCAGAGCAAATATTATGCCGAGTAAATTGATAAACATCACAGATATTCCAAGGACACCGATGACAGTCGAATTCTGCACCATAGCATTTACTAGTGCGTCCTTGCATCCGATCCCTGATACTCTTTGACA…	tetraspanin 29fb	gi|357617085|gb|EHJ70576.1|tetraspanin 29fb [Danaus plexippus]	EHJ70576	1.1e-81	69	C:integral to membrane	integral to membrane GO:0016021	-	11789	8.23784	9386	7.92827	1.239 down
SpodoLitt_C252	872	GGTGGAGCTACTTGCCCTGCAGGCAGTACGGTCGATTGTACTTATCGCGATCGTCGTGTCCGCGCGGGTGACGTTTCTGTTCATGTTTCGCTGTCAAAGTCATTTGAGAATGTGTAATTGTGTGAAATATTAGTGTCTATACTTCGAATAAATAGCTCGTGATCGTTAACTGATTATTTCGTCAGTGTTATAAGTCAGAAACGCAGCTAATTAGCACAGTAACGATAAAGTTGCAGCGTCTAGGTTCGGTGGCGGCCATTTTATTTGCCGGCTGTGTTCATTCGTGCCGTGCCCATCTCGACGATACGGGGCAATAACGAGCGGGGCCAGTCAGTTGGCATTTTCGCGAGTAGAGCGGAGGTGTCTCTAGTTTTTAGCATTTAAGCATTCAATTTAAAC…	tropomyosin invertebrate	gi|160333857|ref|NP_001103783.1|tropomyosin-2 isoform 3 [Bombyx mori] >gi|95103004|gb|ABF51443.1| tropomyosin isoform 3 [Bombyx mori]	NP_001103783	5.97e-94	100	C:sarcoplasmic reticulum; C:investment cone; F:actin filament binding; P:heart development; P:regulation of lamellipodium assembly; C:muscle thin filament tropomyosin; P:pole plasm oskar mRNA localization; C:filamentous actin; P:dendrite morphogenesis; P:muscle contraction	sarcoplasmic reticulum GO:0016529, investment cone GO:0070865, actin filament binding GO:0051015, heart development GO:0007507, regulation of lamellipodium assembly GO:0010591, muscle thin filament tropomyosin GO:0005862, pole plasm oskar mRNA localization GO:0045451, filamentous actin GO:0031941, dendrite morphogenesis GO:0048813, muscle contraction GO:0006936	-	7783	8.47408	5313	7.92439	1.463 down
SpodoLitt_C2362	692	TTTTTTTTTTTTTTATAAAATCAGTTCCTTTATTATCTAAAACAATACTATTAAGGTTTTTGACTCAGTATATAAATATTATATACATCATCAAGAGTATTTACAGTCTTAAGAAGCTATTCTAGAAATTGTTCTAGCCTAGGAGTGAGGCGACGACCGCTGATGGGACAGCACCACCGGGACCTTGCTGGATTTGGGGCTGGAAGCCATTTTCATCAGCAGTGTAGGTGACTACGTAGGTGACACCATCAGGGCCTACCCACGCGTACTGTCCCTGCACAGCGATGGCCTCATTTTCCGTGCCTTGGTTCTTAAGCTGTCCTTGTTCTTCGTGCTTGGATCCATCTGATAGCTCCCATGCGAAGCTGTAAGAATCCAGTCCAGCGTTGTTGACGTCAT…	tpa: cuticle protein	gi|389608865|dbj|BAM18044.1|cuticular protein PxutCPR30 [Papilio xuthus]	BAM18044	3.34e-62	91	F:structural constituent of cuticle	structural constituent of cuticle GO:0042302	-	2	-3.20821	4423	7.92162	2240.842 up
SpodoLitt_C501	413	ATGTACGACACTGTGAAGGGATCTGATTGGCTCGGAGACCAGGATGCCATCCACTACATGACGAGGGAAGCGCCCCACGCTGTCATCGAGCTGGACAACTACGGCATGCCGTTCTCCCGCACTCCAGAGGGCAGGATCTACCAACGAGCTTTCGGAGGACAGTCACTCAAGTTCGGCAAGGGAGGTCAGGCGCATAGGTGTTGCGCTGTCGCTGACAGAACGGGCCACTCACTCCTGCACACACTATACGGCCAGTCTCTGCGATACGACTGCGAGTACTTCATCGAATACTTCGCATTGGACCTGCTGATGGAGGACGGAGTCTGCAAGGGATGCATTGCCATCAACCTTGAAGACGGAACATTGCACAGATTCCAAGCTAAGAACACGATCTTGGCT…	succinate dehydrogenase	gi|357625380|gb|EHJ75844.1|hypothetical protein KGM_04050 [Danaus plexippus]	EHJ75844	2.83e-93	100	P:electron transport chain; C:mitochondrial respiratory chain complex II; P:tricarboxylic acid cycle; F:flavin adenine dinucleotide binding; F:succinate dehydrogenase (ubiquinone) activity; F:succinate-CoA ligase (GDP-forming) activity	electron transport chain GO:0022900, mitochondrial respiratory chain complex II GO:0005749, tricarboxylic acid cycle GO:0006099, flavin adenine dinucleotide binding GO:0050660, succinate dehydrogenase (ubiquinone) activity GO:0008177, succinate-CoA ligase (GDP-forming) activity GO:0004776	EC:1.3.5.1; EC:6.2.1.4	2694	7.93195	2638	7.92111	1.007 down
SpodoLitt_C1702	658	TTGAAAAATAAAAATGTATTTAATAAGTATTGTAGAAAAAGTAGAAAAATATAGTTTTCAATCCACTTGGAGTTGTCTGAATGAGCCCTCGAGACCGAACATATCTTCCGCAGTCTTCGGCTTGCCTGGTCGCTTTGACTCATCGCTGCAGTACTGGTTATCTTCATCTAGCCAAGAACTGTATTCCTTCACCTTATTCCTCCAGTAATCTGTAATTGATGCAATAGTGCCGCCATTTCCACCATATTCAGCTGGCAACACGTCTTTAGGAATGTATTTGTAGAGTGCGTCATAGTTCTTATTATGGACGAACAATCTGTTTTTATTTTTTTCATTCAACAACCCCTTCATTACGTTGAACACGGTTTCAAACCCTGGCGGTGTGTTCAGGTAGTGTGT…	hypothetical protein KGM_02059	gi|357617260|gb|EHJ70678.1|hypothetical protein KGM_02059 [Danaus plexippus]	EHJ70678	1.56e-83	79	C:intracellular; P:transport; F:vitamin E binding; F:transporter activity	intracellular GO:0005622, transport GO:0006810, vitamin E binding GO:0008431, transporter activity GO:0005215	-	7351	8.7084	4204	7.92038	1.726 down
SpodoLitt_C1384	760	ACACATAGCTGACAAGATGTGCGACCGCAAGGCGGTGATCAAAAATGCTGATATGAGCGAAGAGATGCAGCAGGATGCTGTGGACTGTGCAACGCAGGCGTTAGAGAAGTTCAACATTGAGAAGGACATCGCGGCTTTCATCAAGAAGGAGTTTGATAAGAAGTACAACCCGACGTGGCACTGCATCGTGGGACGCAACTTTGGCTCGTACGTGACGCATGAGACGCGCCACTTCATCTACTTCTACCTGGGCCAAGTGGCCATCTTGCTGTTCAAGAGCGGCTAGGCGGGGCTGTGCCCCTTCAAAATTTTATGTTGTTAGCACAGACGCAGTATTACCGGGCGACCAGTGGCTCCGCGGGCCGCCGGCGGCGCGCGAGTGTGTGTGTGTGACGGGTG…	dynein light chain cytoplasmic-like	gi|357631524|gb|EHJ78994.1|hypothetical protein KGM_15387 [Danaus plexippus] >gi|389608471|dbj|BAM17845.1| cytoplasmic dynein light chain 2 [Papilio xuthus] >gi|389611143|dbj|BAM19183.1| cytoplasmic dynein light chain 2 [Papilio polytes]	EHJ78994	1.42e-57	100	P:chaeta morphogenesis; C:centriole; P:actin filament bundle assembly; P:establishment of mitotic spindle orientation; P:spermatid nucleus elongation; P:sperm individualization; F:microtubule motor activity; P:salivary gland cell autophagic cell death; C:P granule; P:autophagy; P:oogenesis; F:ATPase activity, coupled; F:protein homodimerization activity; P:neurogenesis; P:microtubule anchoring at…	bristle morphogenesis GO:0008407; centriole GO:0005814; actin filament bundle assembly GO:0051017; establishment of mitotic spindle orientation GO:0000132; spermatid nucleus elongation GO:0007290; sperm individualization GO:0007291; microtubule motor activity GO:0003777; salivary gland cell autophagic cell death GO:0035071; P granule GO:0043186; autophagy GO:0006914; oogenesis GO:0048477; ATPase …	-	7449	8.51997	4837	7.91482	1.521 down
SpodoLitt_C2619	329	ACAATATTGTTGTTCCAGCAGCGGGTGGTAGTCGCTTGAGCGTCATGGAAAGCATGAGCGGAGTAAGTGAGCTGACCGAAGGCTCCGTTCCCATTCAACCAACCAGAACCAGATACGAGGTTGTTGCTGACACATGTTGCTGTTGCAACATTTCTCGAAGCCGCAATATTAGGGTGTCGGATAGTCCTTCCAGAGCCAGTACAAGCAATCACGACTTGTTCACCAGTGTTGAGGCGGATCTGACCAGTGTTGCCGTTAGGAGCCAAATATCTGTTGCCTCGGATGTACACCGGCTGAGGTTGACCAAGATCGCCATTTATTCTGAACGT	alkaline nuclease	gi|215262118|emb|CAR92522.1|putative dsRNase [Spodoptera littoralis]	CAR92522	1.45e-62	96	F:hydrolase activity; F:nucleic acid binding; F:metal ion binding	hydrolase activity GO:0016787, nucleic acid binding GO:0003676, metal ion binding GO:0046872	-	3937	8.80769	2084	7.91039	1.862 down
SpodoLitt_C1535	2321	TTTTTTTTTTTTTTTTTTCGTGAGGATAATTTTTATTCCATAATACAGCATAAGATAAACCGGAATGTCACAATACGCATTTTCATTATTTCTTGTTTTTCATAAAAATAAAAAAAGAACCTCCTTCCATCACACTTGCCACAAGGATACTGTTTTAACATTTTTTACTAAATTATTATAAAAATGCTAAGTTACAATTAATTGTGTAGAGCATGTACCACTGAGAATTCTGAGCACTGTCCCCTGTAGGCGGAAACACTTCTCAAAATGACACCGTTTATCTAATACATATTTATACCTAAATTACAAATTAATCTCGGTTCGTCATGAGAAGCTGTTGACTGTAAATGCATGTCAATCACAACGAGCCTTTTGAATAAGCGAGAATTGTACGAAATG…	adp-ribosylation factor 1	gi|148298726|ref|NP_001091755.1|ADP-ribosylation factor [Bombyx mori] >gi|87248075|gb|ABD36090.1| ADP-ribosylation factor [Bombyx mori] >gi|357363768|gb|AET74048.1| ADP-ribosylation factor [Spodoptera exigua] >gi|389608553|dbj|BAM17886.1| ADP ribosylation factor [Papilio xuthus] >gi|389611063|dbj|BAM19142.1| ADP ribosylation factor [Papilio polytes]	NP_001091755	2.74e-122	100	P:regulation of lipid storage; P:regulation of cell shape; P:post-Golgi vesicle-mediated transport; P:small GTPase mediated signal transduction; P:cell adhesion; P:protein ADP-ribosylation; P:endosomal transport; P:neurotransmitter secretion; F:GTPase activity; P:compound eye development; P:synaptic vesicle endocytosis; P:protein transport; C:Golgi apparatus; F:GTP binding	regulation of lipid storage GO:0010883, regulation of cell shape GO:0008360, post-Golgi vesicle-mediated transport GO:0006892, small GTPase mediated signal transduction GO:0007264, cell adhesion GO:0007155, protein ADP-ribosylation GO:0006471, endosome transport GO:0016197, neurotransmitter secretion GO:0007269, GTPase activity GO:0003924, compound eye development GO:0048749, synaptic vesicle end…	-	21600	8.4447	14667	7.90464	1.454 down
SpodoLitt_C3872	1101	GCCTTTCGTCGGAACATAGCAGTGAATTGCTCAGAGATGCGTTTGAAGATCTCCTGTATAGCAGTACTGTTGCCCATGAACGTGGCAGACATCTTCAGTCCTCGAGGGGGAATGTCACACACAGCGACCTTCAAGTTGTTGGGGATCCATTCTACGAAGTAGCTAGAATTCTTGTTCTGTATAGACAATATCTGTTCGTCAACTTCCTTCATGGACATTCTGCCTCTGAATATAGTAGCTACAGTGAGGTATCGACCGTGGCGCGGGTCGGCCGCCGTCATCATGTTCGAGGAGTTGAACATCTGACTCATCAGTTCAGGAACAGTCTGTGCACGGAAGTTGAACGAATTCCTAGCTGTGAGAGGAGCAAAACCAGGCATGAAGAAATGCAGCCTAGGG…	tubulin beta-1 chain-like	gi|512889046|ref|XP_004922187.1|PREDICTED: tubulin beta-1 chain-like [Bombyx mori]	XP_004922187	1.8e-175	98	P:neuron migration; F:structural molecule activity; F:protein binding; F:GTP binding; P:GTP catabolic process; C:cytoplasm; C:microtubule; P:protein polymerization; F:GTPase activity; P:microtubule-based movement; C:plasma membrane; P:'de novo' posttranslational protein folding	neuron migration GO:0001764, structural molecule activity GO:0005198, protein binding GO:0005515, GTP binding GO:0005525, GTP catabolic process GO:0006184, cytoplasm GO:0005737, microtubule GO:0005874, protein polymerization GO:0051258, GTPase activity GO:0003924, microtubule-based movement GO:0007018, plasma membrane GO:0005886, 'de novo' posttranslational protein folding GO:0051084	-	4890	7.49749	6500	7.904	1.325 up
SpodoLitt_C4369	1159	TTTTTTTTCCCCCCCCTTTTTTTGGGGGTTCCTTTTTTTTTTTTTTTTTTTTTTTTTTTCAACAGTACATTTATTCTAATAACAAAGCATCATCTATAAAACGTTTTTCACAAATGAAACCGTCATCTCACTAACCAATCAATAAAATCACAAAATTAGAACCAGTAACATATGACTGCAACCTTCAGGAACAGAAAAACATAAATGGTAAGAGAAAATGCAACTTATTTTTAATACAATTATAATAGTCTAATAAACAATAATTTGATTATTTTGTAAACATTTCGATTAAATGCAATTGGGTAAATATATTAAGTAACTAACATACAGTCAACTAATCTCTAGTTGCTATGCCCAATACAAAATACTTCAAATCATGTTTAAGGAAGGTACCTATTC…	mitochondrial import receptor subunit tom22 homolog isoform x1	gi|512931206|ref|XP_004932244.1|PREDICTED: mitochondrial import receptor subunit TOM22 homolog isoform X1 [Bombyx mori]	XP_004932244	2.26e-78	89	F:P-P-bond-hydrolysis-driven protein transmembrane transporter activity; P:intracellular protein transport; C:mitochondrial outer membrane translocase complex	P-P-bond-hydrolysis-driven protein transmembrane transporter activity GO:0015450, intracellular protein transport GO:0006886, mitochondrial outer membrane translocase complex GO:0005742	-	6628	7.74276	7303	7.90039	1.115 up
SpodoLitt_C887	1024	TATTGCCACAGATTATAGCAAGGCCCGACCGCAAATTATGTAAAATATATTTACTTGACGAATTTTTCTCCTTTTTCAATGTTCTTTTTGAGTTCAGGCATGGCTAACTGCAGGAGTTTTTGTTCGTATGCGTTCAGCTGTCCGTAGCCGAGGTTCTTGGCGATACCGTTCTTGCCGAAGCAAATTGGGTTGGCAAAGTATTTCGCTTCAGTCACATCTGACTTCACGTAGGCGCACTCGACTACATTTTCTTCGCCCTTAAGTCCTCTAAGGACAGAGTGCGTGAACATGGCACCAGACCAACCCATGGACAGTGTGGCAGATCCAGCACCAGCCTTAGCCTTCACTACCTCGGTACCAGCTTCTTGAATCCTCTTTGTAAGGGCATCGATCTTGGCC…	malate mitochondrial-like	gi|357631772|gb|EHJ79241.1|putative mitochondrial malate dehydrogenase [Danaus plexippus]	EHJ79241	5.44e-174	85	P:malate metabolic process; P:tricarboxylic acid cycle; P:cellular carbohydrate metabolic process; F:nucleotide binding; F:L-malate dehydrogenase activity	malate metabolic process GO:0006108, tricarboxylic acid cycle GO:0006099, cellular carbohydrate metabolic process GO:0044262, nucleotide binding GO:0000166, L-malate dehydrogenase activity GO:0030060	EC:1.1.1.37	13889	9.12973	5878	7.89672	2.350 down
SpodoLitt_C4188	293	TACGGTGGTCACTCTTCTGGAGGATATGGTGGCCAATCATCCGGCTATGGAGTCAAATCTTCATCTAGTTCTAGCTCCCAATCCTCAAATAGCTTCGGGAACTCTGCGGGAGGCTATGGTGGAAACTCTAATGATCAAGCTTCAGGGAACTTTGGCGGTCAGTCAGCTGGTAACAATGGCCAATCTTCAGGTGGATTTGGAGGGCAGTCGTCTAATGGCTTTGCTAACCAGGGTGGCGGTGTAAACGGCCAATCAGCACATGGTGAGAAGAAATTCAACTACAAAGAGTCTCA	---NA---					-			565	6.17377	1837	7.89316	3.292 up
SpodoLitt_C112	5699	AACTGACGGCAACGTAGATATTCCGCCATGGAGGACGCTCACACGAAATCCGTGGATGAAGTCCTAGGGTACTTCGGTACCGATCCAGACAAAGGCCTTAGTCCAGATCAAGTCAAGCGGAATCAGGATAAATATGGGCCAAATGAACTGCCTGCGGAGGAGGGCAAAAGTATATGGCAGTTAGTCCTGGAACAATTCGATGACCTTTTAGTAAAGATTTTGCTGTTAGCCGCTATTATTTCATTCGTTTTAGCTTTATTTGAAGAACACGAAGACGCATTCTCCGCCTTCGTAGAGCCTTTTGTTATTTTACTTATTCTAATCGCTAACGCTGTAGTAGGAGTATGGCAGGAGAGAAATGCCGAATCCGCCATCGAAGCTTTAAAAGAATACGAACCC…	calcium-transporting atpase sarcoplasmic endoplasmic reticulum type-like	gi|256773186|ref|NP_001157948.1|sarco/endoplasmic reticulum calcium ATPase [Bombyx mori] >gi|255661412|gb|ACU25861.1| sarco/endoplasmic reticulum calcium ATPase [Bombyx mori]	NP_001157948	0	98	P:flight behavior; F:protein binding; P:calcium ion transport; P:stabilization of membrane potential; C:integral to membrane; C:sarcoplasmic reticulum membrane; F:metal ion binding; P:ATP biosynthetic process; C:nuclear envelope; P:regulation of sequestering of calcium ion; F:calcium-transporting ATPase activity; P:neuromuscular synaptic transmission; C:lipid particle; F:ATP binding	flight behavior GO:0007629, protein binding GO:0005515, calcium ion transport GO:0006816, stabilization of membrane potential GO:0030322, integral to membrane GO:0016021, sarcoplasmic reticulum membrane GO:0033017, metal ion binding GO:0046872, ATP biosynthetic process GO:0006754, nuclear envelope GO:0005635, regulation of sequestering of calcium ion GO:0051282, calcium-transporting ATPase activi…	EC:3.6.3.8	12098	6.31276	35630	7.8895	2.982 up
SpodoLitt_C2463	2269	CCGCCAGCGGCCCGGCCCCGGGGCGCGCCACTCCGCCGTGTCCGCCTCCCATACTCTTGGGCTTCCGCTTTCGCGTCTGGATGCCGTCCTTCTTCATGCTGAGCGGCCGGTTCACGTTGTGCAGCTTGTAGTAGAGCCCGCACGCGTTACAGACTGGCTCCCCGTTGTTGTTGCGCCGCCACAGCGTCGTGTTGGACGTGCGACAGTTGGCGCACGTCACGCCTACGCGCCGGTTACCGTTTGTCGGCAAAGCTTGCTGCGGCTTTGCCTTTTGTCCCTTGAGCGGCGGTCGATTGACCCCGTTGATGCGCGTGTAGAGGCCGCACGCGTTACACAGGTAGTGGCCCGTGCCGTCGCGTCGCCACAGCGGGGTGGTGGCAGCCGCGCAGTTGACGCACT…	gata transcription factor gatac	gi|357609511|gb|EHJ66491.1|GATA transcription factor GATAc [Danaus plexippus]	EHJ66491	0	73	P:imaginal disc-derived wing expansion; P:transforming growth factor beta receptor signaling pathway; P:negative regulation of transcription, DNA-dependent; F:ligand-activated sequence-specific DNA binding RNA polymerase II transcription factor activity; P:ectoderm development; F:RNA polymerase II core promoter sequence-specific DNA binding transcription factor activity; P:lymph gland development…	imaginal disc-derived wing expansion GO:0048526; transforming growth factor beta receptor signaling pathway GO:0007179; negative regulation of transcription, DNA-dependent GO:0045892; ligand-dependent nuclear receptor activity GO:0004879; ectoderm development GO:0007398; RNA polymerase II core promoter sequence-specific DNA binding transcription factor activity GO:0000983; lymph gland development…	-	10210	7.39712	14172	7.88861	1.405 up
[truncated: 27,866 more rows]

## Sheet: RPKM cut off 1
Name	Source Seq Length	Sequence from SpodoLitt_de novo assembly_Contig sequences.fasta	Seq. Description	Hit desc.	Hit ACC	E-Value	Similarity	GOs	GO Accession	Enzyme Codes	Slit-Pinto - total_raw_count	Slit-Pinto - total RPKM	Slit-Maize - total_raw_count	Slit-Maize - total RPKM	Fold change
[truncated: 18,538 more rows]
