# Supplementary material for: Data set for diet specific differential gene expression analysis in three Spodoptera moths
Source: Data Brief. 2016 May 20;8:448–55. doi: 10.1016/j.dib.2016.04.029 (PMC4910185; doi:10.1016/j.dib.2016.04.029)
Supplement: Supplementary file 1 — Supplementary material: File 1. RNA-Seq assembly, contig sequences, Blast2GO hits against NR database, hit accessions, GO annotations and relative expression levels for Spodoptera littoralis (Excel file: Gut_transcriptome_S-littoralis_Supplementary File 2.xlsx). File 2. RNA-Seq assembly, contig sequences, Blast2GO hits against NR database, hit accessions, GO annotations and relative expression levels for Spodoptera frugiperda (Excel file: Gut_transcriptome_S-frugiperda_Supplementary File 2.xlsx). Supplementary charts 6.1–6.5. Detailed expression profile of transcripts associated with key midgut functions like digestion, detoxification, immunity, transport, signalling, growth, peritrophic matrix, etc. in SL, SF-C and SF-R after feeding on pinto bean diet or maize leaves. Supplementary charts 7.1–7.6. List showing expression distribution of top 50 over- expressed and under-expressed transcripts in Spodoptera taxa (SL, SF-C, and SF-R) after feeding on maize leaves, relative to feeding on the artificial pinto diet. [file mmc1.zip › Gut_transcriptome_S-frugiperda_Supplementary File 2.xlsx]

## Sheet: SF_all
Name	Seq. Length	Sequence from SpodoFrugi_de novo assembly_Contig sequences.fasta	Seq. Description	Hit desc.	Hit ACC	E-Value	Similarity	GOs	GO Accession	Enzyme Codes	Sfru-C-Pinto - total_raw_count	Sfru-C-Pinto - total RPKM	Sfru-R-Pinto - total_raw_count	Sfru-R-Pinto - total RPKM	Sfru-C-Maize - total_raw_count	Sfru-C-Maize - total RPKM	Sfru-R-Maize - total_raw_count	Sfru-R-Maize - total RPKM	Sfru-C-Maize vs Sfru-R-Maize	Sfru-C-Pinto vs Sfru-R-Pinto	Sfru-C-Pinto vs Sfru-C-Maize	Sfru-R-Pinto vs Sfru-R-Maize
SpodoFrugi_C37475	423	GATCGGAAGAGCACACGTCTGAACTCCAGTCACTCATCCTAATCTCGTATGCCGTCTTCTGCTTGAAAAAAAAACGTCGCCTTTGTGTCCAGTTCAGACTTGACCTCATATGACTCATCTCAATATGAGCTGCTCTGCCTTAACCGTGACTCGGGACGTGATGCCCTATCCAACTTTGACACTTGCAATGTGGCTATGGCACCATCCAGGACCTGGTTGTCAGCCAAAGATNNAAAATAGATTTATTCAATATCTATGGTGAATTCCTGAAGAACAACAATGTTTTATTCAATAATGCTGCAACAGGTTTGAACACAACTGAAAAAATGGACTTCGAGAGATTCAAAACAATCCATGATGTTGTATCACATTGTGGAATTGCAGTCTGACTTAATCTAC…	transferrin	gi|117970176|dbj|BAF36818.1|pxTransferrin [Plutella xylostella]	BAF36818	1.12e-37	93	P:cellular iron ion homeostasis; F:ferric iron binding; C:extracellular region; P:iron ion transport	cellular iron ion homeostasis GO:0006879, ferric iron binding GO:0008199, extracellular region GO:0005576, iron ion transport GO:0006826	-	7	0.19652	1	-1.40042	0	-6.89672	1771	8.209	35259.488 up	3.024 down	136.545 down	781.127 up
SpodoFrugi_C1681	374	CAACATGCTCGAATAACCAGATAGATGATTGTGACAAAAGCTAAGGTTTTTAGTTTCTATCTACTCCCAAGGGAAGAAAGGGAGAATTCTCTCATAATAGACTTAAGTTAATGTGTAAGGACAAGGCTCTATAGTTTCTACGCCAGTGTGATGAACTGGTGACGTGATATAGATACATAGGGTCTCTAGACTAAAGCGAGTATTGTAAGGAGAAGCATGAGACTGCTGGCAGCAACCTCAGTGGCACTGCCAGGAACCTCGGTGGTGGCTGCCGTAGTAGGTTCAGTTGTAGGAGCTGGAGGCTCCGTCACCGGCGCGACGCCAGTAGTGAACTCATACATATGGTCCATTACTGCCCTCCTTACTCTCACCAG	---NA---					-			0	-6.89672	193	5.41381	0	-6.89672	507	6.59332	11505.533 up	5079.735 up	none	2.264 up
SpodoFrugi_C7318	536	TCGTGATGTGATAAGGAAAAGTTAGACAAGGTAGCATCATTCCACGGAGTTTCGGCGTAAGTGTATGGATATTCGGAGAAGTCACAACCAGCAATCGGTACTCTGATCATGTTGTATTCCAGTCCCTCTGGGCCGAAGTAGGTTTGCATGAAGGTCTCTTGTGTTGCTTCTGAGAGGGTGCGCCAGTTTATAGCAGCCGCATCAGTGACCGATCCACCAAAACCTTCGATGACTTGGTAGCGGGTGCTCGGGTAAATTCGCAGGACCACGTTGGTTAATATGTCGTAGAGTTCAGGTCGGTCGGCGACTCTCTCAAACTCTTCGCTGTCTTCATCGTCGTCCTCATCCTCTTCATTATCATCCATTTCTTGTTTGAAAGGTGGATCAGGCAAGTTCTTT…	glucosylceramidase isoform 1	gi|512913960|ref|XP_004928022.1|PREDICTED: glucosylceramidase-like [Bombyx mori]	XP_004928022	1.01e-32	71	P:skin morphogenesis; F:receptor binding; P:cellular response to tumor necrosis factor; P:ceramide biosynthetic process; P:sphingosine biosynthetic process; P:response to pH; P:lysosome organization; P:negative regulation of MAP kinase activity; P:response to estrogen stimulus; P:response to testosterone stimulus; C:lysosomal membrane; P:regulation of water loss via skin; P:response to glucocorti…	skin morphogenesis GO:0043589, receptor binding GO:0005102, cellular response to tumor necrosis factor GO:0071356, ceramide biosynthetic process GO:0046513, sphingosine biosynthetic process GO:0046512, response to pH GO:0009268, lysosome organization GO:0007040, negative regulation of MAP kinase activity GO:0043407, response to estrogen stimulus GO:0043627, response to testosterone stimulus GO:00…	EC:3.2.1.45	0	-6.89672	162	4.6789	0	-6.89672	523	6.14125	8410.516 up	3052.177 up	none	2.755 up
SpodoFrugi_C13620	385	CTGGGCTTTTATTTTTCTAAAATACTAAATTCTACATCGGTTGTGATATTTACTTGAGTTTTTTTTTTTGGATATTATTAAGACATACGTAGTGAAGAAGTAATGATACACGATTGGAGGAATGTTCGTCGGTCCGTTTGCTTGTTGAGGGACCTAACGAGAAACCCGCGAACCAGGGTATAGTGCCTGCATACTTCAACAAATTAACAATAATATTAACTCAATCACCAATAAAGTCCCTACGAATAAGTACTTTCCCAGTGTTACCAAGTGAACACCGGTCGAAACTTTTATTAAATACAATACGTAGCTACTGAATGTCTATTTTATTGCAACTTTCGAGTGAGACATACTAAATTAATTATTATGTTATCGGCTTACTCAC	---NA---					-			0	-6.89672	64	3.73538	0	-6.89672	299	5.77164	6509.657 up	1587.024 up	none	4.101 up
SpodoFrugi_C7947	319	GGCTAAGTCCATACCAATTTACCATTGCTACATTCTACATTAATTATATCAAGATACTCTAAATCACATCTAAAGTTACATGTCTCGTAGATATACGTAAAGAGACAAATCACATGAATATAAGAAGAGTAATATAGTAGAGTAAAATAAAATTAACTTATAATGTGTAAAATAAAGACGAAGTTTACTTCTTGACGGGTGTAAGAAGGTCCAACACAGCAGCAATGTTGCCGTCCTTACTCTCAAGGAGTTGAGTCAACCAACCACCGTCGTTGGTGAAGCCCATTGCCAGCATGTGCTGGATCGCCGCATCGATATG	sequestosome-1-like isoform x3	gi|357631021|gb|EHJ78760.1|hypothetical protein KGM_11851 [Danaus plexippus]	EHJ78760	1.52e-14	92	F:zinc ion binding	zinc ion binding GO:0008270	-	1	-2.20374	129	5.04838	0	-6.89672	228	5.68805	6143.217 up	152.441 up	25.866 down	1.557 up
SpodoFrugi_C7244	299	GGTGGTAACTCTATTTCTATTGGTAACCTAGCAATTAAATCTTCCATGTTATGTATTAATAAATTAGTTATTGCATTTCTAACTACATCTTCTAATACAGGACTAGTTGGTGAATAGGCAATAGATACATTAGGATAATCCAGACCACCCAGTACAACAGCGGAAAAGTTGAGTGTGTTTGCTCTGAAAGGCGGGTAGGTTTGTGTTTCTCTTTCAGCTGGTTCTATCTGCCATCGTAGGATTAGCACCAGCGTCATGGTGAGAACTGGGAGTAGTATTTCGAGGACTGTTTGCGTTCT	atp-binding cassette sub-family a member 3-like	gi|512911729|ref|XP_004927484.1|PREDICTED: ATP-binding cassette sub-family A member 3-like [Bombyx mori]	XP_004927484	3.79e-25	75	P:ATP catabolic process; F:ATP binding; F:ATPase activity	ATP catabolic process GO:0006200, ATP binding GO:0005524, ATPase activity GO:0016887	EC:3.6.1.3	0	-6.89672	76	4.36688	0	-6.89672	196	5.54898	5578.655 up	2458.577 up	none	2.269 up
SpodoFrugi_C37464	322	ACCCGGCATTGCGACAGTAGACGCCGCAAGAGGAGCACTTGCACAACTTTCTTTCGGTAACCATAAACATGAGGAACTGGCTACTATGTCTGTGTGTGCTGACGGTGGTGGTGTCATGCTACTCCCAAGCCAATCGCTACGAGAACTTCAATCCTGACGCCATCGTGCAAAATGACAGGATCCTGCTAGCTTACTACAAGTGCGTGATGGACAAAGGACCCTGCACGAGAGATGGCAAGAACTTCAAACGTGTCCTACCAGAGACGCTAGCCACCGCATGCGGACGCTGCAACCCTAAACAGAAGACGATCGTGCGCAAGCT	chemosensory protein	gi|207107800|dbj|BAG71921.1|chemosensory protein 13 [Papilio xuthus] >gi|389608547|dbj|BAM17883.1| unknown secreted protein [Papilio xuthus]	BAG71921	2.02e-41	88	-			2	-1.21724	6	0.57814	0	-6.89672	195	5.48492	5336.366 up	3.471 up	51.250 down	29.997 up
SpodoFrugi_C11146	308	TAAATATTATCAACTAAAACCTATTTCAACATTACATATAAACTTAGCCCTATGAGGTAGACGTTCAGTACAATGGCACCAGCTCCTCCGGGCGCATCATCAGGCGCTGAAGTTGAAGCTGCATCATCAGGTTCAGTTGAAGAGTCGGTACCTGGAGCACTGGTTGGAGGACTGTCCACCACGATTACTTGGTCGTTGTCTGTGAAGTTGTTTTCTTGACTAGCATTTTTAATCTCCTCAATAATATAATCCGTGACTAATTCCTTAGCATCAGCTGCTGCCACAAAGTCTACATGTTCAAAGCTGGT	flagellar biosynthetic protein	gi|488835284|ref|WP_002747690.1|flagellar biosynthetic protein FliO [Leptospira borgpetersenii] >gi|410799247|gb|EKS01327.1| flagellar biosynthetic protein FliO [Leptospira borgpetersenii str. 200901122] >gi|464376265|gb|EMO48634.1| flagellar biosynthetic protein FliO [Leptospira borgpetersenii serovar Mini str. 200901116]	WP_002747690	0.0971447	47	-			0	-6.89672	39	3.34271	0	-6.89672	194	5.46948	5279.571 up	1208.866 up	none	4.367 up
SpodoFrugi_C10624	380	CAGCTGAATCAAAGCGCCCAAGGGAGCGGTGTCAACGCCACCCCGCAAGACGGACAAGCTAGCACCGCTAAGGGGAAGAAACCTGCGGCCGAGCAGAAGGAAACAAAAACACCAAAGAAACGAAAATCCCTAGACCCAGAACTTCTAGCGATGAAGAATCAGCTCAATGAAGCTCAATCTAAGTATAGGAAATGTAGGATGGATCTCCGAGGATACGAGGATCAGAAGACGGCAAACAGACATAAAGAGCGAATACAGAACCTTTACGAGCAACTACAAAATGAAATAAAGAAATATAAAGACTTTGCAGAAAAAAGGAAGATTGATGTAGATGAATATGTTTTGAACCTGGACCAGCGGATAAATGGAACAAATGAACA	unnamed protein product	gi|47218346|emb|CAG04178.1|unnamed protein product [Tetraodon nigroviridis]	CAG04178	0.00592431	44	-			0	-6.89672	27	2.59659	0	-6.89672	224	5.43448	5153.027 up	720.731 up	none	7.149 up
SpodoFrugi_C6932	269	CCGATGTACTTGTCTACTATGGCTGAGGATACCACCTTCAAGAAGTTAGCATCAAGTTGTGAAGCTACAGCCCTGGCGAGCAGAGTCTTGCCGGTACCAGGAGGTCCGTACAGCAGACAACCCTTGGGAGGGGTGATGCCCACACGTACGAATAGCTCCGGGTTCATCAGTGGCAGCTCAATAACCTCTCTAAGCTGTCGGATCTGTTCCTGCAGACCTCCGATGGCGGAATATGTGACATCACCGGGGTCTTCGTGGCTCATGTTGTA	26s proteasome regulatory atpase subunit 10b	gi|357627263|gb|EHJ77001.1|26S proteasome regulatory ATPase subunit 10B [Danaus plexippus]	EHJ77001	1.3e-55	100	C:cytoplasm; F:peptidase activity; P:protein catabolic process; F:ATP binding; C:proteasome complex; F:nucleoside-triphosphatase activity; P:proteolysis	cytoplasm GO:0005737, peptidase activity GO:0008233, protein catabolic process GO:0030163, ATP binding GO:0005524, proteasome complex GO:0000502, nucleoside-triphosphatase activity GO:0017111, proteolysis GO:0006508	EC:3.6.1.15	0	-6.89672	171	5.68434	0	-6.89672	152	5.33076	4795.560 up	6127.400 up	none	1.277 down
SpodoFrugi_C2274	688	TGCTTAGCGTTCGACAAAAACTGTGCGAAGGGCATCACAGCTAACAAAGAGAAGATCAGCAAGATCATGCAGGAGTCACTCATGTTGGTGACAGCGCTCAACCCACACATTGGTTACGATAAGGCTGCACAAATCGCCAAGACTGCCCACAAAGAAGGAGGTACCCTAAAAGGCACAGCTATCAAACTAGGAATCCTCACCGCAGAACAGTTCGACCAATGGGTCAAGCCAGAGAACATGCTGGGACCCAAGTAAAGAATATAAGGCGCTGTCAACACAGAATGGAAGAACAATTTTTGTGTTGTAATTAGGATTAGTAAGAGTATGAGTTTAGCTGCGAAATATCCGATCTTCTTCGGTACACTCTACATTATTACTTAGGAGTTACTAAATGGCACC…	fumarate mitochondrial	gi|357624683|gb|EHJ75369.1|hypothetical protein KGM_01506 [Danaus plexippus]	EHJ75369	2.06e-38	91	C:tricarboxylic acid cycle enzyme complex; P:homeostasis of number of cells within a tissue; P:fumarate metabolic process; F:fumarate hydratase activity; P:reductive tricarboxylic acid cycle	tricarboxylic acid cycle enzyme complex GO:0045239, homeostasis of number of cells within a tissue GO:0048873, fumarate metabolic process GO:0006106, fumarate hydratase activity GO:0004333, reductive tricarboxylic acid cycle GO:0019643	EC:4.2.1.2	0	-6.89672	255	5.22442	0	-6.89672	313	5.31603	4746.848 up	4454.788 up	none	1.065 up
SpodoFrugi_C37201	269	GCTAAAATGGAGTCGACGACTACACAGAAGATGTCGTACCAGCCGGTGTGCGTGCCGAAGCCGCAGATGCCGCCGTGGGCGTGCAAGGGACAGTACCAGAAACCATGCCAGAAGTTGGAAGGCACAACTATCTACCGGTCATCGTTCCTGCCGCCCGGCGAGGACTGCACGGAGTACATGGATCCCTGCAAGTATGGGGACTGCAAACCATGCGACTGCATATGCCCCGCGGAGTGTATAACAACAGATCCGTGCGCGTGCAACTTCCC	protein fam154a-like	gi|512894468|ref|XP_004923438.1|PREDICTED: protein FAM154A-like [Bombyx mori]	XP_004923438	1.22e-44	89	F:structural constituent of cuticle; F:kinase activity; P:phosphorylation; F:phosphotransferase activity, alcohol group as acceptor			6	0.62717	51	3.92506	0	-6.89672	140	5.19418	4362.379 up	9.834 up	184.042 down	2.410 up
SpodoFrugi_C19932	358	GACCCGGAGTCGCAGCGCGGCGGGGGCGGGCCCTTCCACAACCCCTTCCACCACTTCCAGCACGGCTCGCCCTTCCAGTTCAAGTTCCACTTCAACTGAACCCACTCAATACCTGGACCTGTGACGTCACGTACTCGGCCGGAACCAAACAACCACTCTGTGTATACATCGCCGGCTCTCTGTACACACGGCTACACATCTAGTTATGCAAAACCAGTATAAACTGACACCCGATTATGCGGGAAGATCACACAAAATGCAACCATGATAAACTAGTTAAGCATAGCTGGATATGTAGTCGTGTGTCGTGTCTAAACAATGTCACACGTACATTCTCTCCTACTTGCCCTACTTGAGA	GG16950	gi|194902944|ref|XP_001980792.1|GG16950 [Drosophila erecta] >gi|190652495|gb|EDV49750.1| GG16950 [Drosophila erecta]	XP_001980792	0.000112	73	P:protein folding; F:heat shock protein binding; F:unfolded protein binding	protein folding GO:0006457, heat shock protein binding GO:0031072, unfolded protein binding GO:0051082	-	3	-0.75955	85	4.25631	0	-6.89672	177	5.13635	4191.000 up	32.353 up	70.384 down	1.840 up
SpodoFrugi_C22304	296	TTTCGAGTCACAGAGGGAGTCTTCATCATGAGCAGCGTGCGCAGACGCGGCGACGTCGGGGTAGACGAAACTAGTAGAGATTTTTCTCCATTAATGTACGTGAGTAAACCGTGATTTTTTAGTTAATTTAGTATGTAACGATAGTTTTTATAAAAATATTTTTTTAGAGGTAATCGTATCGTGTTTTTCTAAACCATTAGGTACCACCATCGACGTCTTACCCTAATTATCTTTTAAGCCAGGTCTTAATGTTAGAAAGTAAAGAAAACTTTTTGAAAACCAACGGAAGAACTAAT	---NA---					-			0	-6.89672	37	4.23231	0	-6.89672	76	5.08909	4055.923 up	2239.613 up	none	1.810 up
SpodoFrugi_C4844	518	ATAATTTGTGAATATTGACATTTTACAATAACAAAATTGATTTCATTTCATATTAATTCATTTTAAATGAATATGAACTCACTTATTTAACTCTTTTTGTTCGTTGTTGATTTTTTCATGTTAAATGCAATTATTTGGTCTCGATATTTGGTGTAATTTAATATTATTTTTTTATATTCAAATGACAATATTCACAAATTACTGATTTCATTTAAAATCACATAAAATCAACAATTTAAACTTACAATATAATATGTACCTACTACGTTATTTTTAATTCAAACTATTCTGCATATGAATTAAAATTAGAAAAATTAACAAACACTTTTAACGATAATCAAATTTGAATTTTATTACGCATTATATAAGATATATTATTGTAGCTGCACCGACTAGCCG…	---NA---					-			0	-6.89672	86	3.75262	0	-6.89672	224	4.94743	3676.588 up	1606.099 up	none	2.289 up
SpodoFrugi_C4651	254	GACCTCACGCTGAAGAACGACCCTACAGCCGTACTGTTTGGTGAAGATGTAGCCTTCGGAGGAGTCTTCCGATGTGCACTTGGATTACAGGAGAAGTATGGCAAAGACCGCGTGTTCAACACTCCACTGTGTGAGCAGGGGATTGCAGGGTTCGGTATTGGGCTGGCCACTGCTGGAGCTACTGCTATTGCGGAGATACAGTTTGCTGACTACATATTCCCAGCATTTGATCAGATAATAAACGAGGCAGCGAA	2-oxoisovalerate dehydrogenase subunit mitochondrial	gi|512892414|ref|XP_004922925.1|PREDICTED: 2-oxoisovalerate dehydrogenase subunit beta, mitochondrial-like isoform X1 [Bombyx mori]	XP_004922925	4.33e-49	100	F:alpha-ketoacid dehydrogenase activity; F:pyruvate dehydrogenase (acetyl-transferring) activity; P:oxidation-reduction process; C:mitochondrial inner membrane; F:3-methyl-2-oxobutanoate dehydrogenase (2-methylpropanoyl-transferring) activity; P:response to nutrient; F:protein complex binding; P:cellular nitrogen compound metabolic process; P:response to glucocorticoid stimulus; C:mitochondrial a…	alpha-ketoacid dehydrogenase activity GO:0003826, pyruvate dehydrogenase (acetyl-transferring) activity GO:0004739, oxidation-reduction process GO:0055114, mitochondrial inner membrane GO:0005743, 3-methyl-2-oxobutanoate dehydrogenase (2-methylpropanoyl-transferring) activity GO:0003863, response to nutrient GO:0007584, protein complex binding GO:0032403, cellular nitrogen compound metabolic proc…	EC:1.2.4.1; EC:1.2.4.4; EC:4.1.1.0	0	-6.89672	50	4.54458	0	-6.89672	74	4.91965	3606.471 up	2780.843 up	none	1.296 up
SpodoFrugi_C15992	365	AGCGTAAAATAGGGATGATGACGAGGTAAGAAATTTAAAAATCTATTCAGTCCGTCAGTTAGGTAATGAAAAAATATTAGACACGTTTTTTTTGTCGTATAAGAAAACAATACTTAGATAAAACGAATCAAAGTTTAAAAACGGGAGCTAATTATGTCATTTCTACGTATAAAATGTACCTAGAAGTGATGTCACGTGATATTTCAAATCAATATATCGCCGGAAGTATTTGTTTTCCTAAGAAAAGAAGAAAAAATACGTGTCTAATGTTTTAAAATAATCTATAAGACGGACATTGAAATAAAACTTAGTCATCTACCCTATTGAATTGACTTAGCCAAGAATCGCTCTGTAAAAGTATTTCT	---NA---					-			2	-1.39808	230	5.65784	0	-6.89672	157	4.91922	3605.408 up	133.058 up	45.212 down	1.668 down
SpodoFrugi_C28384	323	GATATGCCGAAGAAAAAGCTGCCCATACTATACCGCGCACCGACCGCTGAAATGCTGGCCTACCTGGACTTTAGCGTGTCGACCACAGGCATGCTGGCCGGCATCAAGATGTCGCACGCGGCCGTCACCTCGCTCTGCCGCTCGATGAAGATCGCTTGCGAGCTGTATCCGTCGCGCCATATTGCTCTCTGTCTCGACCCGTACTGCGGTCTCGGGTTTGCCCTGTGGTGTCTCAGCAGCATCTACTCGGGCCATCACTCAATCCTCATCCCACCTTCTGAGGTCGAGATTAACCCCGGACTTTGGCTGAGTGCCGTCTCTCA	disco-interacting protein 2-like	gi|328777918|ref|XP_391894.4|PREDICTED: disco-interacting protein 2 [Apis mellifera]	XP_391894	3.07e-64	98	F:transcription factor binding; F:N-(5-amino-5-carboxypentanoyl)-L-cysteinyl-D-valine synthase activity; C:transcription factor complex; P:penicillin biosynthetic process	transcription factor binding GO:0008134, N-(5-amino-5-carboxypentanoyl)-L-cysteinyl-D-valine synthase activity GO:0050564, transcription factor complex GO:0005667, penicillin biosynthetic process GO:0042318	EC:6.3.2.26	0	-6.89672	56	3.79606	0	-6.89672	126	4.77824	3269.758 up	1655.197 up	none	1.975 up
SpodoFrugi_C37635	269	TATTAGCCTATTAGGTGTTGACATCTAAGGCCATGTTTACACACTCATAATAAATATCTTGTACACCATACATGCGATATCATTTAACTTTGGATTGGACAATTTTTTAATGAACAGATAAGTTTTATTTGTTGTGTAAAATTACCTGATAGTTTTTGTAAAATAATATGAGCTATCGAAGCGACTTCTGACTAATTGTTTACAAAATACGGAACCAAATTCCAGTGTTTTTAGTTCTTTCGAGCATTGATATCGAATTGGTGTGTTAA	---NA---					-			0	-6.89672	114	5.08553	0	-6.89672	104	4.76533	3240.624 up	4045.916 up	none	1.248 down
SpodoFrugi_C11086	289	ATCCTGTTGCCGGCGTCGTCGAAGGAATTGCCCTCCTTCCACACGAAGTAGTTGTCATAGCCCTCCGTCTTGTTCTCGCTCATACGGAACCACATGTGTGTGAGCGGCACGTAGTTGGGGATCAAGTCCACGATTACTTTGATACCACGACTCTTGGCCATGCTGACCAACCGCTTGAAGCTGTCGAGCGCACTGGGATTCTCATCCAAGATGTCATATGTAGGCACATCCACGAACACTCCTTGTACTTTGAAGTGTTCCAGCAGCTGCAAGTCATCCTCAACCTCAG	trehalose-6-phosphate hydrolase	gi|512886795|ref|XP_004921818.1|PREDICTED: uncharacterized protein LOC101742323 [Bombyx mori]	XP_004921818	1.37e-21	72	F:hydrolase activity; P:carbohydrate metabolic process; F:cation binding	hydrolase activity GO:0016787, carbohydrate metabolic process GO:0005975, cation binding GO:0043169	-	0	-6.89672	76	4.3971	0	-6.89672	109	4.72961	3161.377 up	2510.614 up	none	1.259 up
SpodoFrugi_C1838	939	ATCGTGTAGAATAAAGTATAAAAAACTGTTTTTTTTCAAAGAGATGTCAAAATAATTTATCGCAATGGACAAAATTGTTAAGAGTGTTAAATCCTGGCGTCATCCCAGGCCTGCTGAGGAGTTGTCGAGAAGTCAGTACTCATTGGTGTCCACCGATCTTACGGATGGAGCTGTTCAATTGTGGTTGGGGCTGCCTGATGAAGTCAAATATGATCCCGCCCTAGAACAGTTTAGACAACATTATGAAAAGGAACATGGAGGCAATGGCAACGGGGTACCTCGTAAGTCCAAGAATGGCTCCACGAAGCGACTGCCCCTGGTCAACTCAGCACCACACCTCAACAACAACCTACAGCTTCCAAGAGATGAGGTCGTGTTCCTCAACACCACCTCCAAGTG…	isoform b	gi|357618607|gb|EHJ71528.1|hypothetical protein KGM_13055 [Danaus plexippus]	EHJ71528	5.43e-29	51	P:single-organism transport; C:membrane; F:transporter activity	GO:0044765, membrane GO:0016020, transporter activity GO:0005215	-	2	-2.73588	48	2.19602	0	-6.89672	316	4.72375	3148.552 up	30.524 up	17.887 down	5.766 up
SpodoFrugi_C36034	826	CCTAGAGCAATTAAGGAAAAGGCTTCAGAGAAAGCTAAGCCAACAGTGACTAGGAAGCCCGCTGTAAAGCCACCAGTTAAAGCCCCTACTAAGGCGACGAGACCAAAACCGAAACCAACGAAGACTACAACCAAGAAACCAGCTACCAACAAGACCAAGAATAAGACTAAGACTTCAGAGAAGAGCAAGCCGAGGGCAAAGGGAACGTTATACGGCCTGTCGTCTTTGAGGAGGACTGGAGATGTATCAGTCAGCATCATGGCCGACCACACTACTGTCAAAAGCAACTTTGCTGTTGGACCGTTGATTCTCAGAGTTGAGAAAGAGGTTGGCCGGGGAGCTAAGAAAGACATCCGATCAGCCACAGCAACTACAGCTGAGATGCTGGGTAAACTGACA…	neurofilament medium polypeptide-like	gi|389614537|dbj|BAM20314.1|hypothetical protein, partial [Papilio polytes]	BAM20314	1.57e-85	97	F:catalytic activity; P:metabolic process	catalytic activity GO:0003824, metabolic process GO:0008152	-	0	-6.89672	4	-1.3659	0	-6.89672	306	4.70374	3105.196 up	46.232 up	none	67.165 up
SpodoFrugi_C37435	880	TTGTCGCAGAACTTGCGACTCTCGCGCGGCGTGTCGCCGTCCGCGTCCGCGCCGCGGTGCTCGGCGCGCAGCGCGTGCGACGGTACACTGTCGTCGACCGACTCTAGCGGGGACTCTACCGACCGCTTGCTGCGCTCCTCTAGTCGGTTGTGCTGCAAGTCGGGCACGGCGTGGGCTTCGGGCGCGTGTGTGGGGGCGGGGTAGCTGGGGCCCGCAGAGGCGGCGGGGTAGCCGGGCCCCGCGGGGCTGGCGGGGCCCGGGGCGGCGGGGCCCGCGGGGCTGTTGGGCAGGTGCGCGACGCGGGGCAGCGTGTCGTCCGCGCGCAGCACCGGCAGCGTGCGCGACAAAAACCGCAGCGTGTGGTTGCGGAGCAACTCGAAGGGGTAGGGCTCCCCGTTA…	spatzle 6	gi|357606946|gb|EHJ65295.1|spatzle 6 [Danaus plexippus]	EHJ65295	1.68e-67	68	P:Toll signaling pathway; C:extracellular region; F:Toll binding	Toll signaling pathway GO:0008063, extracellular region GO:0005576, Toll binding GO:0005121	-	0	-6.89672	4	-1.45726	0	-6.89672	323	4.70372	3105.149 up	43.395 up	none	71.555 up
SpodoFrugi_C5860	1119	TAAATCAAATATTCAAAGAATAAGTAATACATATTTCGCCGTGAAAATTTTAAAGATACAAACATAGTACTTTAATAAAGAAGAAACAGAGAAAATATTGAATACACGTTGGCCACAGGGACAGAGAAAAGAAATAACATTTGTATCATTAAAACGGGCCATAGAAAGAAACTATGATAATAATATTTGTGACTTAGCCGCCAAAGGCTGCGGAAATATCGATAAAAACGAGCCTCTACTTTATTGGAAGAAAATAATAATATACTACAAGAATAGTATTATGCTTGAGCGATCATTATTACAATTACCATTATCATCAATTATTCACAGGATCATAGAATGTCAATTTTCCTTATCCAATTCAGTTATTTTTCTTAAATAGCGGATTACATAAAAATA…	short-chain specific acyl- mitochondrial	gi|512932587|ref|XP_004932582.1|PREDICTED: short-chain specific acyl-CoA dehydrogenase, mitochondrial-like isoform X1 [Bombyx mori]	XP_004932582	1.6e-69	96	F:flavin adenine dinucleotide binding; F:acyl-CoA dehydrogenase activity; C:mitochondrion; P:oxidation-reduction process; F:acryloyl-CoA reductase activity; P:electron transport	flavin adenine dinucleotide binding GO:0050660, acyl-CoA dehydrogenase activity GO:0003995, mitochondrion GO:0005739, oxidation-reduction process GO:0055114, acryloyl-CoA reductase activity GO:0043958, electron transport GO:0006118	EC:1.3.99.3	0	-6.89672	207	3.89518	0	-6.89672	409	4.69966	3096.416 up	1772.908 up	none	1.746 up
SpodoFrugi_C15268	452	ACTCGCAAGGCCGTGCAGCAGATACGGCAGGAGTGCCGGCAGCACGGCACCCGGTGCGGTGCGCTCGTCGCCTGGAACGACATCACCACCGGCACCACGCCCACCGAACAGGAGTTGCAGAAACAAGTCACCAAGTTATTATCCGAAAAGAAGAGGATAGAAAGTCAAACTGAAGAAACGAAAAGAAAGCTCGAACAGAGAGTCCAAGAATTGGAAGAAGAATTGGAAACTGCAAAGAGACAGATAGCGGCGACCGTCTGCGGAGGAGAGGCTAAGAAAGAGAAGATCGAAGAACAAATCTCAGATTTAGAATCACAGTTGAGAAAAGATCAAGAAACTGGAAAGCAACCCGCAGATCCAGCCATGGGCACGAAGATACGAGCATTGTTGATCAGCGAG…	myosin-9- partial	gi|512886442|ref|XP_004921757.1|PREDICTED: myosin-9-like, partial [Bombyx mori]	XP_004921757	7.06e-43	74	-			0	-6.89672	32	2.50392	0	-6.89672	165	4.69211	3080.265 up	675.889 up	none	4.557 up
SpodoFrugi_C37630	499	GTTTAAAGTAATCGACACGAGAGTGCGTTCGCCGCTCCATCACCGTGGTGGTGTTAGCCCGTAAGGCCTGAAACTGCGTTAAACGGTCGCACTCGATGGGCAGCCGTCGCGTGCCCACGCGTGTGCAAACGCACGTAGGCACGCGGACGGTTTCCGTGGGCCCGCAACGGTCCCCGTCGCGGTGACCAGATTATTACGCAGTGTCGCTAGTTCAACTTTAACGGTGTTCATGTACAATTGTATCGATGGAGACATTTTTCTGCGTGCGTGCGTGCTGTATTACATAGCAACATTAACTAAACATAAAACAAGCCCGTGGCCCGCATCGCACGGAGGCGGGTGCCGGTGCGCGGACGCGGGGCCAGGCTTCCCGCGACGCGTCTTCGCAACGGAGCACTT…	---NA---					-			0	-6.89672	102	4.03363	0	-6.89672	175	4.62467	2939.579 up	1951.479 up	none	1.506 up
SpodoFrugi_C4372	312	CGCCACCTCCAGCGTCGACTCCAAAGAGTTGCCGCGGTCTGTACTGGATCGTTGGACGTCGTCCCATAGTTTGTTAAGCTTATCAAGTTTGTTCCTGATGTCCCTGACAGCCGGGTCGCTCTTGTTGGCCTTGCTGATGACGTCAGAGGCCGCCCTCTGCACCGCGTTGTATGCCTCCTGTCTCTTCTCCAGGTCTTCTACTAAAGCGTTGTTCTCTTCTATCTGGTCCTCAATCTTAGGCGGGTGTGCGGAGACTGGCTCGGCGCGGTGCAACTGGTCCGCGGCGCCCGATAGTGCGCGGAGCATGCCCTC	microtubule-actin cross-linking factor 1-like	gi|512890964|ref|XP_004922603.1|PREDICTED: dystonin-like [Bombyx mori]	XP_004922603	1.55e-48	89	F:protein tyrosine phosphatase activity; C:cytoskeleton; P:cell cycle arrest; F:actin binding; F:calcium ion binding; P:peptidyl-tyrosine dephosphorylation; P:tyrosine metabolic process	protein tyrosine phosphatase activity GO:0004725, cytoskeleton GO:0005856, cell cycle arrest GO:0007050, actin binding GO:0003779, calcium ion binding GO:0005509, peptidyl-tyrosine dephosphorylation GO:0035335, tyrosine metabolic process GO:0006570	EC:3.1.3.48	0	-6.89672	10	1.76109	0	-6.89672	73	4.62143	2932.981 up	403.888 up	none	7.261 up
SpodoFrugi_C27374	424	GTAACATTTTAAATGTAATCTGGTAATACAGTTCAGTAAACACATTGTTGAAGTATAGTGAAAAAGCTCTGGAATGGAACAATAAATAGTAGGAAAGGAACAGTACAGAAATCTTTAAAAACTGCAATAGATTCTCAACCTTATTACAAGACGAGCAGAAATTAAAATCACAATATTATGATATCAATTTATTTGCTTTGATTTAAGATAATTATCACAAGGTTGGTTTAGAGCCAGAAAACCCTGGGCAGTCGATGGTAAACCATAGAAAATCCGATCATAGATTGACGGGAGTAAGTAGAGGTTTCCCTGTCAGAGCATTGACGACGTTGTTAGCGGCCAGTACTGCCATATCACTGCGTGTGCGCACTGTTGCGCTGCCGATGTGTGGGAGTAAGA…	glyoxylate reductase hydroxypyruvate reductase	gi|357623681|gb|EHJ74736.1|hypothetical protein KGM_04603 [Danaus plexippus]	EHJ74736	1.75e-16	91	F:NAD binding; C:extracellular region; P:oxidation-reduction process; F:glyoxylate reductase activity; P:glyoxylate metabolic process	NAD binding GO:0051287, extracellular region GO:0005576, oxidation-reduction process GO:0055114, glyoxylate reductase activity GO:0047964, glyoxylate metabolic process GO:0046487	EC:1.1.1.26	0	-6.89672	111	4.40991	0	-6.89672	146	4.59826	2886.254 up	2533.007 up	none	1.139 up
SpodoFrugi_C20065	731	ACCAACCTGATGCCGTACACGAGACCGATGGCATTGAGGCAGTACGTGAGCACCCAGTTGAACCCGTTGCCGACCCCCGTGTAGATACCCCGTTTGCGTCCATACTTCTCTGCTGGCTCCAGTAAAGTGCGGTATTTCCTAACTTCTTTTTCTTCCCCACCGAAGGCCACTACTGTCTTTATCGATTTGAGTATCTCTTCAGCATGCTTCCCTGCTTGACTGTAAGACTCCAATTCACGTGCTGACGATTTCGTTTGATAATTGGTTAGGTAGACGGAGGCCGCTACAGAGAATGGCATGACAGTGATGCAGGCGAGTGCCAGCTCCCAGCCCAGAGGAATAGCTACTGCGATGCTGATTACCGAAGTCCCCAACAAGTTACCGACAACCGCTAATTTC…	multidrug resistance protein homolog 49-like	gi|512921632|ref|XP_004929924.1|PREDICTED: multidrug resistance protein homolog 49-like [Bombyx mori]	XP_004929924	1.56e-117	86	P:germ cell migration; P:drug transmembrane transport; P:response to hypoxia; F:drug transmembrane transporter activity; F:ATPase activity, coupled to transmembrane movement of substances; P:response to methotrexate; P:ATP catabolic process; C:integral to plasma membrane; F:ATP binding	germ cell migration GO:0008354; drug transmembrane transport GO:0006855; response to hypoxia GO:0001666; drug transmembrane transporter activity GO:0015238; ATPase activity, coupled to transmembrane movement of substances GO:0042626; response to methotrexate GO:0031427; ATP catabolic process GO:0006200; integral to plasma membrane GO:0005887; ATP binding GO:0005524	-	0	-6.89672	93	3.39801	0	-6.89672	234	4.58762	2865.056 up	1256.101 up	none	2.280 up
SpodoFrugi_C37677	354	TATTTTAATATATTTTTATTTATTTAAATAACACAGAGATTTAAATAAATAGAAGAGGACTACAAACAAGACACAAAACAAGAGGACACACAAGAGGACACACAAACAAAAATATAATATTATACTTAATAATATTTTAATTAAATATAATATCATAATTAATTCATAGATAATAGGGCCGGCTCGTAGTCCAACACTCGAGCAGGCGAGCTGTGCATCTGTAGCGCGGCCCAAGTTATAAAAGCGATGTCAAGTGATTTGGTGACGTGGCGGGTTTGGCCCATGCACAATTATCTTACAATGTCCCATAGAATCGAACTGTCCCATTAAGTGCACAACCTCTCTGTGAAGATA	---NA---					-			0	-6.89672	26	2.55693	0	-6.89672	121	4.58761	2865.033 up	701.187 up	none	4.085 up
SpodoFrugi_C7760	650	TACCTTTTTCGACACATAGCATATTTTAATGACAAAGGCTTAAAGTATGCTATTTATACGGCCTAATAGAAATATTTTATCATAATTAGCTACTAGATTAAAAACTAGATGTTTAAGTCGGATCAATCGGGGCTCGTATATAGTAATTTCTATTTACCTAATTCATGTTTGAGAATAATATGTCTTTTTGTATGTTATTGAGCGTAAAGCCCTACTTGTCAAGCAGTACTGTTTACAAAATAATTTATGGCTAGGTCACTTGTTCACCCTCATAATATGGATGACTAAAGTAACTGTACAGTAGCGAGTACTGTTTGTGTAGTTGTGTTCTTACTGAGTAGGTCTGCTTTCACCGAAGTTGCTGGTCGGTCCAGCTATAATTGGGCACAACAACACTAG…	---NA---					-			0	-6.89672	77	3.35212	0	-6.89672	212	4.58689	2863.592 up	1216.774 up	none	2.353 up
SpodoFrugi_C729	300	GTAGATGACAAGGGAGTCAATATGACCTTCCAAAAATCTCACTGTGTGGCTCCCTTACTAGTGTAGTTTAAATATTTAAGTACCTATAAATTACTTTATAGGATTTTGTTTACTTCAAATCGACTTACATTCGCATGTATACGTCATAAATTGAATGAGAATTCATAACACTTTAATATTTTACACTTTAATTAATCTTCACAAAAAGTATTGTACCCAAAAAGCAACATCTACCTTTTTATATGATACAAATTCTACCTTTAACAGAATAAATCCCTACACAAGTGTGGTACCTACCTA	---NA---					-			0	-6.89672	69	4.20821	0	-6.89672	101	4.56575	2821.939 up	2202.506 up	none	1.281 up
SpodoFrugi_C15431	940	ATAGCAGACTAAGACCTCAGGTACAGGTGCTACCAACTTAACTGTCAAGTCCGTGGTGCTTACGTTTGATTCTCGCGTAGGGCCCGATGTCTGGGTCCATAACGAAGTCGTATAGTACTTTGGACCAGCTATCGTGGTGGGGCAACGTGTCGTAGAACTCCGGCGCGATGCGGCGTACCTCAGGTAGTTTACTGCCGGGCACCGCCGGGAAGTCGTGATGCTCGTTGTGGTAGCCCACGTTGAACGTGATCCAGTTTAGAGGACCGTAGTACGAGTAGGTCTCGTATCCTTTCTTAAACATGTAGTGCTCGGCTACAAAGTGGCCAGCTACAGGATGGACTCCCATCGCCATTACAGAGCCAAGCAGTAGGTAGCCGAGCGCTTTCCCACCCCAAAGTT…	sphingolipid delta -desaturase des1-like	gi|512925254|ref|XP_004930794.1|PREDICTED: sphingolipid delta(4)-desaturase DES1-like isoform X1 [Bombyx mori]	XP_004930794	0	92	F:stearoyl-CoA 9-desaturase activity; P:fatty acid biosynthetic process; P:oxidation-reduction process; C:integral to membrane; F:sphingolipid delta-4 desaturase activity; P:spermatogenesis; C:Nebenkern; C:contractile ring; P:spindle assembly involved in male meiosis; C:plasma membrane	stearoyl-CoA 9-desaturase activity GO:0004768, fatty acid biosynthetic process GO:0006633, oxidation-reduction process GO:0055114, integral to membrane GO:0016021, sphingolipid delta-4 desaturase activity GO:0042284, spermatogenesis GO:0007283, Nebenkern GO:0016006, contractile ring GO:0070938, spindle assembly involved in male meiosis GO:0007053, plasma membrane GO:0005886	EC:1.14.19.1	0	-6.89672	203	4.16095	0	-6.89672	303	4.55352	2798.132 up	2131.536 up	none	1.312 up
SpodoFrugi_C3727	563	ATTATCTACTTAGTTATAGTAGGTTACTTATTTGCAGTTTTGTTTTTATTTTTCTTTTTCTTTTTGCCCTGTGCATTTGGTGATTGACTGGTGTTAATGCTAGTGTTGGGGCTTTTCGCATTCTCTGTTTGTGCGGCATTCTGTTTATTTTTGTTCTTTTTATTTTTCTTTTTGCCTTGTGCATTTGGCGAAGGAGTGGTGTTAACGTTGGTGTTGGGGGTTTTCACAGTGTTAATGTTGGCGTTAGGGCTCTTCGCACTATCTGTTTGTACCGCATTTTGCTTATTTTTATTCATCTTATTTTTCTTTTTGTTAATTTTGTCTGTGGGCTGGACCTTATTGTCGGCTTGTGCTTTGTTGTTGGTAGTTGTGGCCACTTGGGGGCGTTTCGCTTGTACA…	---NA---					-			0	-6.89672	65	3.30833	0	-6.89672	169	4.5311	2754.982 up	1180.393 up	none	2.333 up
SpodoFrugi_C12260	750	ATCTAGTTGTTACGATAATTTTGACGACGATTGATGTTTTTATTTAGGTACAGTCACTCACGTTTGTCTTATACTACATTTACACTCTCGCCCCGTACCCCGTCTCATGCATCTTGCCTCGCCTTGGCTGATCTGTAAATGATCTGTAAATGAGCTGTCTATTCACAATCTAGTGGTGACTTCAGTTGTCTTCGAACTAGCCAGAATAGAGGACGTCGAAGTGTTTATGCTTAGGATTCAAAAAGAACCTATTTCTTTTTGAAATAACTCCAAATACCTAAACGTTTCTTCTGCTCTGCTCTTCGTTGCAGTTTGCAAGCCACAACCTACTCAGCATAAGGTTAAAATTCGAATGAAGCGAGAGCGCGAATATAAACTCGACGCTCGCGTCGACAGCGA…	---NA---					-			0	-6.89672	135	3.85017	0	-6.89672	244	4.51634	2726.944 up	1718.449 up	none	1.586 up
SpodoFrugi_C34307	257	AGGCTGGTCCAGCTTGGATGCGACTGCCCTGGAATAGCGCCAAACGGTTGTCTCCAATACTACACTGGAATAACGGGAACTATTAACAGCTTTAACTACGGGACCGCGGCGAACACCGTGCTCAGCGCGTCCCTGGTGACGGGCACGCGGCAGATTGTCAACTTGAACTACGGCATATGTATCAGAATGGAGGCCGGCTACTGTGCCATACAATACTCACAGGTTGCAGGAGATGCATTCTCCTTTACATTGACGGG	cg13313 cg13313-pa	gi|512921929|ref|XP_004929994.1|PREDICTED: uncharacterized protein LOC101735479 [Bombyx mori]	XP_004929994	2.46e-43	91	-			3	-0.30699	0	-6.89672	0	-6.89672	83	4.50577	2707.027 up	96.318 down	96.318 down	2707.027 up
SpodoFrugi_C3335	319	AACCGGGGTTCTGGTTGACTTCGGGGTTCAATTTGAGTTTCAGGTTCCGGACGAGTTTCAGTTTCTGATTGAGGTTTAGTATCAAGGACAGCTTCGGTCTTCTTTATTGAATTTCTTACTAAAAAGGCTCTGATAGTGAGGCCAGTTCCTAACAACAGCACGAGACAACAAGCTGCGATGATGACCGGTATGAAGATGTCTACTAATCGGAGACTGTGCAGCAATCTGCCGGTCAGTTCTTCGACGAACTCATCGGGCAGGATGATAGATTCATCCACCCATAAGATCGGGACTAGAGAAGTGCGGAAGGTTTGTGTGG	sensory neuron membrane protein 2-like	gi|357605427|gb|EHJ64615.1|hypothetical protein KGM_21626 [Danaus plexippus]	EHJ64615	1.98e-14	70	P:cell adhesion; C:integral to membrane	cell adhesion GO:0007155, integral to membrane GO:0016021	-	0	-6.89672	20	2.36361	0	-6.89672	99	4.4685	2637.985 up	613.251 up	none	4.301 up
SpodoFrugi_C1677	281	CGAATCGTAACCGTGTAGCTGACTGCACGTAGTCCGTAGCGCGTAATCTACGAGCATGTAGAGCGTAGCGCGTAGTCTAAAATTTGAAGTCCGTAGCGCGTAGTCTACGAGCATGTAGAGCGTAGCGCGTAGTCTAGAGTTCGTAGTTCGTAGACCGTAGCGCGTAGTCTACAGTTTGTAGACCGCAGCGCGCAACTTGCTACGCGTGATCTATCGCTCATAACCTCGTAGCCTACTACGCATGGTCTGTAGTACACGCGCGTAGTACACTCGTTTCTACC	alpha-amylase	gi|170037394|ref|XP_001846543.1|alpha-amylase [Culex quinquefasciatus] >gi|167880536|gb|EDS43919.1| alpha-amylase [Culex quinquefasciatus]	XP_001846543	7.75e-06	66	P:carbohydrate metabolic process; F:cation binding; F:catalytic activity	carbohydrate metabolic process GO:0005975, cation binding GO:0043169, catalytic activity GO:0003824	-	0	-6.89672	44	3.6491	0	-6.89672	84	4.39425	2505.651 up	1494.895 up	none	1.676 up
SpodoFrugi_C8494	653	ATTTGGTTCACATCCATTATGTCACTCTCAAGCTGTCGGATGTCTCGCTCGCGTTCCTCCAGCTCGACGAGCGAGCGTTCAGTCTGCATGACCTGTTCCTGTTCACGCAACGTCGGCTCACCCATCTCCATCAACTCCTTATTGCTGCTGTCACCTGAAATGGCGAACGGATCTCCAATGTTGATGTTCGCAGACTGCGCCTTCACCTTTCTTACGTCTTCTTTGGTTTTCTGAGCGGCCAGCCTTTGTGTAGACTGGAATGAGTTGAGTGTGATCATGTATTCATCTCTAAGGCGCTCCCTTGTCATCTTGTGTGCCGGCTGATCAGTTGGCAACTTCATCAGCTCCATAATCAGCGAAGATGTATCCCTTGCCAGTTTCTGATTGTAATTTTGTATT…	syntaxin-12-like	gi|512921120|ref|XP_004929803.1|PREDICTED: syntaxin-7-like [Bombyx mori]	XP_004929803	2.59e-94	88	C:membrane; F:SNAP receptor activity; P:vesicle-mediated transport; P:intracellular protein transport; C:intracellular	membrane GO:0016020, SNAP receptor activity GO:0005484, vesicle-mediated transport GO:0016192, intracellular protein transport GO:0006886, intracellular GO:0005622	-	1	-3.23727	145	4.16643	0	-6.89672	192	4.38323	2486.584 up	169.329 up	12.635 down	1.162 up
SpodoFrugi_C20414	261	AGCGCGCAGCATCTTCTCTTTATCTTTGATCCACTTGTCGAAGTCATCGCACTCCGCGAAGAAACTGTAAAGCTTGATGGCGTCTTCCAGTTGGGCGCGACGGGCCGCGGATAGCGTCAGAAGCTCATCGTAATCCTTCTGTATCTCCTCCATCCTAGTCTCGACGCTAGCAGTCCTTGGCTGCGCGATGGCGGCCCGGCTGGCGCGGCGCGCGGCGGGCTTGCTGCGCTTCACCGGCACCACTTGCTTCACCAGGACTGT	spectrin alpha chain	gi|512901464|ref|XP_004925141.1|PREDICTED: spectrin beta chain, non-erythrocytic 5-like [Bombyx mori]	XP_004925141	9.62e-33	83	P:wound healing; F:microtubule binding; P:cytokinesis; C:adherens junction; P:plasma membrane organization; F:phospholipid binding; C:spectrin; C:apicolateral plasma membrane; F:actin binding; P:endocytosis; P:zonula adherens assembly; C:apical plasma membrane; P:ovarian follicle cell development; C:actin filament bundle; C:tubulin complex	wound healing GO:0042060, microtubule binding GO:0008017, cytokinesis GO:0000910, adherens junction GO:0005912, plasma membrane organization GO:0007009, phospholipid binding GO:0005543, spectrin GO:0008091, apicolateral plasma membrane GO:0016327, actin binding GO:0003779, endocytosis GO:0006897, zonula adherens assembly GO:0045186, apical plasma membrane GO:0016324, ovarian follicle cell develop…	-	0	-6.89672	18	2.46612	0	-6.89672	75	4.37747	2476.683 up	658.409 up	none	3.761 up
SpodoFrugi_C17745	1326	CTCTAAGCATAAATGTTCAGAAGTAAATATTATTAGAGTATTTTTTATAGATCCGCGTCGTTCGCACAACGAATTTGCTTTGATTTACGGTGGCAGCCGTTATATTTAGACTGAAAATGATGACAGTATTGCCGGTACTAAGAACTTACACTCATGTATCACTTCTGTGAATGATTTCGTGTTTCTTGTCTTTTGGAGAGAAAGTAACTAAAATTACTAAAGATGAGGAATTGCTTTATCAAAATCAATCTACAAGGACATTGGTTGTAGTAAATATTATTTATAAACGCCATGAAATATGGTGAAGTCACACATTGAAGTTTTAATAATTATACACAGTAACCAATATCACTGAATACAAGTTTAAATCACGTCAAAAATTAGTCTTCATAAGACATT…	---NA---					-			0	-6.89672	142	3.18933	0	-6.89672	378	4.3468	2424.589 up	1086.939 up	none	2.230 up
SpodoFrugi_C13410	519	TATGGTGCACTGCAAGGCTTACATAGACAGAGAGGCAACATAATAAAATTAATGTAGTTCTGGTTCATAAAGAATTAAAAAATATTGGTAAATAACCTGTCAATATAATCATAGTAAATATAAGACATGCTAAAGTTAGCTAAAGTCTAAAAAAGTTAGCTAACATTAGCAAATGTCTTAAATAATTCAAAGTTGGAATTTTACACACCAATATTTTTTTTGTTGCCAACATTAAATTATAGGCTTAACGGGTCACATGATATGTGATAAATATTTTCTATAATATTATTTTATATAAATAATTTCTCAAAATTCATTTATCTAGTATTCAGGTATAAGTACTAGGTATATTAGTGTCGCCAATCTCTCTGAGTAAGTCCCTTTCACAATAAATTAATT…	---NA---					-			0	-6.89672	111	4.09892	0	-6.89672	150	4.34558	2422.543 up	2041.831 up	none	1.186 up
SpodoFrugi_C12989	408	TGAAATATAATTATGGAGTAATTATAAATGATTTGGGCCTGTTTCAACACTGCTGATCATGTCTCCGTTAGCTAAACTGCCACACTACATATAGAAGATATGTCAATTATCTACCAGTTAAGACTAATCGAACCTTCATCAGTAGGCTTAGTACGAGTTTCTTTTTCTTTTAACGAGATCGAAACGAGAGCGCGCTCGGTGCTGTGATTGGTTGGTTCTTTTGAGCCGGCCAATACGACCGCCGAATGCGGTCTCATTTCGATTTCGTTAAACGTAAAGCAAACTTGTACTAAGGGAAGGGTGCTGTATTGGTGAACCAGGTCCTCAGTTACACAGCGATTTCCACCGAGTTATAAAGGTTATAAAGCTAAAATATTAAGTTTTTTATTTAGGTATGTG…	---NA---					-			0	-6.89672	35	2.78096	0	-6.89672	116	4.32191	2383.117 up	818.977 up	none	2.909 up
SpodoFrugi_C11404	305	GTCGTTTCGTCCGTGCCCTCTGCCTCGACTCCCTCGCTGTGACTGGGCGCCTCGCTAGCACCACCGCTTGTATTGCTTTCATCCTCTGAATTTTCAGACAGTTGTTGCAGCGGTGCATGCAGTGGCTGCGCCCGTTGCACAGCGCTGACGTATCTCGGGGACGCGTCCGCCGGGTACTCCAACTTTAGCACAGGGGGCTCCACGCCCACCAAGTACTCAGTGCCGAAGAACAGTAGCTTGGTGATTCGGAGCGCGTGTTCTGCGGCGTGGTGTTGGCCCAGCTGGTCGGCGCGCACCCAGGCCAC	telomerase-binding protein est1a-like	gi|512900419|ref|XP_004924887.1|PREDICTED: telomerase-binding protein EST1A-like [Bombyx mori]	XP_004924887	7.66e-30	71	-			0	-6.89672	22	2.53086	0	-6.89672	82	4.31417	2370.366 up	688.631 up	none	3.442 up
SpodoFrugi_C14523	681	AATGAATTGAAGAACTGTCAATAGATTTTACAGCTCTGAATTACAATTTTTCCTTAAATATTTTAAGTTTTTAAAATACACATATAATAATTTAAAGTTTATAATAATGGCGGAACTGCTTTTAGATCCAAAAATTAGATTGTGGGTGTTCCTTCCCATCGTTATCATCACTTTTTTGGTTGGTATTGTGAGGCACTATGTTTCTATCATTCTATCCTCGCAGAAGAAAATTGAGCTTCTGCAGGTCCAAGACAGTCAAGTAATGATTCGCGCTCGTTTGCTACGTGAGAACGGGAAGTATATCCCTCGGCAGTCGTTTGCGATGCGCCGCCATTGGTTCAACAATGAAGAGACTGGATACTTCAAGGTTCAGAAGAGAGCTGCAGCTTCTCAGAATCC…	transmembrane protein 111-like	gi|512932551|ref|XP_004932573.1|PREDICTED: ER membrane protein complex subunit 3-like [Bombyx mori]	XP_004932573	2.86e-132	98	C:integral to membrane	integral to membrane GO:0016021	-	0	-6.89672	300	5.14621	0	-6.89672	192	4.30981	2363.207 up	4219.720 up	none	1.785 down
SpodoFrugi_C37706	252	AGATTTATAATTTGCCCCTAAAAAATCAGCAATAAAAATATCACGGCATTTTTTTTAGCTAATTGTAGACAATGGATTTGTGATTGATAGACTTTAATTATTGACATTTAATCAGATCCAACTATCTTACTAGCCCCGACTGCGGTTTACTTGTTGTGATTGTGTGGGTAAGCCACTTTGCTTACCTAATGAAATCGATTAAAATAACTTATATTAATTTCATAATCATGATGCAGCTGCCTTCAACCTTGT	---NA---					-			0	-6.89672	6	0.93178	0	-6.89672	71	4.30882	2361.595 up	227.308 up	none	10.389 up
SpodoFrugi_C22254	624	ACTGTCGGGGTAACTAACTAAAAGTCACTTTAAAGTTATCATCATAATAAGTGCCCACTGCTGAGCAAAGGTCTCTTCTCACACGGAGAAAGGATGAGCATTAATCGGGTTAGCGTTAACTTGTAATAAATACGAGATACTTATTTATTTTAGCCCTGGTCGTCTCACTATAGGGCAAAGGCCTCCCTACCCTCCTTCCACTCCTCACTGTGCAGAGCTTTCTGCGGTCAATCCTTATAGATGGTGTCGAGTTCGTCCCGCCATCTCCTTCTGGGCCTTTAAGCTGGACGTTGAGCGGGCTCCACTCNNCCCGCCATCTCCTTCTGGGCCTGTCGCGACGTCTTTTGATACTTAAGTATACCTAAAATTCGCCACTAACTTTTACACCATTTTATTTGA…	---NA---					-			1	-3.17173	108	3.79358	0	-6.89672	175	4.30216	2350.721 up	124.959 up	13.223 down	1.422 up
SpodoFrugi_C23760	439	CCGCTCGAGAACCTGGCGCACGTGCACCACGCGGTGCAGTACAAGGACAAGAAGGGCATCATCCGCATCCGCAACTCGTTCCAGCAGAGCCGGCACTCGCTGCACGCCATCAAGGACACGCAGCCCGCCGCCAGCGCCAGCCGCGACGACGCCGACATCGACGAGGCCGCGCCCTCCGACACCGACTCCCGGCAGAGCCGGGCGCTGGCGTCCTTGAAGAATATGTTCCGGCCGAAGACCTTGCGGATAGCCAGCGACGAGGGCGGCAGCACCACGGGCAGCCGCGCCGCGGACGCGCAGTCGGACGCGGGGCCCGACGACACCAACGCGCTGTCCATGCTCACCACGTCCGTGAACCTGCGCCTGGGCGCGGCCGACAAGCTGCGCTACGGGCTGGCG…	---NA---					-			0	-6.89672	43	2.97229	0	-6.89672	122	4.28901	2329.394 up	935.122 up	none	2.491 up
SpodoFrugi_C20620	610	TTAATGATTATATGGCTCTTAGGACCAACGCACACCTGCGGTGGCGCGGCGAAGATACTGAGAAACCATACATTTAAAATAAATCTTAAGTACTATGGCATACGGATGAAAATGGTGCCAATTTCAAAGGAACTTTACTTCCTCGGTGTGCACTGAGCCTTACAGTTGTTATCTCAATCATAGTATTAAGGGCATCGCATTTATAAACGTAACCGTAGACAATATTTGTACCGTACTTAAATGGAACACATTCCATTTTTAAATTTTCAAATGAGTATTGTTCGTCGTGGTGCTAACTTGCTAAGATTGTTTTTTTTTTTCGTAGATTTTTTGTAGACGATGAAACTATTTGGTTTGTACTTATTTTAGCCTTATTACGAACTTGGTGCGGTTAATAAT…	---NA---					-			2	-2.13899	114	3.9247	0	-6.89672	164	4.28631	2325.033 up	66.888 up	27.053 down	1.284 up
SpodoFrugi_C13857	395	TCGCCATTGTTTATCCGGAGCAATGGTATGATCACTCTGCCCAGAAAGTCGTACAACAACGAATTTATGGAGCGATCATACACCTTCAGCTCAAAAGTTGATGCCACATCGTATATATTAAATACGTAGGTTTTATTCCACACAGGTTCCGAACTAGAACTGACTGATGGAGTTTGTATCTTCTCATTGTCCAATTCTAAGGTGCAGTATGCATTTGGCTTGCCATACAGCCCCTTAGCCCCGATCACTTTTACATGTAACTGGCCAACAATACTTGTGTCTGGCGTTAAATTATAGAAAGCATATTTTGATCGTAAGTCTTCCACATTTGGTTCATTGCTCGAGGTCGATTGGTCAGGGTCGTGTATCGTCCGTGTGGTGCACAATGTTACTGA	multiple c2 and transmembrane domain-containing protein 1-like	gi|512915788|ref|XP_004928475.1|PREDICTED: multiple C2 and transmembrane domain-containing protein 1-like [Bombyx mori]	XP_004928475	1.85e-30	68	C:integral to membrane; F:calcium-dependent phospholipid binding; P:calcium-mediated signaling; F:calcium ion binding	integral to membrane GO:0016021, calcium-dependent phospholipid binding GO:0005544, calcium-mediated signaling GO:0019722, calcium ion binding GO:0005509	-	0	-6.89672	15	1.8208	0	-6.89672	108	4.27594	2308.378 up	420.955 up	none	5.483 up
SpodoFrugi_C16567	275	GTACATAACATAGTGCGCACAGGGAGTGTTGGTGATACTTCACATTGTGCTGGAGCCGTACATGGCCGTAATTCTGTGCAGGGGTTGACACACCTTGACGCCAAACAAGCCATTCTGGGAGGGCAATCAGCATCCATGTAACACTCTGCGGTGATTGGTGGCCTACATTCGATATACGGGCTTCCTGTGTAACCTTGTTCACATTTACATACAGCGATATGGTTTCTCACCAAGCATGTAGCTGCCGTACCGCATATATTCTCGTTAAGGCATGG									0	-6.89672	8	1.22081	0	-6.89672	74	4.26189	2286.000 up	277.729 up	none	8.231 up
SpodoFrugi_C36362	311	CCTTGTGTTGAGAATCCGAAACTTAGTCCAAACCACACAGTTCTGGGTGACGCTCCGATCAACATTCTGAGCTCAGGCAATTATGTTCAGATTCCCGTCATCTACGGATACACCAACAAGGAAGGAACTATGAGAGCTGAAGAAGCTGACTTTGGGAACTGGTTGAGCTTGATGCAAACTAATTTTACCAGTTTCCTGCAGGTTGACTTGAAACTAGCCAATAACAAAACTGCTGTAGCAGCGTCCATCCGCGACTTCTACTTTGGCAGCAGTGCTATTAGTATGGAGACTATCGAAGACTTCTTGGACTA	carboxylesterase	gi|294846790|gb|ADF43468.1|carboxyl/choline esterase CCE002a [Helicoverpa armigera]	ADF43468	7.01e-48	86	F:RNA-directed DNA polymerase activity; P:RNA-dependent DNA replication; F:RNA binding; F:hydrolase activity	RNA-directed DNA polymerase activity GO:0003964, RNA-dependent DNA replication GO:0006278, RNA binding GO:0003723, hydrolase activity GO:0016787	EC:2.7.7.49	0	-6.89672	25	2.70988	0	-6.89672	76	4.25507	2275.229 up	779.608 up	none	2.918 up
SpodoFrugi_C15049	569	TCACTCCAAAACCTTTCCTTACATTGTTACAATATTTTCTTATAATGACGCTATACGCGACACGCTATTTCATTCTTTGGTGTACTTGTAATTCTTCGACTACGGCCGGGTCTACTATATTTCATTGGATAACAACATATTTCACCAATATCATGTAGATAATAAGACAGAAAATAAATATTGTTATGTTACAACCTCATATGCACGAAAAGGTTTCGAAGTATAAAAAAACTTAAAAGTAAATTGCCGATTGAATACAGCTCTAATCGGATTGCAAACGAAACTATCTGTAACTTCTGTGACAACTTAAACATGGTACTTTATTTACATCTGCTGACAGAAACCGCCTGGGTAATAATCTAGACACGACTGTTTACATGAGCGATCATATATACTATT…	---NA---					-			0	-6.89672	143	4.38432	0	-6.89672	149	4.24797	2264.056 up	2488.480 up	none	1.099 down
SpodoFrugi_C29370	276	GCTTTCCAATTCCAAATTTAAATTTAATTCGATATTCAAAATGTACAGTTTAACGGTTGTAGGGGTGTTGTTGGCGGTTTGTGAGGGTGCATTCAGCCACAGTTACCACCTGGGGGCGTGTCCCGTGGTGGAACCCATGTCTGGGTTCGAAATGAACAAGATGCTGGGCTTGTGGTACGTGATCCAGAAGACGTCGACGGCCTCTCACTGCCTCACCTACAACTTCACTAAGACGGACGAGCCGTACAGATATGAACTGGAACAGTCTTCTCAACA	apolipoprotein d	gi|389609213|dbj|BAM18218.1|unknown secreted protein [Papilio xuthus]	BAM18218	4.38e-35	84	C:extracellular region; P:transport; F:lipid binding; F:pigment binding; F:transporter activity	extracellular region GO:0005576, transport GO:0006810, lipid binding GO:0008289, pigment binding GO:0031409, transporter activity GO:0005215	-	0	-6.89672	8	1.21557	0	-6.89672	74	4.23728	2247.347 up	276.722 up	none	8.121 up
SpodoFrugi_C12375	270	TATATAAGAACGCACAGAATACCTAATTCTGCTTAGCTTTACACATACAATATACATTACAAGGTAATAAATATTGAACATTGATTTTTGGAAAGAGACAATTTTATATGATGTTACGGTTCTTTTATTCGGAGGAGAGTGTTCGACTAGTTGCAGCGGTTTATAATTATTAGCCTTACGAGACCTTAGTACGAGTTTGTTTTACGTTAAACGAAATCGAAATGAGAGCGCTTTCAGCGTTCTGATTGGTTGTTTCATTGGAGCTGGCCA	---NA---					-			0	-6.89672	38	3.49521	0	-6.89672	71	4.20929	2204.155 up	1343.643 up	none	1.640 up
SpodoFrugi_C21222	406	GTGGAAGACAGCGGAGTGTTCAAATGTGAGACCATTGAGAAAGTACCAGTAGCCATCAATCACACGCTGCTCGTCACACAGAAGCCTTCTATTGTCAATATGACAGCGACCAACGGCGGCAGTGTGGGCGAGGGTACCGACCTGAGTCTCTCCTGCTTCGTGACTGCTTCTCCTGTGCCAACTGTCATCTGGTCCGTCACTAGGAAGGAACGCCCTAACGAGCGCTTGACTGAGAGGGACGCAGAATTCAACGTGGTCGGAAACCAGTACACCATGCGCATCAAAAATGTGAAGAGCAAGGACGCTGGACAATACTACTGTTACGCTATCAACAAGTTGGGCAGTGACCAATCAGAAGCCAGCGTTGTTGTTAATGGCAAACCTCAAGTCCATGTGCCA…	neural cell adhesion molecule 2	gi|512895729|ref|XP_004923741.1|PREDICTED: hemicentin-1-like [Bombyx mori]	XP_004923741	2.15e-35	69	P:regulation of tube size, open tracheal system; C:axon; P:morphogenesis of embryonic epithelium; P:homophilic cell adhesion; C:septate junction; P:septate junction assembly; C:membrane part; P:maintenance of epithelial integrity, open tracheal system; F:protein homodimerization activity; C:plasma membrane	regulation of tube size, open tracheal system GO:0035151; axon GO:0030424; morphogenesis of embryonic epithelium GO:0016331; homophilic cell adhesion GO:0007156; septate junction GO:0005918; septate junction assembly GO:0019991; membrane part GO:0044425; maintenance of epithelial integrity, open tracheal system GO:0035160; protein homodimerization activity GO:0042803; plasma membrane GO:0005886	-	0	-6.89672	49	3.34964	0	-6.89672	104	4.20749	2201.407 up	1214.686 up	none	1.812 up
SpodoFrugi_C6295	659	TGATGTTTCTAGTATATCCTATGAAACATGACTAACAGTCAAAACGTGATATACTGCCAATTTCAGTAACCAATTTTACTCCAAAATTTTTCGATCGATCTTCATTTTAGGCAGAAACCATAGAACTAATGTCAAAAATCGATCTTTATCTAAAGTTATTGAAATCAACAGTTAATAATCAAATCACTAATTTGTTTTAAACTGTAAATGGAGCTACTAGACAAGGTATTATATCATATCTTCTTTTTCATGATCATATCTTCTGTATGAACTTCAAGTAACAAAATCTACGTAACTATATCCCTTCTGGTGTAGTGGGTGTCCTTGAGCGACGCTAATTGATAAAATCATTAATACCCTTAGTACGAGTTTGCTATATGTTGAATTAAATACAAAAAG…	---NA---					-			0	-6.89672	98	3.5811	0	-6.89672	171	4.19007	2174.995 up	1426.065 up	none	1.525 up
SpodoFrugi_C6368	305	TTATGTCGCTGAAGAAATGTGCTCATTTCGGCAATAAAATTAGGTACCTGTCAGTATTCGCAAGTTATTTTAAGGCTAGATACATATTTGACAATCTTATATACAATGGCGGGTTTAGTATCTATAAACAGAAATACAAGTACATTTCTAAATTAATTGAAATAGAAAATATGTTTTTCGCTGGTGTATTTCATCTCAAAATTATACACTTCTTATATTTTTCAATATTAATAATAATGCCCATTGAACAATTTACATTTGACGAGAGGCAATCAAGTAATACACAAACACATTTCTTCCACAAT	---NA---					-			0	-6.89672	33	3.11583	0	-6.89672	79	4.18747	2171.075 up	1032.947 up	none	2.101 up
SpodoFrugi_C13708	326	TACGTAGTAGGCTCAGTGGGAACTGTGGTCATCGGTGTCCTATGCACGTACTGTATACATATCCTGATTGACTCCTGTTATGTGCTGTGCAAGAGAAGAAAAGTGCCATCCCTGTCCTACACTGCGGCCGCGGAAGCAGCGCTTCTGGAAGGACCTGATTGGTGCAAGGCCTGCGCTCCATATGCTGCGCACGTGGTGAACGCTTTCCTGCTGGTGTACCAAATAGGAACCTGCTGTGTATACGTAGTGTTTGTGTCTGAGAACATTTACTACGTACTCACGAAGCACTTTGGTATAGAAATAACAGTTTTCCAAGTGATGTTGTG	amino acid transporter	gi|512900668|ref|XP_004924946.1|PREDICTED: proton-coupled amino acid transporter 4-like [Bombyx mori]	XP_004924946	1.08e-57	92	C:integral to membrane	integral to membrane GO:0016021	-	0	-6.89672	9	1.1453	0	-6.89672	81	4.15975	2129.763 up	263.565 up	none	8.080 up
SpodoFrugi_C27702	269	ATCAGAACCTGTCTGTCTGGTCGGATCTGCTCGATAATCTTACGAATCTGAGGCTCGAAACCCATGTCCAGCATCCGGTCGGCCTCATCGAGCACCAGATACGTGCACCGCCGGAGATTTGTTGTTTCTCTCTCTAAGAAATCAATAAGTCGTCCTGGTGTCGCGATGACAATCTCGACTCCACGTTCGAGGCACCGGCCCTGGGGTCCCTTGGGCGCACCTCCGAAAATGCAAGTGTTGCGGACCTGTACACTCTGGCCGAAATCATT	probable atp-dependent rna helicase ddx17-like	gi|357625037|gb|EHJ75591.1|hypothetical protein KGM_15102 [Danaus plexippus]	EHJ75591	2.38e-52	98	F:nucleic acid binding; F:ATP binding; F:ATP-dependent helicase activity	nucleic acid binding GO:0003676, ATP binding GO:0005524, ATP-dependent helicase activity GO:0008026	-	0	-6.89672	50	3.97178	0	-6.89672	67	4.14847	2113.169 up	1869.588 up	none	1.130 up
SpodoFrugi_C37673	302	AAGTAATCGTTTTGGGGTTCGGCTGTCGAAAATATACTTGGTGAGAAGGCAGTTGGTGTATTGATTTCTAATTCGTCTTCTGGTTCTTCAGTCACGGGTTTTGCAGGTTCATCGAGAGATTGAAGGCTCGGTCTTGGTGAGGCATCGACCGATTTGAACGATGGTCTTGCTAGGCCCGGCCGCCTGATTCTGGCTGGGCCGAGTGGGGAAGCTTGTAGACGTCCTTGTCTGAAACCTCCTTGCCTGGGGCCGCCGACTGGGATCGCGCCCGGTATCTGTAGTCGTGGCGGGGCGGGTGAGTC	simila to cg8927	gi|389608365|dbj|BAM17792.1|similar to CG8927 [Papilio xuthus]	BAM17792	1.08e-46	89	F:structural constituent of cuticle	structural constituent of cuticle GO:0042302	-	0	-6.89672	1	-1.91431	0	-6.89672	76	4.14588	2109.377 up	31.612 up	none	66.726 up
SpodoFrugi_C5822	325	AGACAGAGGAAGAGAAAGGTAACGATGACGTGTACAACTTCGAGGAAGAGGAAGCGGGAGAAGAGGCTTCGGAAGGTGATGATGAGGAGATGGCTGAGGGAAACAACATTACTCCCAAGCACACACAGAAACGGACCAAAACCCTTCGACCGCACTTCACTTGCAACTTCTGCTCATACACTAGTCACCGACGTTACCTGTTACTCCGCCACATGAAATCTCACTCTGAGGACCGTCCGCACAAGTGCAGTGTGTGTGAGCGAGGCTTCAAGACGATCGCCTCTCTGCAGAACCATGTCAACATGCACAATGGCATCAAGCCTCA	transcriptional repressor ctcf	gi|512933460|ref|XP_004932797.1|PREDICTED: transcriptional repressor CTCF-like [Bombyx mori]	XP_004932797	5.27e-41	81	F:zinc ion binding; C:intracellular; F:DNA binding	zinc ion binding GO:0008270, intracellular GO:0005622, DNA binding GO:0003677	-	0	-6.89672	23	2.55557	0	-6.89672	80	4.13642	2095.599 up	700.524 up	none	2.991 up
SpodoFrugi_C6759	320	ACTATAGTCTCGGTCGAGTCTGGGCTGGAGACCTTCCGCGGTCTTCCAACTTTACGCTTCTTGGATGAACCTCTATCTGAATCGGGGGATAATGCAGGAGTAGAAGGCGTCGTAGATGTAGAGAGCGTCTGTAGTGGCGGGTCTAGCGCCTTTAGTTGTGCTTTCCTCTCATCGAATTGTCTCTCCAGTGCTAACAGTCTCTCTCGCATGTCTTTTTCTATCGCACTGGCGAGTGCATGGGCCGAACGAACGTTAGTGTTGTGCGTACATGAGACGGAGTTACAAGAACACGCTGTTACTCGCCTTAGACTTGTCTCTAG	phd finger transcription factor	gi|357610349|gb|EHJ66940.1|phd finger transcription factor [Danaus plexippus]	EHJ66940	2.95e-37	79	F:DNA binding	DNA binding GO:0003677	-	0	-6.89672	16	2.39449	0	-6.89672	75	4.1201	2072.027 up	626.518 up	none	3.307 up
SpodoFrugi_C12667	357	ACACAGCGTGGAGGCTAAACCCTTACTTCTAATGAGGCATGGCCACAAACCAACTGAAATCTCGACCTTATGTCTATAACCTTTCGAATTATTATACTAAGAGCTGATATTATCATACGCAAGTGAGTAAGATACATAAAATTTTGTGAACAAACCATAATGATATTAAAAAAAGTATATAATCAGTATTTTGGAAAAGAAATACTAATCAACGTGGCCATGCTTGTTGATCTAATAACTTTTACTTTATATACTAAGCCGTGGATCAATATTAAAACTTCACAACTGAACGCTTAAAAACAAAAAGCAAGACGGATACATAAAATTTTGTGAACAAACCATAATGATATTAAAAAA	---NA---					-			0	-6.89672	16	1.84432	0	-6.89672	88	4.11601	2066.151 up	427.874 up	none	4.828 up
SpodoFrugi_C14524	670	TCTGCAGCATTGTTCTCTCCTAATACTAAAGCGTAGATGGTACGTAAACCAAAGACATTGAGGAAGTACCATGAAGCAGAGGACACCCATGATGCATCCAGGTAAGCCAGTTCTACTCCTCGTTGCAACATTGGCTTGAATCGGAGTGTTAAGGGGAAAGGCACCTTGGTGGTTAGGAAACCACTGAACATCCAGTTGATCCAGCCTCCAATGACAATCATAGGCAACACATTGGTCACATTGCCTTTCAACATATCAGTCATCATGCCAGGGTCAGTCATGGGATTCTGTGAAGCAGCAGCTCTCTTCTGAACCTTGAAGTATCCAGTCTCTTCATTGTTGAACCAATGACGGCGCATCGCAAACGACTGCCGAGGGATATACTTCCCGTTCTCACGT…	transmembrane protein 111-like	gi|512932551|ref|XP_004932573.1|PREDICTED: ER membrane protein complex subunit 3-like [Bombyx mori]	XP_004932573	5.05e-133	98	C:integral to membrane	integral to membrane GO:0016021	-	0	-6.89672	172	4.36235	0	-6.89672	165	4.11466	2064.223 up	2450.856 up	none	1.187 down
SpodoFrugi_C22186	343	TTCTCAGTGTAAGGTATAACGCCGACCAGGAAACCAGATATTATAACCCACAAGCCAGCGACGTAGAAAGCTGCGTCCCAATGTCCAGTAACGTCTCTCAGGGCACCAGCCATAGGTGGTCCAATAAGATGTCCAATACCCTGGCTCAATAGAACCAGTCCGTACGCCATTGTAAATCTTTCCAAAGCGATCAACTCCACCAAAATGCTCGGAGTATACGAATAAGAACTTGAGAACATTAACCCAAACATTACAGCATTCAATGCCAATATATAAAAACTATAGGGAGCTTCTGGGTCCATTATACGAATCAGAACTGGGAACAGGATTATGGTTATTCCAC	monocarboxylate transporter 14	gi|357606053|gb|EHJ64898.1|hypothetical protein KGM_19368 [Danaus plexippus]	EHJ64898	6.03e-51	92	P:transmembrane transport; C:integral to membrane	transmembrane transport GO:0055085, integral to membrane GO:0016021	-	0	-6.89672	33	2.99848	0	-6.89672	81	4.10864	2055.626 up	952.256 up	none	2.158 up
SpodoFrugi_C37636	623	GACATTACTATTAGTGCAATATTAACTGTAATATTTGAAATATAAACTAAAATATATCAAATATTTGTGTCAATAGTAATGTCTACATTGATATTAATATCCTCTATAAGACTAGTCATCTCTGTGCTACTTGTTTAATTTTTCCACAGCTTAAGCAATATAACTAATTTTTGGATACATACTCTCATAATAAATATAGCCTATGTTCGCCAAGTATAATATAGGATTCCATTGGCAAAAGATTTATTTTTAAATCGCTACAGTAGTTTTGAACTGTACTCAATGCAAACAAGAACACATTTTTCCCGTTTATAATATTAGTGTAGACAACGTAGTGCCAAATACACAATAAAATTCTGGTTACAACAAAACACGACCCTGTAATTTGCATTTATGTGT…	---NA---					-			0	-6.89672	141	4.18056	0	-6.89672	152	4.10119	2045.046 up	2160.704 up	none	1.056 down
SpodoFrugi_C27026	336	ATAGAGCCTGAATCTGCTTTTAAACTAATCGAGGATGCTGAGGTAATATCAGATGAAGAAAGCGTCAGCGGGTTGAAATATTATGGCGCAGCTGGTCATCTCAACGCCATGACGCGCAACGATGAGAGACTACAGCAAGGAAATGCGAACCTACAAGCAATGCAGCAGACGGTGGCGGGCCCCACGGCGCGTCGCATCGTGGTGTGTTACATGAAGTCGTGGGCGGCGTACAGGGCCCCTCCACTGGCATTCACGGCCGCACTAGTACCCAAATCTTGCACCCACCTCCACTATGCATTCGCCACTATGCATCCCCATACATACTCAGTTATTCCT	probable chitinase 2	gi|112983794|ref|NP_001036861.1|chitinase-related protein 1 precursor [Bombyx mori] >gi|13537190|dbj|BAB40771.1| chitinase-related protein 1 [Bombyx mori]	NP_001036861	1.38e-37	74	F:chitinase activity; P:carbohydrate metabolic process; P:chitin catabolic process; F:cation binding; F:chitin binding; C:extracellular region; P:cell wall macromolecule catabolic process	chitinase activity GO:0004568, carbohydrate metabolic process GO:0005975, chitin catabolic process GO:0006032, cation binding GO:0043169, chitin binding GO:0008061, extracellular region GO:0005576, cell wall macromolecule catabolic process GO:0016998	EC:3.2.1.14	0	-6.89672	1	-2.06822	0	-6.89672	80	4.10059	2044.197 up	28.413 up	none	71.944 up
SpodoFrugi_C11622	797	CAGATCCTGGCGTTCTCCGCTGTCCATACCTTCGGCTTGAGGCTCATTTACCCAGGATCTTTGACCGTTGTCAACTCTCTGCTGTGGGCCGCACTCTTACAAGGCAGGACTACACTTGTTGAAAATCACAATGGAAAGCGAGCGCGGATTGGAACAGCTGATGGGAACACCATTGACACGATGTTTGTGGATAACCGCACTCGCTCCCTGAAGGGAAAGACCCTGGTTGTTTGCTGCGAAGGCAACTCTGGATTCTATGAGATTGGCATCATGACCACGCCCATGAAGTGCGGGTATTCCGCATTAGGATGGAACCACCCTGGATTCGCTGGAAGCAGTGGCCTGCCATACCCATCCCAGGAGCACAACGCGATTGACGCCGTGATGCAGTATGCTATC…	abhydrolase domain-containing protein 16a-like	gi|512933669|ref|XP_004932848.1|PREDICTED: abhydrolase domain-containing protein 16A-like [Bombyx mori]	XP_004932848	4.94e-127	84	F:hydrolase activity; C:integral to membrane	hydrolase activity GO:0016787, integral to membrane GO:0016021	-	0	-6.89672	54	2.44055	0	-6.89672	194	4.09783	2040.286 up	646.844 up	none	3.154 up
SpodoFrugi_C6502	324	AATTCTGTGGACTTCGGGAGACGAGAGAGCATCAAGACTTCGATAAGTGTCAAAGAAATGCCAAGAAAGATGTCTGTTTTGGAGAAAATTGCTCTTTTTGAGGGTAAACTAACGTCTCCAAAACCGGAGCCTCCGACGGAAGACACGCCAACTGATAATCAGGAGCCGGTGGCTGTTCCTGGGCTTTCTGAAGAGGCGTATTTGAAGAAGATCCAAGAGTTGCAGTCAGCCAAAGTGCAGTTTGGCAAGATGGACAAGATGAATTCCGTGGTCCTGTCTGATGGGACGAAGATGCCTGTTCTGACTGTTGGCACGGCTTTGACG	seminal fluid protein cssfp011 isoform 2	gi|364023573|gb|AEW46861.1|seminal fluid protein CSSFP011 isoform 2 [Chilo suppressalis]	AEW46861	4.19e-11	55	P:oxidation-reduction process; F:oxidoreductase activity	oxidation-reduction process GO:0055114, oxidoreductase activity GO:0016491	-	1	-0.75086	32	2.98425	0	-6.89672	78	4.0919	2031.909 up	13.316 up	70.809 down	2.154 up
SpodoFrugi_C14779	677	AATACGGAATGGGTATGATGCGTGCGATGCGTAGGATGCGGGCCTGTAGACGCTTACCTTTATAGACTGTTGATGTAACGTGATGTAATATTAGAAATTCTTTACAAAAATGTAATCTCATTTTTCATAACCACCTTAAACAATTATAAAACCTATTACAATATACATAAGTTATACTTTACTAGTATTCAGATTAGTGAACTGTTCTTTATGTCCGTTGGTGATGTCGGCGGCGCTCTGTCGCTTCCTGCGCATGGCCGCGCGACGCACGCGGTACTGTTTGCGCGTCTTCACCAAGTACACTGCGAGAGCTATCGCTATCAGTAACGTTACTATGATACATGCTCCTAGGATTATGGTTAGGGAACTAAACTTCTGTAGACTGTTCTCCGTTGATGG…	leucine-rich repeat-containing protein 4c-like	gi|357603260|gb|EHJ63681.1|hypothetical protein KGM_06598 [Danaus plexippus]	EHJ63681	1.62e-26	75	C:integral to membrane; P:regulation of axonogenesis			0	-6.89672	103	3.60759	0	-6.89672	164	4.09089	2030.499 up	1452.489 up	none	1.397 up
SpodoFrugi_C37674	302	AAGTAATCGTTTTGGGGTTCGGCCGTCGAAAATATACTTGGTGAGAAGGCAGTTGGTGTATTGATTTCTAATTCATCTTCTGGTTCTTCAGTCACGGGTTTTGCAGGTTCATCGAGTGATTGAAGGCTCGGTCTTGGGGAGGCATCGACCGATTTGAATGATGGTCTTGCTAAGCCCGGCCGCCTGATTCTGGCTGGGCCGAGTGGGGAAGCTTGTAGACGTCCCTGTCTGAAACCTCCTTGCCTGGGACCGCCGACTGGGATCGCGCCCGGTATCTGCAGTCGTGGCGGGGCGGGTGAGTC	simila to cg8927	gi|389608365|dbj|BAM17792.1|similar to CG8927 [Papilio xuthus]	BAM17792	1.09e-46	89	F:structural constituent of cuticle	structural constituent of cuticle GO:0042302	-	0	-6.89672	0	-6.89672	0	-6.89672	73	4.08777	2026.112 up	none	none	2026.112 up
SpodoFrugi_C11847	323	CTTCAATTCAAAATGTTTAGTAAAGTGAACTCACAGATACTGGACGAAGACTATCAAAAGGAGATTTTGAATAATATGCTGACGGATGTAAGTCAAGAAATGGAGAAATTAATGGGAGACAAATATAGTAAATATGCCGTTTTTCAACAAGGCGACGCTTGGACTAACAATTTTATGTTCAGGTTCGAGGACGGTGAGTTACGTGAATCAGTCATGATCGATTACCAAGCTTCAGCAAGTATCAGTCCAGCTTCTGATCTTCTATTCATGTTCTTCAATTGCACAGATCACGAGACCAGATCTAAGAATTTCATTGCATGGTT	juvenile hormone-inducible protein	gi|512902654|ref|XP_004925428.1|PREDICTED: uncharacterized protein LOC101743675 [Bombyx mori]	XP_004925428	8.59e-19	70	F:transferase activity, transferring phosphorus-containing groups	transferase activity, transferring phosphorus-containing groups GO:0016772	-	0	-6.89672	114	4.8216	0	-6.89672	78	4.08637	2024.136 up	3369.509 up	none	1.664 down
SpodoFrugi_C5968	350	AAGCAGAAATGGGCAGAACAAATATTCAACAAAGTCAAAGAGGCTTACGAAGTGCTTTCCGATTCACATAAGAGAGCAATCTATGATACGCTAGGAAAGCGTGGTTTGGAGGTGGAGGGTTGGGAGGTAATATTTCGTACTCGCACACCTAGAGAAATCAGAGAAGAATATGAAAGGTTGAAGCGTGAGAGGGAGGAACGAAGGCTTCAGCAGAGTGCCAACCCTCGCGGCACCATCACATTATCCGTAAATGCTACGGACTTGTTCATGAAATATTACGATGAGTATGAGATTTTGGAGGATACAACTGTTATACCAAATATTGAGGTGTCTGGAATGACTATACAGCA	dnaj homolog subfamily c member 11-like	gi|512921177|ref|XP_004929816.1|PREDICTED: dnaJ homolog subfamily C member 11-like [Bombyx mori] >gi|378466182|gb|AFC01231.1| DnaJ-17 [Bombyx mori]	XP_004929816	9.35e-59	99	P:protein folding; F:heat shock protein binding; F:unfolded protein binding	protein folding GO:0006457, heat shock protein binding GO:0031072, unfolded protein binding GO:0051082	-	0	-6.89672	87	4.31583	0	-6.89672	82	4.07357	2006.257 up	2373.097 up	none	1.182 down
SpodoFrugi_C15764	514	ATTAGAGGAGAAGAAAAGAAAACGATAGTTTCCACTTCCCTCGGTGAATTTAATGCAGGAGACAGAATGACTTAAGCCACAACAGAGACTCCACAACTGGGAGAAGCCCAGTTGCCAAGCACCACGGAAATTTTACTTAAAACTAAAATACTAAATGGGTCCTATGCGTGAGCTGTTATACTTGCTTCTAATAATAGGTATGGCAAAAACGGCTAAACGAACGGAAATTTGCTCGAGACTCCACAAGGTCCGTATAATAAACTACACTTGATGAAACAATTAAATTAATATTGCATTTATAGACTGACGGAAGCATATTTTATATTTGAATCTGTGTGACGGAAGCATACAATTTAGTATAACATAGCTTTTTTATGGGGGAAAATCATCCAATGACTT…	---NA---					-			0	-6.89672	103	4.01891	0	-6.89672	121	4.06147	1989.501 up	1931.677 up	none	1.029 up
SpodoFrugi_C22212	468	CATTAAGCAATATCTATTTATCTTAGTCTTAAGCCAGTCTCAGTAATATATTTTGTATGAATCTTACCGCCCAACGCATAACAGCAACGAGATTAAATCAATTTAAAATAAATAAACCTTGATTACTATGGCATAAGGATGAAAACGGCATGGCAAAGAAGATTGACGACAAACCTATCTTTGGTGTGCTATTATCAACCATATGCCAAAGCAGTTAAGATTTATTTTAAATTGCGGGGTCGAATCAAAAATATATCTTAGCAAGCAAATCTATAGAAAATATTATTCAGACTGGCTTTTAATGTATTACTTGTATTTTATTTAGTAATTTAGGTATGTAAAGTGTGATTTGTGTAATGTTCCATTTGTATTCCGTACTATGTAGATATAATTATCCAA…	---NA---					-			0	-6.89672	56	3.26109	0	-6.89672	110	4.04735	1970.128 up	1142.369 up	none	1.724 up
SpodoFrugi_C12726	1496	GAGTTGGAGAAAATGATGGTAGGAGGCAACGGGAAGGCTCGAGACTTTTTCGAGAGTTCGTCGGACTACAAGCCCGGCATGACAATACCTCAGAAGTACAACACTAAAGCAGCTGCTATGTACCGGCAAAAGATTGCGTTCATGGCCGACGGTAAGCAATGGCATGAAACTGACTTCGTCCCAGAGGTTCCCCAAAAAAGCGCCGTGTGGGATTCTTATGATTATCTTTCTTCGGAACAATCGGCCACCTACCACCAAACCGACTCCGACGACCTCAGCAGTTATCAGTGGTCGGCATCACCACAGAAATCTCCTTCGATGCCCCAAAGTCCCAGCAATGAGAACACCATGGACAACACCTTGGCCTCACTGGCTTCTGGATGGTCCCTATTTACTTCA…	adp-ribosylation factor gtpase-activating protein 1	gi|357622619|gb|EHJ74045.1|putative ADP-ribosylation factor GTPase-activating protein 1 [Danaus plexippus]	EHJ74045	3.18e-78	73	P:transport; C:Golgi membrane; F:protein binding; F:zinc ion binding; P:regulation of ARF GTPase activity; P:positive regulation of GTPase activity; C:synapse; F:ARF GTPase activator activity	transport GO:0006810, Golgi membrane GO:0000139, protein binding GO:0005515, zinc ion binding GO:0008270, regulation of ARF GTPase activity GO:0032312, positive regulation of GTPase activity GO:0043547, synapse GO:0045202, ARF GTPase activator activity GO:0008060	-	0	-6.89672	191	3.37555	0	-6.89672	338	4.04224	1963.157 up	1236.697 up	none	1.587 up
SpodoFrugi_C11859	265	TGACTAGTTATCATCCCCATGTTTCAATTAATTAAGCATGTTTTAAAAACATGATAACAATATACATATTATAATAATATCGAGAGTAAATATGGCCGCTACTATAAGGTACGTTCGTGTTGTAGACCAAGTTACGCTAGTCGTCTGCTTTGGGTAGGTAGTACATGGAATCTATGAAGTACTTCGTGATGTCTGACACCAGACTCCTGTCCGATATCTCTTGAGCTACGCCGTATATCGCCATCTTCCCCTCGACGGGTTCCTT	sphingosine-1-phosphate lyase-like	gi|357604806|gb|EHJ64334.1|putative sphingosine phosphate lyase isoform 1 [Danaus plexippus]	EHJ64334	1.1e-14	90	F:pyridoxal phosphate binding; P:carboxylic acid metabolic process; F:carboxy-lyase activity	pyridoxal phosphate binding GO:0030170, carboxylic acid metabolic process GO:0019752, carboxy-lyase activity GO:0016831	EC:4.1.1.0	0	-6.89672	51	3.95587	0	-6.89672	61	4.01724	1929.441 up	1849.087 up	none	1.043 up
SpodoFrugi_C7808	263	TTCGTTTATTTTATTAGATATGATTCATAACACTTCAAACTGACCAATGTGCACTGCTTAAAATACAGTCCAAACTTCAAGCAGTCGACGTCTATGCGAAAGATCATCGATAATAGTGAAGCAAGCCGTTGCTACTTCTTGATGAGTTGTACGACATCCTCGTCCTGCACGGTGTGGCCGAGTCCGACTCTCTGCGGGGAGTATTTGGTGCTGGTACCCCAAACTAAGGCATACTTCAGGGCTGCTGCCAACGTGCGGTGAAT	developmentally-regulated gtp-binding protein 2	gi|512932547|ref|XP_004932572.1|PREDICTED: developmentally-regulated GTP-binding protein 2-like [Bombyx mori]	XP_004932572	1.74e-17	93	C:mitochondrion; F:GTP binding	mitochondrion GO:0005739, GTP binding GO:0005525	-	0	-6.89672	43	4.03756	0	-6.89672	51	4.01683	1928.893 up	1956.808 up	none	1.014 down
SpodoFrugi_C21462	531	GACAATATTATTTTTAAACTAAACCATGAAACTCCTCGCCATATTGCTGCTGACGGTGGCAGCAGTGTCCGCGGCACCCAGGAGTGCGACCAGGGTGCAGCCCGTCACTGCACACATCACCTCTCTCACCGACAAGGATGCTAGGAGCAAGGCTCGTGTACATCCAGCCTTCGCTAACGCAGGTCGCGTAGCTGGTGTCGAAGTGTGGAGAATCCAAGATTTCGATCCCGTTGCGGTTTCTGCGGCTGATTTCGGCAAGTTCTACAAAGGAGACTCATATATTGTGTTGAAGACGACGGCTGACAAGCGCAACAACTTATCCTGGAACATTTACTACTGGATCGGCAGTGAATCGACACAGGACGAGTCTGGTGCGGCCGCCATTTTAACTGTTGGCCT…	gelsolin precursor	gi|357608917|gb|EHJ66212.1|hypothetical protein KGM_17939 [Danaus plexippus]	EHJ66212	2e-78	81	C:cytosol; P:cell-cell adhesion; P:sarcomere organization; P:endoplasmic reticulum localization; P:photoreceptor cell morphogenesis; C:presynaptic cytoskeletal matrix assembled at active zones; C:integral to membrane; P:spermatid development; P:phagocytosis, engulfment; F:actin binding; P:mitochondrion localization; F:transporter activity; C:actin filament; P:nucleus localization; P:inter-male ag…	cytosol GO:0005829; cell-cell adhesion GO:0016337; sarcomere organization GO:0045214; endoplasmic reticulum localization GO:0051643; photoreceptor cell morphogenesis GO:0008594; presynaptic cytoskeletal matrix assembled at active zones GO:0048788; integral to membrane GO:0016021; spermatid development GO:0007286; phagocytosis, engulfment GO:0006911; actin binding GO:0003779; mitochondrion localiz…	-	0	-6.89672	21	1.85544	0	-6.89672	115	3.97636	1875.533 up	431.185 up	none	4.349 up
SpodoFrugi_C31194	278	TTGTCGCAGAACTTGCGACTCTCCCGCGGCGTGTCGCCGTCCGCGTCCGCGCCGCGGTGCTCGGCGCGCAGCGCGTGCGACGGTACACTGTCGTCGATCGACTCTAGCGCGGACTCCACGGACCGCTTGCTGCGCTCCTCTAGTCGGTTGTGTTGTAAGTCAGGCACGGCGTGGGCTTCGGGCGCGTGAGTGGGGGCGGGGTAGCTGGGCCCCGCGGCGGCGGCGGGGTAGCTGGGCCCCACGGGACTGGCGGGGGCCCGGGGGGGGGGGGCCCCGGG	spatzle 6	gi|357606946|gb|EHJ65295.1|spatzle 6 [Danaus plexippus]	EHJ65295	6.03e-07	65	-			0	-6.89672	5	0.52709	0	-6.89672	62	3.97161	1869.366 up	171.707 up	none	10.886 up
SpodoFrugi_C34767	281	ATGCCCAGGTACTCATACCCAGCGTCGAGGTAACCCTCATTCACCATCAGATCTGCTGTCCTCTTGATTAAATTCTCGCTGATACACTCATTGGGGTACTTCTTGCAGTCTGTGATGCAGCGGAAGCGTTCCCAGGTGAGCCAGCCCATTGGAGGAGTGAGGGCCAGACCATTGTCCAGGGCCAGGCTCGAAGACACTCCCGCGAGGAATATTAACGTCCCCAACATTGGCTAAAAACCACCCTGTTCCTAGTCTTGCTCGTCGAGCCGGAGCCCCGGTAA	isoform a	gi|114051916|ref|NP_001040191.1|alpha-N-acetylgalactosaminidase precursor [Bombyx mori] >gi|87248331|gb|ABD36218.1| alpha-N-acetylgalactosaminidase [Bombyx mori]	NP_001040191	9.57e-33	92	F:cation binding; F:alpha-galactosidase activity; P:globoside metabolic process; P:galactose metabolic process; P:glycerolipid metabolic process	cation binding GO:0043169, alpha-galactosidase activity GO:0004557, globoside metabolic process GO:0001575, galactose metabolic process GO:0006012, glycerolipid metabolic process GO:0046486	EC:3.2.1.22	0	-6.89672	2	-0.81033	0	-6.89672	62	3.96002	1854.410 up	67.949 up	none	27.290 up
SpodoFrugi_C13423	416	GTTATAATGAAGTTAGCGACTTGTTCCAAATACACTTGAGGTAAATTATTTTTGTGTATAAAGGCTTGGGCAGCTACCCAAGGGTCTTCAGTCTTGTTGAATGGGAGTTTTATTGGCGGAGCACCGTCCTTGATGTCCACGCTGAATACAAAGTCGTATTCCTTCCCCTGGTACATAGTCTTCCCCTCGCTAGAAGGTGGTGTCCCCATGACGTCACCGATCTCGTTCCACGTACTCTCCGCAGCGCTCCACGAGTAACACTTCACGTTGGTACCGCGACGGACTAGCTTCGTTTGTCCGTCCGCCTTGCCCGGCTCTAAGAGGACTTCTGGACCTGGTAATTCAGATAACTTGAATCCTCCAATCTCCTGTTGTGTGGCAGCCTGCATCTTGGCGACG…	phospholipase a-2-activating	gi|512930116|ref|XP_004931987.1|PREDICTED: phospholipase A-2-activating protein-like [Bombyx mori]	XP_004931987	1.67e-77	93	F:myosin heavy chain kinase activity; P:serine family amino acid metabolic process; P:phosphorylation; C:myosin complex	myosin heavy chain kinase activity GO:0016905, serine family amino acid metabolic process GO:0009069, phosphorylation GO:0016310, myosin complex GO:0016459	EC:2.7.11.7	0	-6.89672	48	3.31809	0	-6.89672	84	3.93875	1827.271 up	1188.406 up	none	1.537 up
SpodoFrugi_C9778	251	TCCCGTAAGGAATCACTCCGCAGGCTCACTGAAATGCACTGCGAAGACATCCGTAACAATAAACTAGCTGACTACCGCAACTTACTGGAAAGTCAACAAGGTCCGTTCTTGAAGGAGAAACTAGAGAGTTTGAAGTTCATACGGAGTGAACAGATGGAATTAAAGCTACCAATCACAGTCACTGAGCAAGATATCAAGAAGGTAGAACAGCAGTTAGAAGAATGGACGAAGAAGGATCAGGTCAAACAACA	28s ribosomal protein mitochondrial-like	gi|357623789|gb|EHJ74813.1|hypothetical protein KGM_09253 [Danaus plexippus]	EHJ74813	1.02e-36	90	C:mitochondrial small ribosomal subunit; F:structural constituent of ribosome; P:translation; P:regulation of growth; P:ribosome biogenesis	mitochondrial small ribosomal subunit GO:0005763, structural constituent of ribosome GO:0003735, translation GO:0006412, regulation of growth GO:0040008, ribosome biogenesis GO:0042254	-	0	-6.89672	55	4.13391	0	-6.89672	54	3.93125	1817.800 up	2091.959 up	none	1.150 down
SpodoFrugi_C37775	281	ACCCGGGTCGACATCGCTTATAAGATCATGCAGCTCTGCCTGCGAGAGATGTTTGTGCTGCGTTGCATGCAAACTGACCCCAACTGGGCCAACTTCTTCTACAATCCTAATACTAAACAGGTTATCCTGTTAGATTTCGGCGCCACTCGAGAGTACTCGAAGGATTTTATGGATCAGTACATTGAGATTATTCACGCGGCATCCCGCGGCGATAGAAAGGCCATCCTCGAAATGTCACGCGAGATGAAGTTCCTCACTGGCTACGAGTCAAAAATAATGGA	chaperone activity of bc1 complex- mitochondrial-like	gi|512933841|ref|XP_004932891.1|PREDICTED: chaperone activity of bc1 complex-like, mitochondrial-like [Bombyx mori]	XP_004932891	2.43e-51	93	F:kinase activity; P:phosphorylation	kinase activity GO:0016301, phosphorylation GO:0016310	-	0	-6.89672	43	3.75632	0	-6.89672	56	3.92054	1804.348 up	1610.221 up	none	1.120 up
SpodoFrugi_C37713	260	TTCAGCGCCTTGACCTTCCCGGTATGCCTAACATGGGGTCCCCTACACAGGTCAATGAGGGGTCCACACCGATACACCGTGGTTTTCGGGGTGTTCACTTTCTCGTTCAGAATGCGCACTTTGAACGGGTTGTAGTCAAACATTTCTAGCAACTGTTCCTTCGTCAGTTCGAGGCGTTCAAACGGCTGCTTCTCTTTCGCTATTTTCTTTACTAAACCTTCTAGAACGTGGAAGTCTGTTGAGGATATTCCTTTCTCAGG	threonyl-trna cytoplasmic-like	gi|512936196|ref|XP_004933459.1|PREDICTED: threonine--tRNA ligase, cytoplasmic-like isoform X1 [Bombyx mori]	XP_004933459	5.47e-49	97	C:cytoplasm; F:threonine-tRNA ligase activity; F:ATP binding; P:threonyl-tRNA aminoacylation; P:glycine metabolic process; P:L-serine metabolic process; P:threonine metabolic process	cytoplasm GO:0005737, threonine-tRNA ligase activity GO:0004829, ATP binding GO:0005524, threonyl-tRNA aminoacylation GO:0006435, glycine metabolic process GO:0006544, L-serine metabolic process GO:0006563, threonine metabolic process GO:0006566	EC:6.1.1.3	0	-6.89672	36	3.54733	0	-6.89672	52	3.91754	1800.598 up	1393.067 up	none	1.292 up
SpodoFrugi_C26855	509	GCCGTTCCCGCCAACAGAGTCTGTGGAATACATTACTAAGAACGGATCACTTGTTTAGGAAAATACTAATCACATTTTTGTACTAACCCCATACCTATTAAGTAGATAGCCAATGAAGTAATATTCCTAAAAAATCTTGCGTAAGTGCATAATATAATTGTGTACCCTTATGTAATTATACACAAACCTACAAGAAAAGAGCGTACTCCTTTTTAACGGCAAGGCACCTGTGACTCCTCTGGTGTTGCGGGTGTCTATGAGCGGCCCTGATCGCTTACCATCAGGTGACACGTGTGCTAGTTTGCCCCCTATTCCATAAAAAAATAAACGATGGAAAACACATTTTATTGATTGATTTATATCACTATTTACCTAAAGATCAAAAATAGGTTTTACGAG…	odorant receptor partial	gi|379070080|gb|AFC91751.1|putative odorant receptor OR43, partial [Cydia pomonella]	AFC91751	1.68e-05	67	-			0	-6.89672	139	4.45862	0	-6.89672	109	3.91302	1794.966 up	2619.978 up	none	1.459 down
SpodoFrugi_C8645	765	ACTATTGAAGCCATGAAGAAGGTAGAAGAGATTAGACAAAGGAGAAGTAATAACCACATTATGCAGCGGCTAAGGAAGGGCCGAGAAGTAGAATGGCAGCGAGATGTCAGAGAAGTTCAACGAGATATCTCACTTATCAAATCACCNNNNNNNNNNNNNNNNNNNNNNNNNNNNNNNNNNNNNNNNNNNNNNNNNNNNNNNNNNNNNNNNNNNNNNNNNNNNNNNNNNNNNNNNNNNNAGATATTGAACTGTAGTAATAATCATTGTAATACAGCATTTAAATTTTGCAAGTTTCGAGTTACACAAATTCTAGCAGGAATACAATCTTTTATTTTTATTTTAGATTTTAGACTAAATCACTGTTGTTTAAAGTGTTTAACCTGATTGACTGATTTATTT…	probable ribosome biogenesis protein rlp24-like	gi|268306424|gb|ACY95333.1|ribosomal biogenesis protein RLP24 [Manduca sexta]	ACY95333	2.99e-21	100	C:ribosome; P:ribosome biogenesis	ribosome GO:0005840, ribosome biogenesis GO:0042254	-	0	-6.89672	116	3.60276	0	-6.89672	163	3.90577	1785.968 up	1447.640 up	none	1.233 up
SpodoFrugi_C10593	390	AGGTAGAAAGTCTTCCAAGCATGTTCACAGAACTTGGTGAGGCTCGATGTTTTGTCCTGGTTGCGGCGGAGGCGCCACCATCGCTCCACTTGCCGTTCTGACATGTCCAACTGCTTGGCAAGAGCAGTAGTATCTTTGATGAGGGCATTTTTCCTATAAGCGGTCTCCAGTACAGGAATGTGTTGTAGATTTTTCTTCTTCTTGTTACGAATGCCTAAAGCTAGGCCGAGGGGTATAAAACAGTATATGTTCAATACATATCTGAGGACGAGTAAGCCGATCGTCAAAGGTATAACGTAGTAAAAATCTGACACATCAGGATGTAACACAGTTGTGTCCGGTCCATTGGTCACATCAGCCCACTTCGCGCCACGAGGCAGCCACCAGCGC	isoform b	gi|512917746|ref|XP_004928963.1|PREDICTED: ceramide synthase 6-like isoform X1 [Bombyx mori]	XP_004928963	8.48e-34	67	P:SREBP signaling pathway; C:integral to membrane; P:triglyceride metabolic process; F:sequence-specific DNA binding; P:negative regulation of lipid catabolic process; F:sequence-specific DNA binding transcription factor activity; P:ceramide biosynthetic process; P:positive regulation of lipid biosynthetic process; C:plasma membrane; C:transcription factor complex;	SREBP-mediated signaling pathway GO:0032933; integral to membrane GO:0016021; triglyceride metabolic process GO:0006641; sequence-specific DNA binding GO:0043565; negative regulation of lipid catabolic process GO:0050995; sequence-specific DNA binding transcription factor activity GO:0003700; ceramide biosynthetic process GO:0046513; positive regulation of lipid biosynthetic process GO:0046889; p…	-	0	-6.89672	56	3.52412	0	-6.89672	83	3.90406	1783.861 up	1370.843 up	none	1.301 up
SpodoFrugi_C19240	656	GGGATCTCCTTCTTCGTTTCGGCCTCCGGTTCCTTCTCGTTCTTCTTAGCATCAGGAGTGATCTGAATTAGAGACAATTGCTCCATGCTCTGTCTTCGAACTCGCAGAGCGTTGAATGGGGTGCGCGGTGCGCTGTCATCGTCGGAAGGAGGCGCGGGAGGAGAGTCGTCCGCCTCCGCCGGCATCCCAAGCACCTTGCGGAGATCGCCAATGTTCATCTGAGCAGTCGCCATGCCCAGGACGTCACCGAGTTCTTTGGATATGTTGTAATGTTCGTTGGCGAAATAGAGCGCTTTCTCATGGTTGCCGAGCGCGGCGTGCGCGTTGCCGAGCGACCAGCAGGCGCGGCCCTCTCCGACGCGGTCGTGCAGGCGGCGCGCGGCGGCCAGGTGGCGCGCG…	g-protein-signaling modulator 2	gi|357605401|gb|EHJ64589.1|hypothetical protein KGM_21607 [Danaus plexippus]	EHJ64589	2.77e-116	91	F:identical protein binding; P:regulation of G-protein coupled receptor protein signaling pathway; P:establishment of mitotic spindle orientation; F:GDP-dissociation inhibitor activity	identical protein binding GO:0042802, regulation of G-protein coupled receptor protein signaling pathway GO:0008277, establishment of mitotic spindle orientation GO:0000132, GDP-dissociation inhibitor activity GO:0005092	-	0	-6.89672	42	2.65605	0	-6.89672	111	3.87643	1750.017 up	751.054 up	none	2.330 up
SpodoFrugi_C30865	260	GATGTTTTTATCTATATGACATATTTTTTGGTCACTAAATGGTGCAAATGTAGCAAGAGGTTTTTTGTCCAATCATTGCAGATGTCAAATATTGCATGTCCAATGGTGTGACACTAGCCAATTCTCTATTGGACGAAAAGACGAGAGGTTCACACTAACGTCATCTGGTGAGCAAAAATACAGTTACACTCATTGAGAATTTATATCCGAAAGGTATTAGATTTTTTTATATGTACATATATAGCATGTGACTTATTAGT	---NA---					-			0	-6.89672	44	3.76116	0	-6.89672	54	3.86887	1740.876 up	1615.636 up	none	1.077 up
SpodoFrugi_C19684	318	GGAGCGGAACCCGATCCACAGCCTATCATGCGGCGGCGGCGGCAGGTTGATGGCGAGTCTGCCCTCTAGGGCGTGCACCTCCAGGTGTAGCTTGATGTCTGTGTTCGACAGGCCTTCCATCGCACGCTTCACGTACTTGTAGTCTGTTACCTGTTGGAAGTATTTGTTCGTGGCTATCTTGTCGACCATGCGCAAGAACTTCTTTTTAGACGATGTTCCCTCGGTCGTATTACTTAACGAACCGCACTCGGATCCTATAAGGGTTTCGTTACTGTCCACAGGTTGAACCGGCGGACTCTCGTCGTCACTGCTCGACTC	testis-expressed sequence 2	gi|512911008|ref|XP_004927310.1|PREDICTED: testis-expressed sequence 2 protein-like [Bombyx mori]	XP_004927310	6e-49	87	C:membrane; F:phospholipid binding	membrane GO:0016020, phospholipid binding GO:0005543	-	0	-6.89672	14	1.88162	0	-6.89672	65	3.86787	1739.660 up	439.080 up	none	3.962 up
SpodoFrugi_C35259	323	TTTTTTTTAAGTATTGATTGAGCTGTTTATTTGTTAATTGAAACTTTCATGTTCATCATAAAATAATTTTACGTATGGCATTTTATACCAGTCAACCTTTAAGTACAAATATCTGCGAAAAATAAGATACGTAGCTTTAATTACATATGTTTATATGCTGAGTTTTTATTAATTACAAAGATAAATAGAACTTATCTAAGCATGTGATTGTAGAATGAATGAAACATGTACCTATTCAAACGAGATATTGTTTTACAGACAAAGTAGTTGGCGAGGAGTTTCGATAAAGTATGTGTGCAAGGTGATCACGCTGCTGTTGCCCA	---NA---					-			26	2.47872	264	6.0331	0	-6.89672	67	3.86705	1738.681 up	11.748 up	664.188 down	4.487 down
SpodoFrugi_C26201	254	CAGATAAACAGCGACATATTCTCTAACACCCCTAACACAGGGACGCCGAGTTTGGTGCAGAACTGTAGTTCCTTCCTGACATCTAGCAAGGCCACCTCCTGCGGCGTCGTCACTACCAGCGCACCATCCAGGCCAGCTGATGTCAGGTATTGCACTGCTGAGAGGTGCTCGTCCGAAGTGCCTGGAGGTGTGTCTATTAGCAAGTAATCCAATTCTCCCCAATCTACTTCGCTCAGAAATTGCTTGATCATACC	cytosolic fe-s cluster assembly factor nubp1-like	gi|260819425|ref|XP_002605037.1|hypothetical protein BRAFLDRAFT_85183 [Branchiostoma floridae] >gi|229290367|gb|EEN61047.1| hypothetical protein BRAFLDRAFT_85183 [Branchiostoma floridae]	XP_002605037	9.68e-41	92	C:cytosol; F:nucleoside-triphosphatase activity; P:cell growth; F:signal transducer activity; P:iron-sulfur cluster assembly; F:metal ion binding; P:cellular iron ion homeostasis; F:4 iron, 4 sulfur cluster binding; F:ATP binding; P:G-protein coupled receptor signaling pathway; F:GTP binding; C:plasma membrane	cytosol GO:0005829; nucleoside-triphosphatase activity GO:0017111; cell growth GO:0016049; signal transducer activity GO:0004871; iron-sulfur cluster assembly GO:0016226; metal ion binding GO:0046872; cellular iron ion homeostasis GO:0006879; 4 iron, 4 sulfur cluster binding GO:0051539; ATP binding GO:0005524; G-protein coupled receptor protein signaling pathway GO:0007186; GTP binding GO:0005525…	EC:3.6.1.15	0	-6.89672	52	4.03585	0	-6.89672	52	3.86206	1732.670 up	1954.492 up	none	1.128 down
SpodoFrugi_C11643	1297	AGCTCTGGGATCTCGCTCTATTAAGCTATTTATCGAAAACCGGTGAAGTTGGTTATACATTGCGTTCTTTTGAATTTGAATTTAACGGTCGAATTGTTCTAAAGAGGTTATGAATTAACAAAATAGTTGAGCTAAGGGCTTTTGGTTACTTCATTGACAATGAAAATAGTTTTTTTTTTTAATAGATTGATTGCTTATGACTTATATCTTTTATGAATCACATTTTTATTTTAGTCAACTAACGATTTATCAAAATATTTCACACTAATCGTTGGGTTTGTCACTTAATATTGATTGATTGATTGATAAAAATTGGCTTTCTCATTATTAAAATATAATTTCTTGTGATAATTCTTTTGAACCAAATTCAAAGGCGCAATGTCTAGTCAGTTATAGCAC…	---NA---					-			2	-3.22729	71	2.13288	0	-6.89672	268	3.86148	1731.978 up	41.074 up	12.723 down	3.314 up
SpodoFrugi_C34186	428	CAAAGATGCTCGAAGGGGAAGAGATTAGGGCTCAGGATGACCAGCTGCCACCAGTTCATGCGGCACATGTCCCGTTCTCTCTTCACCACAGCGTCCCACATCGGTCCAGACCCCATATGGGGTACCCAAGTCATGGCTAGTCCCATCACTACTAGTACTGCTGGCATTAACCTCAACCATCTATTCACGAGTGCCATGGGGACAGTCTTCAATGTAAATGGATGAGACTCAGCGTACACCAGCATCTTGTAGGCCATGAGAAACCCTCCCATCACGAAGAAGATCTGGACTATCACACGAGCGTTGAAGAGGAGAGCTTTGAAGAAATCGTCGTAAGAATTCTCAATAAACTCTGGGTTAGCTGTGTACCCGTAGCCGATGAAGATCATTGAGTGCAGA…	nose resistant to fluoxetine protein 6-like	gi|459352856|gb|AGG55004.1|acyltransferase OPGC1 [Heliothis virescens]	AGG55004	4.85e-94	99	F:transferase activity, transferring acyl groups other than amino-acyl groups			0	-6.89672	27	2.58263	0	-6.89672	77	3.84122	1707.828 up	713.790 up	none	2.392 up
SpodoFrugi_C29690	666	GCTCAATGATCGACCATTCTGACACAATTGTAATAGCAGACTAAGGCCCCTGTACCTATGTTGTTGTTTTTCTAATGTTGGTAGAACGCTTGCGATGTTTTTTGTAGGACAACGCCATCTAGCGGTGGGTGTTTTTAATTAAAATTGAATGTATTCTGTATTGTAGATTATAAAGTATTTTTACATATCGTTTTTTGTAAGTAAGCTAAACAAGTCCTGTTTAGTACGAGTTTGCTTGACGTTTAAAGTAATCGAAACGAGAGCGTGTTCGGCGTCCTAATTGACCGACGCGAATGAATCAACCAATCAGAGCACCGAACGCGTTCTAGTTTTGATATTGTAAAAGCAAACTTATACTAAGGGTACAGAGGGTATAGCGAGTTCGAAACAAGACCGCGT…	---NA---					-			0	-6.89672	80	3.26665	0	-6.89672	135	3.83379	1699.054 up	1146.779 up	none	1.481 up
SpodoFrugi_C2918	566	GGCCAGATAGGCCTTCTTATCGTAGCTGGGAGAAAGAAGTGCATGGGATTTAGGTTTGAGGAAGACAGTTCTTTATATGACTCTCTTTGAGAGGGTGATATTTCTGTCGGTGAAGATTAAATGTAGTTAGGTGACTTAGACACATCGGCATACGACTTTTTGACCTTAGGAAATATTTGGCTTACTTCCGCATAGGTAATAGCTTCTTTTATCATCAGGTATTCTTCTGGCGCCCCAATTTAGGGCAAGTAATGTTGTTAGCACAATGGTTGCCATTGTAATTAATGCAATGTGCAAATTCCTCTGATACTAGACATCCATTGCTAGGATGATCCTGACCACATCTGAAACAACGTGGTTTGGAGCGGCATAGGTGCCCAAAACGACAACAGTTGTAAC…	reverse transcriptase	gi|512909536|ref|XP_004926945.1|PREDICTED: uncharacterized protein LOC101740280 [Bombyx mori]	XP_004926945	5.21e-18	60	F:RNA-directed DNA polymerase activity; P:RNA-dependent DNA replication; F:RNA binding; F:zinc ion binding	RNA-directed DNA polymerase activity GO:0003964, RNA-dependent DNA replication GO:0006278, RNA binding GO:0003723, zinc ion binding GO:0008270	EC:2.7.7.49	0	-6.89672	89	3.65517	0	-6.89672	114	3.83161	1696.490 up	1501.197 up	none	1.130 up
SpodoFrugi_C37008	292	AAACTTTCAAAATATCATCAGTAAAAGCTATATTTTTGAAATAACTATCGTGAGACATACTAAATTAACTAAAAATCACGGTTTACTCACGTATTATAGAGTAGGTATCATTATCGTATTACGTATCATTTCGAGTCACAGCGGGACTCTTCATAATGGCCAGCAGCCTACTATGGTAGGTTGCGCGACGACGCCGCGTTTGCGCACGCTGCTCAAGATGAAAACTCCCTTTTTGACTCGAAACTAATAGAGCTTTTCTCCATTAACGTACGTGAGTAAATCATGATTTTTA	---NA---					-			0	-6.89672	67	4.20036	0	-6.89672	59	3.82917	1693.623 up	2190.565 up	none	1.293 down
SpodoFrugi_C11402	302	GCCTGGGTGCGCGCCGACCAACTCGGCCAACACCACGCCGCAGAACACGCGCTCAGAATCACCAAGCTACTGTTCTTCGGCACTGAGTACTTGGTGGGCGTGGAGCCTCCGGTGCTAAAGTTGGAGTGCCCGGCGGACGCGTCCCCGAGATACGTCAGCGCGGTGCAACGGGCGCAGCCACTGCATGCACCGCTGCAACAACTGTCTGAAAATTCCGAGGATGAAAGCAATACAAGCGGTGGTGCTAGCGAGGCGCCCAGCCACAGCGAGGGAGTCGAAGCAGAGGGCACGGACGAAACGAC	telomerase-binding protein est1a-like	gi|512900419|ref|XP_004924887.1|PREDICTED: telomerase-binding protein EST1A-like [Bombyx mori]	XP_004924887	1.57e-28	70	-			0	-6.89672	28	2.89305	0	-6.89672	61	3.82869	1693.052 up	885.147 up	none	1.912 up
SpodoFrugi_C6089	376	CTCACTGGCTACTGGTTCTTCATCTTGATGTTTCCTCTTTTTTTTCTTCTTCTTTTTACTCTCAACTAAGTTCTCATTATTTTCATTGTCAACAGTTTCATTCTCTTCTGTGTTAGCTAAAGAAAATGATTTGAAACCAAATCCTTGATGAGTTTCTTCCTCGTCCTCTCTATCCACAGTTCCTGAGAAGCCTCGGAATGAATAGTCAGTGTTTTCGTCATCATTTGTAGTGTTATTTTGTATGTTAAATTTATTTTTAGATTTCATAGCGGCCAGTTTACTCTTGAAGTAATCTTCCATGCTACCGCCTTCTTTAAACACTTTATCAACTGGTGTGGAGTCTTTTTCATCCTTCTCTTCACTGGTTTCAACTTTT	pin2 trf1-interacting protein	gi|357602391|gb|EHJ63380.1|PIN2/TRF1-interacting protein [Danaus plexippus]	EHJ63380	9.78e-07	58	F:nucleic acid binding			0	-6.89672	16	1.76951	0	-6.89672	75	3.82807	1692.332 up	406.252 up	none	4.165 up
SpodoFrugi_C37628	332	TTGAGTTGCTCGCAAATGGTGTCAGCACTCTTGCTCGTGGTCATGCGTGGAATATCTCCCATAGTGTTGCTGACTTTGTAAATGGTCTCTCCATATCTCTCAATGTAAGACTTCATGCCCTCTGCATTCAAGTGTGCAGTTTCTAGGGATCCAAGGAAAGCGTATCTCATTCCAAGACCTTCAGAGATAACTTTGTCGATGTCTTCTACATTCACAATCTTGTTGTCAACCAAACGCCAAACTTCGTCCAGAATAGCGTACTGAATACGGTTAAGTACGAATCCATCAATTTCACGGCTGAGGGAAACGGGTTCTTGTCCAATCTCCAACAT	lambda-crystallin homolog isoform x3	gi|512929925|ref|XP_004931943.1|PREDICTED: lambda-crystallin homolog isoform X3 [Bombyx mori] >gi|512929929|ref|XP_004931944.1| PREDICTED: lambda-crystallin homolog isoform X4 [Bombyx mori]	XP_004931943	1.7e-51	94	F:NAD+ binding; F:3-hydroxyacyl-CoA dehydrogenase activity; P:oxidation-reduction process; P:isoleucine catabolic process; P:leucine catabolic process; P:lysine catabolic process; P:tryptophan metabolic process; P:valine catabolic process; P:fatty acid biosynthetic process; P:benzoate metabolic process	NAD+ binding GO:0070403, 3-hydroxyacyl-CoA dehydrogenase activity GO:0003857, oxidation-reduction process GO:0055114, isoleucine catabolic process GO:0006550, leucine catabolic process GO:0006552, lysine catabolic process GO:0006554, tryptophan metabolic process GO:0006568, valine catabolic process GO:0006574, fatty acid biosynthetic process GO:0006633, benzoate metabolic process GO:0018874	EC:1.1.1.35	0	-6.89672	69	4.11184	0	-6.89672	66	3.81833	1680.940 up	2060.197 up	none	1.225 down
SpodoFrugi_C17643	281	CTGCCGGGTATCCGGCGGCGAATGTACGTTACGACGTATCGGTGCGTGCGAAAGCAAACGACATAGCTATACACTTTACCGACGGCTATCCGGAAAAGGGAGTGAATGAAGAGGGCCTTAAAACTTTGTTGTGACAATTCACTACTACAAACGAAGTTAATAATTCCGTTAACGCAGACCTTGTCGGAGTCGACGTTGCCGGGCCCTTCGTTGCATGCAGCCCCAGAGCATCTGCGCACTTTGTACACGAGCATACAGCAGATTATTGCGAGACTAGCCTT	---NA---					-			0	-6.89672	41	3.54722	0	-6.89672	55	3.81481	1676.844 up	1392.970 up	none	1.203 up
SpodoFrugi_C12012	461	AATTATGTGTACATTACATACATTCCTTATTTTATATAAGTTTAGTACAGTGTACGGTTCAAATTAATTGATTTCAATTGACATTATATAAAAATTGTGTTTTATAATCATGTTTTAAAGATGTTTGCTGTGTCAAAAACAAATACAATATTTATTATTCTACATAATAATCAATGATTGTAAGATAATTAGAAATTATTGAAAACAATGTTTTAATTGATTAATTTGTGTTTTGAATATATGTGCGTGTGCGCACACATACCTACATGTGTGTGAGAGAGAGTGTATGTATCTAATGTCATACAAATCTATCTATATAAAAATCAATTGTTGTTGGTTAGTCTCGCTAAAACTCGAGACCGGCTGGAGTTTTAGCGAGCTGGCAAATATTGGTCTTAA…	---NA---					-			2	-1.73495	138	4.584	0	-6.89672	92	3.81129	1672.763 up	79.834 up	35.797 down	1.708 down
SpodoFrugi_C9501	264	TACAGCATGCAACAGGGTGGAGGAGGCGGAGCTGGTTCTGGTGGTAATGCAGGTTTCGGCTTCGGTTTCGGTGGTAATGGTGCAAGTGGCGCAGGTGCCGGAGGTCCCGGAGGTGCCGGCAATGGTGGTGCAGGGGCACCTAGCGGTAAGGGGGGTAACTTTGGCTTTGGTTTCGGCAAGAACGCAGGAGCTGGTGGCAATGGCGGGGGCGCGTTGGGATTTGGCAAATAAAGAACTGATATTTTTTTAAATAAACATACTTAC	---NA---					-			0	-6.89672	32	3.30911	0	-6.89672	52	3.80127	1661.186 up	1181.035 up	none	1.406 up
SpodoFrugi_C36368	284	GAACCAGGCAGAGGACGCTCAGAGACACCACCGGACCAAAGATCCACATCAATAGGATGGTCGAAGATTGTCTCGTACTTCTGAACAGTGGCGTTAGGCATAGAACCGAACAGGTCCTGGAAGGTTTCGGCAGGAGGGAGACCGCAGAACTTTCTGAACTCCATGTAACCAGGAATACCGAATTCACGACCTCTCTGCATGTTGAATGACACCAAGTCCATTCCGAAACGAGCGCCAACCTTCTTGAAGAGATGGTTTGTGACTTCTTGTGTGATGGAGTCGTC	chorion peroxidase	gi|512940015|ref|XP_004934378.1|PREDICTED: chorion peroxidase-like [Bombyx mori]	XP_004934378	2.3e-53	96	F:heme binding; F:peroxidase activity; P:oxidation-reduction process; P:response to oxidative stress; P:peroxidase reaction	heme binding GO:0020037, peroxidase activity GO:0004601, oxidation-reduction process GO:0055114, response to oxidative stress GO:0006979, peroxidase reaction GO:0006804	EC:1.11.1.7	0	-6.89672	0	-6.89672	0	-6.89672	56	3.79396	1652.788 up	none	none	1652.788 up
SpodoFrugi_C20438	509	TCCGGAAGATCGAAGGGAGGTTTCTCTATACCCCTCTTGCCTTGAAGGTACTTTCTCTTGTAGCACCAATGTCGCGGTACTTGCACAGTGTTCCTGTGTGCTTTCAACTGCACCAACAGCTTGGGATCACGCGCTGTGACGTCATACATCTCAACCACGTCGGGTCTGGACACCAACTGCTTGAGTTCGGCCACAGACAACCGCGACAACTTCTTTAATTTACGTTTTGAGAGCCTTTCCTTTTCATCTGCAGCGTTTTTCTCTACCGCCTCTTCATCAGCAGCGAACTGGTCCTGCACCTTCTCCTGAGGCTTGGAAGGTTTCGGAGCGTCCTTATCTTCCTCTTTGATGGCATCATCCTTCTTCTCCGTGATCTTGAACGATTCGAGAATGCGATGG…	splicing factor 3b subunit 2-like	gi|357630904|gb|EHJ78723.1|hypothetical protein KGM_00713 [Danaus plexippus]	EHJ78723	7.89e-96	94	C:nucleus	nucleus GO:0005634	-	0	-6.89672	49	2.96305	0	-6.89672	100	3.78869	1646.758 up	929.155 up	none	1.772 up
SpodoFrugi_C4342	402	GTCTTTGACTTCACTTCAAGTGACACTCCACTGTGTAATTTTTCATTATCTTTACTGCTGCCATTGGATAAATTAGCTAATAATGAATTGAAGTCGTCCTCATGTTTTGTCCACTGGTCGTTCCTGTCCTCGAAACCCAATCCTCTATCATCATTCTTGTATCTGGCCACGACATGTTCCACAATACCATTTTCTTTAGCACCTAACCCCTTTCCCGCACTCCATCCCATTTTTTCCAACATTCGCTGACCAAACTTCGTTGTATCTTCACTCCACGCATTATTCTTAGCTCGTAAATTTATTACTTTTTGTTTACGTCGAGGTCCCGCTAACATAGCCATGATTATTATGTTTTACAATGCATTGCACACGTGAGAAAATTGTTAACAAAAACAAAAT…	pin2 trf1-interacting protein	gi|112983002|ref|NP_001037085.1|PIN2/TRF1-interacting protein [Bombyx mori] >gi|40949815|gb|AAR97569.1| PIN2/TRF1-interacting protein [Bombyx mori]	NP_001037085	7.49e-63	92	P:regulation of transcription from RNA polymerase II promoter; C:nucleolus; F:transcription regulatory region DNA binding; F:telomerase inhibitor activity; F:RNA polymerase II distal enhancer sequence-specific DNA binding transcription factor activity; F:sequence-specific DNA binding; F:protein binding; P:negative regulation of telomerase activity; P:positive regulation of transcription, DNA-depe…	regulation of transcription from RNA polymerase II promoter GO:0006357; nucleolus GO:0005730; transcription regulatory region DNA binding GO:0044212; telomerase inhibitor activity GO:0010521; sequence-specific enhancer binding RNA polymerase II transcription factor activity GO:0003705; sequence-specific DNA binding GO:0043565; protein binding GO:0005515; negative regulation of telomerase activity…	-	0	-6.89672	63	3.69394	0	-6.89672	72	3.78446	1641.936 up	1542.084 up	none	1.064 up
SpodoFrugi_C15314	799	GCAGACGCGGTGACGTCGCGCAGCGTCGTCGCGTCTGTGCACGCTGCTCATGATGAAGAGTCCTCTGTGACTCGAAACTAGTAGAGATTTTTTCCATTGTGAATAAGTGTCCATAATAGGTAAGTAAGCCATGCTTTTTTGTTAATTTGGTATTCCTTCACAACACTTCTTTGACTTTAATAAGAACAAACAACAGCACATCAAATTACCCGATTGAAATTGGTACGATGGAAAAATATATGTGACAAAATAAAACTGACCACGTGTCACGAACGTGCATTAGGTGCATAAAAGTGTGTTAAAAACTTGAAGTTACCGTCGTTATATGTATTATTTTGATTACATATAATCTGATTGAATTAAAATAAAGAAGCTACACATTTTACAGAAGTATGCCTC…	tetraspanin 29fa	gi|512885649|ref|XP_004921629.1|PREDICTED: CD63 antigen-like [Bombyx mori]	XP_004921629	5.76e-17	94	C:integral to membrane	integral to membrane GO:0016021	-	0	-6.89672	93	3.24671	0	-6.89672	155	3.77896	1635.685 up	1131.041 up	none	1.446 up
SpodoFrugi_C9952	266	GAGTTGGTGGACCTGTACAGGACATTTGTGCTGAACCTGGTCACAGCACACACCTACCACTGCCCTGTAGTCATGATGCGACTAGTCACACTGTTTAAAGAAGATGGAGAAAACTGGGAAGATAGGCCGCCTAATGAACTTCTTGTTAAATGGTCTCATATACATGATATTATCGGACGCATAGTCGCCATAATGCCTATGACTAGCGATCTTCTAATGCACATAATGATAGACCAGTTCCCATACTACAAAGCAGGGTGCTACAT	rna polymerase i-specific transcription initiation factor rrn3-like	gi|512923551|ref|XP_004930380.1|PREDICTED: RNA polymerase I-specific transcription initiation factor RRN3-like isoform X2 [Bombyx mori]	XP_004930380	3.26e-32	81	F:translation initiation factor activity; C:ribosome; P:regulation of translational initiation	translation initiation factor activity GO:0003743, ribosome GO:0005840, regulation of translational initiation GO:0006446	-	0	-6.89672	29	3.1268	0	-6.89672	49	3.77378	1629.833 up	1040.832 up	none	1.565 up
SpodoFrugi_C11620	764	CCTCGTTACAAAACTTGACCGTCTTTCACACAAATAGTATGATTGTCGAATGTCAAGCGCGATGATAAAATCAGTCCACACGTAACCGCTTCTACGTACGTTACGTTCAAGGACGTCATTGACAATATCCTAGATAACTATAATAAATACGTTATACGATAATAGTAAACGCGGCATTAGCCCTACAGTTCGTAATGAAAGCAAAGTATTACACCTACTTATCTCACTAGAAATTACACAATGTGACTTCCAAAAGACCGATATATATATAAAAATACATAGTATAATTTTGAATATTATCACCAACGAAGCTCTTAGATTGCACTAGCAACCGTCGGGAAGAGAAGTAAGACGATCGTGCGTAAGGAGTAGGGAGTAAAAACCTAGTAATTTGAGTCA…	abhydrolase domain-containing protein 16a-like	gi|357627324|gb|EHJ77060.1|hypothetical protein KGM_21487 [Danaus plexippus]	EHJ77060	4.88e-08	72	-			0	-6.89672	83	3.1771	0	-6.89672	145	3.77119	1626.906 up	1077.760 up	none	1.509 up
SpodoFrugi_C19731	269	TACAACGGCTGTTTTGGCATTTCGTGTGAATACATTTACAATAATAGTAGCAATACAAAAGTGAATTAATGCTAAGCAGTACTATATGTCACGGATTTATATTACAGAGTAATATGAGATATATTTGAATAATTTCATTTATTCTGTAATCAGATCCGAGGCCCACTCGCTCGTTCACAAACATTAAATTCGTACAATTTCGCAAACACCGCCACTGTCATTCGCCATCACAATGAGCAAAGTACGATCAGCCTTCATAGTTCCAAACC	---NA---					-			0	-6.89672	15	2.15953	0	-6.89672	52	3.76533	1620.312 up	532.357 up	none	3.043 up
SpodoFrugi_C4841	430	AATGCTCTTATTATTAAAATAGAAGATATTTCTTTATCTTTTAAGAGGTAGAAATAGTTTAAGGCTCATATCTATGTGGTATAAACCAGGTATATTACTTTTTTTAATAGAAACACGCAAACATGTAATAATAATTATTGATCTTTAATAATGAGGACATTTGCGTATAAACTCATATTTGCGCACTTTCCTGGTCTGATAAACAAGACTTTACGTAATATTAAAGTCATCTGGTTAACGCAACCAATCAAGTCCTCATTGAATGAGTTTTGTAAGACATTTTGGATGACCATGACCAAAAGCTACACGAGCGCCATCTAGGCACAAAAACGATGGTCCAAATTCTTCTAATAAACCTCAACTTTGACATTACGAACGTTAACAATCACATATCTACGT…	---NA---					-			0	-6.89672	64	3.59546	0	-6.89672	83	3.7632	1617.920 up	1440.334 up	none	1.123 up
SpodoFrugi_C11408	290	GCTTTTCTTTTGGACGTAAATTTTGTTTGGATCTCTTCAACGGTCAATCCTTTGGTTTCAGGTAGAAAGAAGACACAGAAAGAAGAACTTAGGAAGCAAATGACGGCAAATATGTAGAAGACGGGACCCCAGCCGAGGGCTTTGAGGAGAGGGTTGAAGATGAAGAGGATCACGAAGTTGCACATCCATACGTACTCCACTAAGACCATCGAGAAGAAACTCTTTACTTCAGGTAAGAACGTTTCAGCCATTAGTACAAACGGGACAGTACCGGCTCCGCATGTGTACAT	facilitated trehalose transporter tret1-like	gi|512911331|ref|XP_004927385.1|PREDICTED: facilitated trehalose transporter Tret1-like [Bombyx mori]	XP_004927385	9.12e-32	78	F:substrate-specific transmembrane transporter activity; C:integral to membrane; F:2-alkenal reductase [NAD(P)] activity; P:oxidation-reduction process; P:transmembrane transport; P:carbohydrate transport	substrate-specific transmembrane transporter activity GO:0022891, integral to membrane GO:0016021, 2-alkenal reductase activity GO:0032440, oxidation-reduction process GO:0055114, transmembrane transport GO:0055085, carbohydrate transport GO:0008643	EC:1.3.1.74	0	-6.89672	29	3.00217	0	-6.89672	54	3.75626	1610.155 up	954.694 up	none	1.686 up
SpodoFrugi_C27316	344	TGTCGTCTTCAAGAGTGTTTTTTTTAAAGGATACTTGAGTTGATAAGATTGTGAGGGGAAGATTAAGAACTTCTTTGACGTAAAAAGTACCTTAGTATTATAGATACATACCTGCCTACTATATTTATATGACGCATATTATGTTAGGTATTCCGATATACATGCGTAAAAGTAGTTTCAACAAAGACAAAGTAATTTTTAATGGTTGAAATAAAAGACAAGAAAAATCTCTTCATATGATTTTCTTTTTAAAATAACTTTGCCCTACACTATGATTTTATCCCGTGTCGTGGGTGTGCTTACAAACATACATACAAGTTAACATGCACGTGACACCCAGACCC	---NA---					-			0	-6.89672	46	3.4214	0	-6.89672	66	3.75448	1608.174 up	1276.626 up	none	1.259 up
SpodoFrugi_C37561	1408	CAGGACATGTTACTGCATTCTTAGCAAACAGAGAAACATTACTTCCAGTACTTATTTAAAACAGCTAGTCAGTAAAAAAAATAAAAAATAACTTATAAAACCTTACGAAGTTATGACGTCAAATAAGAACTAAAGAATGACTGAACTAGATCTATACACTAAAGGCTCAGTTTAAATGTACAGGTCGAAATCGAACCCGCCACCTCCACTGAGGTAGTCATACAGGTATACCTCCATCTCCTCCAGGGCTTCGATGCTTGGGTCACGAAGAGGGACGTCGCGGATTGAGCGAGCTGATCGGGAGAGGGCGAAGTCAGTGTCGGAATCGAACATGTACTCCTTGTTGAAATGCTCATTGATGTCCTTCATGATGCAAGCCTCCAGCTTCTTGTGCTTGTA…	PREDICTED: uncharacterized protein LOC101746276	gi|512892815|ref|XP_004923025.1|PREDICTED: uncharacterized protein LOC101746276 [Bombyx mori]	XP_004923025	5.9e-147	73	-			6	-1.76079	26	0.56511	0	-6.89672	269	3.74839	1601.390 up	5.013 up	35.161 down	9.083 up
SpodoFrugi_C22030	341	CAAACAAACTGGCCGACGCCCTTCTCATCACAATTGTAGTTGAGTTCGTGTCCCTCCCTCTCGAAGTAGCCCCGGAGGGTCTTCTTAGGATCCTCCAAGTACAGTTCCTCGTTGGCTGTGACGGCGTAAGGATTGTCAGCTAGATCCGGTTCCTCTTCAGCGTCCTCTCCCATCCCCCAATCGATGCCCATCTCATCTCTCCGTCGCTCCTCCTCCTTTCTCTCCCTCTCTCTCTGTTCTATAGCGTCCTGTATCATTCTGTCTCTCTCTACCTTCATCGTATTGGCTCGCTGCTTTATTTCCGTTACACTCAATTCAGACTCGCCTTCTGCGTCGAAATC	smad nuclear interacting protein	gi|512905564|ref|XP_004925976.1|PREDICTED: kanadaptin-like [Bombyx mori]	XP_004925976	5.92e-48	93	C:intracellular; F:anion exchanger adaptor activity; F:double-stranded RNA binding; P:chloride transport; P:bicarbonate transport	intracellular GO:0005622, anion exchanger adaptor activity GO:0017107, double-stranded RNA binding GO:0003725, chloride transport GO:0006821, bicarbonate transport GO:0015701	-	0	-6.89672	34	3.09263	0	-6.89672	62	3.74751	1600.424 up	1016.475 up	none	1.574 up
SpodoFrugi_C13344	400	CCTGAGGACCAAATAACACAGGAACAGATTGCACAAACATTCACAAAAATGGCAGAGGCAGCAGCCCATGTGCTAAAACCTGAAGGCGCTCCTGAGGAGGCTGGAGTGCCCTCCGTAGCGGCAGTAGACCCTGANNNNNNNNNNNNNNNNNNNNNNNNNNNNNNNNNNNNNNNNNNNNNNNNNNNNNNNNNNNNNNNNNNNNNNNNNNNNNNNNNNNNNNNNNNNNNNNNNNNNNNNNNNNNNNNNNNNNNGGCATGATGCAGTCCCTCCTCTCGAAGGAGGTGCTGTATCCCTCCCTGAAGGACCTGGTGGACAAGTACCCCGCGTGGCTCGCTGATAACAAGGGCAAGATCGACCAGAGTGAATATGAGAGGTTTGAGAAGCAGCAGAAGCTAATGGA	peroxisomal biogenesis factor 19	gi|389610181|dbj|BAM18702.1|peroxisomal farnesylated protein [Papilio xuthus]	BAM18702	2.41e-21	97	C:cytosol; C:peroxisome	cytosol GO:0005829, peroxisome GO:0005777	-	0	-6.89672	53	3.42318	0	-6.89672	76	3.74043	1592.579 up	1278.205 up	none	1.245 up
SpodoFrugi_C31438	767	AGCGAATACTCCGACATCTCGCCTCTCTCCGGTGGAAACGTACTCTTCTCCACTCTTGAGGGTCGACCTTCAGCGTTCACATTTGACAACAGTCCTGAGCTGCAGGAATGGGTAACTGCTACTGATCTTCGAATTTCCCTGGACCGTCTGAACACCTTTGGAGACGAGATCTTTGGAGACGTCCAAGTGTTGCAATCCTATTGGTACGCCATCGCTGACGTGGCTGTGGGTGCAAGGTGCAAGTGCAACGGTCACGCTTCTGTATGCGAGACCCAAGAACTACCTGATGGTACCAGGACAAGAGCTTGCAGATGTGAGCACAACACAGCTGGTCGAGAATGTGAAAGATGTTTGGACTTCTACAATGACGCTCCTTGGGGCAGGGCCTCACCGACCAAC…	lanb2	gi|357622601|gb|EHJ74027.1|putative laminin A chain [Danaus plexippus]	EHJ74027	8.8e-164	95	-			0	-6.89672	20	1.06294	0	-6.89672	142	3.72903	1580.046 up	248.942 up	none	6.347 up
SpodoFrugi_C15910	298	CAATAGAAAACTGTTGAAGACAAATCCTCCGCTAACGTCGGTCACCGGTGACCACCACGGCGTTCAATGTGTTAAAATCGATCCAGCCGTTCTCTAGTTACTAACTTAGAAACTTTATCTTTTATACATTTGAATATGTGATTGATTATCTTAATAAGTGTATCTGAATAACTATATAGTTAACTACCGTATTCAGAGACATTTAATGATTACTTAAACTATGCCTTAGTAACGATTTTGTTCTGAAAACAATATTGCTAAAGATTGCGTTAAATTAACTATTAAATTACTCTGAGTA	---NA---					-			0	-6.89672	8	1.10493	0	-6.89672	56	3.72454	1575.140 up	256.293 up	none	6.145 up
SpodoFrugi_C10419	835	ATCGAAGTGTTACTGGTGCCCACGCTGCGGATGTTCCAGCCACTTAGGTCTTGCACCGGTTTTGGGTACATGTTCGCCTCGCCAGTGCGCTTAGTTTGCCCGAACAGGAAGAGTCCACCGAGTTCGTTAACAGCGAGACTGTAGGTGCCGCCGCAGTGCACGGAGCGCACGCCACGCGACTGTGACTCGAAGTACTTGATCATGCGCGGGACGCTCTCGTCCTTCTGTTCGGCGTGTCCCAGCCGACCAAACCCGCCGAAACCCCAGCTGTACGCACGCTTCCTCGAATCTATAGCCACAGTATGATTATTCCCGCAGGAAAAGTCGACGATCTCTACGTCCTTGACGATGTTGATGTGGCCTTCCTTGGTCTTCTCGAAGAAGTGGGCGACATGCTTC…	cg9135-pa	gi|357609796|gb|EHJ66680.1|hypothetical protein KGM_08790 [Danaus plexippus]	EHJ66680	1.09e-132	96	C:microtubule associated complex; F:guanyl-nucleotide exchange factor activity; P:regulation of GTPase activity	microtubule associated complex GO:0005875, guanyl-nucleotide exchange factor activity GO:0005085, regulation of GTPase activity GO:0043087	-	0	-6.89672	32	1.63403	0	-6.89672	156	3.71612	1565.978 up	369.838 up	none	4.234 up
SpodoFrugi_C48	338	GTGACGGGCGGGTCGGTGCGGCGCCGCTCGGCCGGCCGCCGCACCAGGTAGTCGCAGCCCTCGCCGCCCGCGCCGCGCCGCGCGCGACGACCGGAGCCTCGGGCCTCCGCGCCGCCGCCCGACCGACGACCCGACCCGCGCCGCTTCATGTCTTCTGCTGATTGCTTAATAATCTTAGTAGGCAATGTCAACTTGGTGCCGTCAACGTATCCCATGTCATCATCATCAGGTTCCAAAGGCGGTGGTTCCACGTCAGCCTCGGGCGGAGACACTGGGCCTCCCATGGACCCCGTGTATAAGGGACACGCCTTGTTCGTGCGCATATGGCCCACTTGACC	tbp-associated factor isoform c	gi|357604233|gb|EHJ64104.1|hypothetical protein KGM_10653 [Danaus plexippus]	EHJ64104	2.13e-35	75	P:transcription initiation from RNA polymerase II promoter; F:zinc ion binding; F:TBP-class protein binding RNA polymerase II transcription factor activity involved in preinitiation complex assembly; P:protein complex assembly; P:regulation of JAK-STAT cascade; P:regulation of transcription involved in G2/M-phase of mitotic cell cycle; P:regulation of cell cycle; F:sequence-specific DNA binding; …	transcription initiation from RNA polymerase II promoter GO:0006367, zinc ion binding GO:0008270, TBP-class protein binding RNA polymerase II transcription factor activity involved in preinitiation complex assembly GO:0001129, protein complex assembly GO:0006461, regulation of JAK-STAT cascade GO:0046425, regulation of transcription involved in G2/M-phase of mitotic cell cycle GO:0000117, regulat…	-	0	-6.89672	32	3.0387	0	-6.89672	60	3.70047	1549.076 up	979.173 up	none	1.582 up
SpodoFrugi_C21990	437	AGGTCTTGTTCCTTGGAGCGAGCTCGCTCGTCCAACTTGGCTAGCTGTTTGCGGAGACCTTCCACCTGGTCTCTAGTCTTTGCACTGTCCACAGTGTACCCACTGTCGACCAGTTCCTCAGCAGCTCGTTCAGTGTCTCCCACCAGGTCGTCAGCATTCTCCAGCCGCTTGTAGAAGCGGCCGATGTCATCGAGTTGCTGTTTCACAGTCTTAATGTCTCGGCCTGGCGGCTTCATGCCGTCCAACTCTTTCTCCAAGTCCGATAGATCGTGGGATAGGTTCTTTACTTTGTCCTGGAAATGCGTCATAGCCGCCGCAGCGCCAGCGAGCCTGCCTTTAGCCTCGCCCGCCCTGGCCTCGAGCTCATCAAGCCTATCAGCCAGCGCATGCGCCTGTTCT…	short isoform h	gi|512912323|ref|XP_004927627.1|PREDICTED: dystonin-like [Bombyx mori]	XP_004927627	8.17e-55	79	P:axon midline choice point recognition; P:determination of muscle attachment site; P:sensory organ development; P:negative regulation of microtubule depolymerization; P:mushroom body development; F:protein tyrosine phosphatase activity; C:growth cone; P:dendrite morphogenesis; P:branch fusion, open tracheal system; F:calcium ion binding; P:oocyte fate determination; C:astral microtubule; P:cell …	axon midline choice point recognition GO:0016199; determination of muscle attachment site GO:0016204; sensory organ development GO:0007423; negative regulation of microtubule depolymerization GO:0007026; mushroom body development GO:0016319; protein tyrosine phosphatase activity GO:0004725; growth cone GO:0030426; dendrite morphogenesis GO:0048813; branch fusion, open tracheal system GO:0035147; …	EC:3.1.3.48	0	-6.89672	15	1.49504	0	-6.89672	78	3.69453	1542.716 up	335.871 up	none	4.593 up
SpodoFrugi_C11200	2180	TTTTTTTTTTTTTTTTTTTTTTTTTTTTTTTTTTTTTTTTTTTTTTTCAATTTTTTAAATGGTTTTATTATAAAAATAAATAACTTAAATCTATTAAACAGTCATACATCAAATACACAATTAATAAATACATACATTTCCAGTGAATACACACTTCCATGCCTCTAAGTATCTAGTTCTATGACCCAAATGACATTTAACCGACAGTCGACCGAGAGAATAGAAAACTCGACTTATGGGTTTTTTGACATAATGCCTACATTATAAGTCTGTAAACAGACATGGTCACTAACACTATCATTAGAAGTTCATCCGTGATCTTGGCGCTTGCAACAGTGCCGAAATATCTGAAACTTATAAACATAAATAAACATGGTAAATATCCCGTCTCAAGTTCTA…	delta-like protein 1-like	gi|389608727|dbj|BAM17973.1|conserved hypothetical protein [Papilio xuthus]	BAM17973	3.86e-180	84	P:lipid metabolic process; P:cell communication; C:membrane	lipid metabolic process GO:0006629, cell communication GO:0007154, membrane GO:0016020	-	0	-6.89672	3	-3.18105	0	-6.89672	396	3.6756	1522.601 up	13.137 up	none	115.893 up
SpodoFrugi_C4124	251	GGTCGGATAGAGCCGTTGGTCTCTGGAATGCCATCGGCCGACATGTTGCGGAATAAATTGGACGATGTTTCTTCCGGATGCCCCTTCAAGTCTGGCCTGTCCTCTAATAACAGGAACTTCTCGACTCTTCCAAGGGACACGAAGAGCTCAGCAGTGAACGATAGCACCATAGGCAAGATTAATGTAATGTTTACTTGAGCGGCGCTCATAAATTGCTGCAGCGGGTAGAACACATTAGCAGACATAACGTT	multidrug resistance-associated protein 4-like	gi|357624813|gb|EHJ75445.1|ABC transporter family C protein ABCC2 [Danaus plexippus]	EHJ75445	1.18e-21	82	P:transmembrane transport; C:integral to membrane; F:ATPase activity, coupled to transmembrane movement of substances; P:ATP catabolic process; F:ATP binding	transmembrane transport GO:0055085; integral to membrane GO:0016021; ATPase activity, coupled to transmembrane movement of substances GO:0042626; ATP catabolic process GO:0006200; ATP binding GO:0005524	-	0	-6.89672	7	1.56189	0	-6.89672	33	3.67302	1519.887 up	351.801 up	none	4.320 up
SpodoFrugi_C4792	308	ATCTCGTTAAACTCCTTGGCCTCTTTGAAGCCGTGGTCCAAAGCCCTGGTTCTCTCAGCTGCCTTAGACACGACGCGCTCCCACCGATGTTGGACGGAGACGAGTAGATTCTTGATGAGTATGACGTCCTGTTTCTGACTGAAGTACTTGAGGTGTGTTCCCTTCTTGTCTAGGTGTAGCATTGTCTCTCTGTGAGTAGCCACCTCCTTTTGGAAGGACTTGTGTTCTTCTATTTGGACAAGCAAAGTCTCCATGACCCTAGAAACAGGTTTGGCAGAGGTGAGGGTCTTCTCAGCGCTGGTCAGCCA	microtubule-actin cross-linking factor 1-like	gi|512890964|ref|XP_004922603.1|PREDICTED: dystonin-like [Bombyx mori]	XP_004922603	7.46e-56	98	P:axon midline choice point recognition; P:determination of muscle attachment site; P:sensory organ development; P:negative regulation of microtubule depolymerization; P:mushroom body development; C:growth cone; P:dendrite morphogenesis; P:branch fusion, open tracheal system; F:calcium ion binding; P:oocyte fate determination; C:astral microtubule; P:cell cycle arrest; F:actin binding; P:actin cy…	axon midline choice point recognition GO:0016199; determination of muscle attachment site GO:0016204; sensory organ development GO:0007423; negative regulation of microtubule depolymerization GO:0007026; mushroom body development GO:0016319; growth cone GO:0030426; dendrite morphogenesis GO:0048813; branch fusion, open tracheal system GO:0035147; calcium ion binding GO:0005509; oocyte fate determ…	-	0	-6.89672	17	2.23394	0	-6.89672	54	3.6609	1507.169 up	560.538 up	none	2.688 up
SpodoFrugi_C3606	911	CTCATGTACATGCTGTTCGGTAGCTGCAAGGATGTGACTGTTGGTCCAACCGCTATCCTAGCTGCATTGTTGGCCAAGTACGTCGCCAGGTCGGCTGACTTCGCGTATCTGGCTGCTTTTCTATCAGGATGCTTTATACTGCTGCTTGGAATACTACAGTTAGGTTTTCTTCTGGACTTTATATCGAAACCGGTGATCAGTGGGTTCACGACCGCAGCCGCCTTGCAGATTAGCGCATCACAGCTGAAGTCTCTGTTTAGGATATCAGGTTCATCAGGCAACACTTTCTTCGATGCCATAATAAACTTTTTCGAAAACATCAAGACGGTACAGTTATGGGACACAGTGTTAGGAATCAGCACGATTATTGCCTTACTCCTACTAAAACGCGCTACAATC…	sodium-independent sulfate anion transporter-like	gi|512936840|ref|XP_004933618.1|PREDICTED: sodium-independent sulfate anion transporter-like [Bombyx mori]	XP_004933618	4.19e-142	83	C:integral to membrane; F:secondary active sulfate transmembrane transporter activity; P:sulfate transport; P:transmembrane transport	integral to membrane GO:0016021, secondary active sulfate transmembrane transporter activity GO:0008271, sulfate transport GO:0008272, transmembrane transport GO:0055085	-	0	-6.89672	41	1.92152	0	-6.89672	162	3.66012	1506.353 up	451.393 up	none	3.337 up
SpodoFrugi_C21585	568	ATACATTTTTAATTAGTACTAAATTATTAAATTTACAATATACATTGACTAAAATGTGTGACAATTTTTTATTAGGGTTACAAGTTATTTTGAGTGTACATATTTATTCCATTTGACTCGTAATATACTTAAATGGTGAAAAGTTGTACGGACGTAAATTACGTAATCGTGTATTCTAAGTACCCACATCACCACTGACATCTGTCATAATATTACATAGATAATAAATTCGCGGGTACGTCTGTTGCGTCAGTCGACAACAGCATCCGCATCCCAACACATCACTAAGAGATATATGGTATTGGTAAATCGAATGCCGTAGTATTAACATTTATGTCATGTCATAATCTCATTTCAACATCATATATTTTGTTAAGTACCTACATTGAAACTACTGCA…	---NA---					-			0	-6.89672	17	1.26181	0	-6.89672	102	3.65903	1505.218 up	285.735 up	none	5.267 up
SpodoFrugi_C17072	821	GGCTTCTCAGACACAAAAGACCAAGAGTCAGTGGAGAAAATTGAGAAAGAGGTAAAAACAGAGACTAATGAAACTGATGACTTGGCCGAAGACTTGGAGAAGCTCGGCATTGATGATAGTAAAAAGAAGAAAGAGAAAAGATTGCAGACTGTTCACTTGTCGAGGACTCCCATTCGTCACACCAAAGGTGGATACGCACCAGCAGTTGTTCCATACCCGCAGCAAGATGAGAGTTACAGTAAGATCAGCTCAATAAACAAACGCGCACTCTCTGGTGGCCAGGTGCTAGTAAACCAGTGTCAGGCTCCGGACAATTTCTCAGAAGTCAAACAGGCTTTGGAGACAGTTCAGAAATCCTCACAATACTTGCAAAATGACAGGGAAACTTATCTACAAGAC…	PREDICTED: uncharacterized protein LOC101740482	gi|512889305|ref|XP_004922243.1|PREDICTED: uncharacterized protein LOC101740482 [Bombyx mori]	XP_004922243	1.37e-19	50	-			0	-6.89672	87	3.12644	0	-6.89672	147	3.65824	1504.390 up	1040.574 up	none	1.445 up
SpodoFrugi_C21363	373	GGGAGAAGTTGCTCCAACCAATACCTGAAAATAAGCCAGTGATTGTACAGAGGGAACGTCAGGACTGGTGGACAAGGCAATTTGTTACTGATCATCAGTACTTGAGAAACATCAGAGTGCACCGTAACTCGATCATGCACCGTGGTGCTATGATGAACATTGCTAAATATAAGCTGCGAGCTTCTTCTTGTCCTGACATTTATAGGAATTCGATGTGGTCCGTTGAGGAAGAAAAGACTTGGGGCAAACGGCTATTGGACACGATCAACAAAACCTTTGACTTCAATATGTTCACGGAGTTCCATTTCTTGATGATGAACCTGTCGACTTTAGTGCTCTTCATTTGGTTCATCGTGCCCTACTTCTACATCTC	monocarboxylate transporter 14	gi|357606053|gb|EHJ64898.1|hypothetical protein KGM_19368 [Danaus plexippus]	EHJ64898	5.38e-68	88	C:integral to membrane; F:monocarboxylic acid transmembrane transporter activity; P:transmembrane transport; P:monocarboxylic acid transport	integral to membrane GO:0016021, monocarboxylic acid transmembrane transporter activity GO:0008028, transmembrane transport GO:0055085, monocarboxylic acid transport GO:0015718	-	0	-6.89672	38	3.13338	0	-6.89672	63	3.65506	1501.080 up	1045.594 up	none	1.435 up
SpodoFrugi_C20617	288	AGATAAATAGATATTGCTTAATGATATATTTGTCTCTTTCAAACATACACAGTGCGACAAAGACAGCTATAGAATACCAAGCAACATCTATGAAATCGAACCTTAAGAATGGAATTTTAAAGTCTATTTTGGATTTTACTCAATAGCAGCTAGGAGGAGTTGGGCAATATCTTCGCGAGGGGATCTGGAGACCAATTTCATGGTGACAGCATTGCCAGCGGCCGCGAGACGAGCCCTAACAAGCACGGGCGCTCCGCCCCTGAAAATACCACCACCCCTAATTTCTTT	nonclathrin coat protein gamma1-cop	gi|512925234|ref|XP_004930789.1|PREDICTED: coatomer subunit gamma [Bombyx mori]	XP_004930789	1.13e-15	87	P:vesicle-mediated transport; P:intracellular protein transport; C:viral capsid; C:endoplasmic reticulum; C:COPI vesicle coat; F:structural molecule activity	vesicle-mediated transport GO:0016192, intracellular protein transport GO:0006886, viral capsid GO:0019028, endoplasmic reticulum GO:0005783, COPI vesicle coat GO:0030126, structural molecule activity GO:0005198	-	0	-6.89672	24	2.73914	0	-6.89672	51	3.64788	1493.629 up	795.578 up	none	1.877 up
SpodoFrugi_C36988	433	ATGATATTAATAAAATAGGGATGATGACTGGGCAAGAAAAGTATACATCTATATGACCGTCACTCAGTTAATGATAAAAAACGCAAATTCTTTTTTTATGTAATCCATATGAAAATTAAGCTTTGTATTTACGTCATCGTTCAATAAATCAGTCAATGTTTGTATAGTCGACACAATCTAAGAGCAAATAAGACGTTATCCGTTTTCAGATCAATCATAATCAATATTCTTAAAAATCGGCTCATTTATTTAACATAAATATCGGGTTTAATTTAACATAAGTATGGTTGATATTGTGCATAAGGGTTTGGATCTTTGAAAAACCTTTTTGTCTTGATGTCATTAATTCGTCAATGTTCTACCTGAGCAGTCTATTTAGCAGCTATTTCGGAAGTCCTT…	---NA---					-			0	-6.89672	16	1.56588	0	-6.89672	75	3.64492	1490.563 up	352.773 up	none	4.225 up
SpodoFrugi_C9542	865	GACAGCCATTTTAAATACATAATCAATATATAAAACAATAGGAATGATGGCTCAAAATCTAAAATTGTCGTGGTGACCCGAAGGTTTAAAAAGATGAAGACGAGTGGGTTTGAAACTGTTTAACCGCATAACATTTAATATATAAAAAACCCACAAATCAAAGAAAACATACTTCTAACTTTCGTCAATAGATGGCGCTTTTTCTTAAGGTATGCGTCCACAGGCCCGCATCGGTAATTACTTAGACATTACTGAATGTAACCTGTAGGGCTACTCCAGTTCTCGAATGCGAAGTTTCGGAGGAAACTTCGTTTTTCGTTGAATTAGAGTAGACCTACTGGGCTTATAATTTGTGAGAAGTTTCAAAGATATGCCATCACTCCTATTATACATAAAGAA…	---NA---					-			0	-6.89672	80	2.90499	0	-6.89672	152	3.64469	1490.323 up	892.503 up	none	1.669 up
SpodoFrugi_C28856	268	TATTTACATGTAGCAACACTTTAACTTACAATTGGGCCTAGTGTATTTTTGCTCAGATAACAGATGGCGCAAATGTTGCAACTTTTTGTCCAATCACTGCAGCTGCCAAATATTGAATGTCCAATGGTGTGACACTAGCTAAGTCTCTATTGGTCGAAAATCGAGAGGTTTACTAGCCTCATCTGGTGGGCAAAATTACAGTAGTCCTCATTTACTCATAGTTTTAAAATACATAAAACTAAATGTTATTAATATTAAAAAGTACATT	---NA---					-			0	-6.89672	24	2.84297	0	-6.89672	47	3.62485	1469.977 up	854.950 up	none	1.719 up
SpodoFrugi_C11705	371	CCCGGGGACATGGTGCGGCATGCGCGGTTGTTGGGGCAGGCCACCGCGCATCTCATCACCAACATCAAGACGGAGGCAGAGAAACAACCTTCGGAAGGGCAGCGCAAGTTGCTGGCGGCGGCCAAGTTGTTAGCCGATGCTACAGCGCGCATGGTCGAGGCTGCCCGGCAGTGCGCGTCCGAGCCACAGGACCGCGAGAAACAAGAAGCGCTCCGCAAGGCCGCGGAAGAACTGCGTTACATCACCGTGGACTACGCACAGGGACAGGACATCGTCGGATCCCAGGTCGCAAGGCTACAGGAGAGCGCCCGGCAGGCTGCCTCGAGCGCGACGCAACTGATTACATCAGCTCACAACGCTACACACTACAA	isoform h	gi|357627735|gb|EHJ77329.1|putative Talin-2 [Danaus plexippus]	EHJ77329	2.85e-41	82	C:focal adhesion; F:integrin binding; P:maintenance of epithelial integrity, open tracheal system; P:larval somatic muscle development; P:regulation of cell shape; P:cell adhesion; C:actin cytoskeleton; P:cytoskeletal anchoring at plasma membrane; P:phagocytosis, engulfment; P:terminal branching, open tracheal system; P:negative regulation of transcription, DNA-dependent; F:actin binding; P:trach…	focal adhesion GO:0005925; integrin binding GO:0005178; maintenance of epithelial integrity, open tracheal system GO:0035160; larval somatic muscle development GO:0007526; regulation of cell shape GO:0008360; cell adhesion GO:0007155; actin cytoskeleton GO:0015629; cytoskeletal anchoring at plasma membrane GO:0007016; phagocytosis, engulfment GO:0006911; terminal branching, open tracheal system G…	-	0	-6.89672	18	2.08894	0	-6.89672	56	3.62448	1469.601 up	506.937 up	none	2.898 up
SpodoFrugi_C13890	898	GGAAGACTCGCTACTCCAACATGGCTAGCGGGAAGTAACGGACAGCTGTCCAAAACATTGGCACGAGTTTGAAAATTCGTTTTATCGATTTAATTTTGGGTGTTGTAGTAGCAACATTTTAAAGTCTCTGTACCCATAAAGTGCGTCGGGATCGAAGACATGACTTAGTGTATCAAAAACATTGAACCCCAAGCACATGCAACTTTCTAAAGAGAGTAACATTTAAGTTGCGGACTTAAGTTAAAGTGTTGTGTTGGTTTAAACTTAATTAATTTACTACAATGTGGCTGTGTTACCTATTTTGTTTCCTATGTGTGTTTAGCAGCAGCTCTCCGCTCAGTCTAACGAAGGACGATCTCGTGATTTCCCAAGGATCTTTTCGTGGACCATCTCATCATG…	serine protease-like protein	gi|112983618|ref|NP_001037368.1|serine protease-like protein precursor [Bombyx mori] >gi|71738891|gb|AAZ40503.1| serine protease-like protein [Bombyx mori]	NP_001037368	8.72e-80	75	F:serine-type endopeptidase activity; P:proteolysis	serine-type endopeptidase activity GO:0004252, proteolysis GO:0006508	EC:3.4.21.0	0	-6.89672	6	-0.90151	0	-6.89672	157	3.6204	1465.449 up	63.788 up	none	22.973 up
SpodoFrugi_C9268	615	CGTTGCAGGTTCGGTTCCAGAGTCACGCATCACTCCCGCTCGACTGCTCCGCACGCTACGTTAGCGGCAGACGCTCCCCACTGCTCCTATCTCCGTGACTTGTATTGGCAGCTTGTTTAATTAATCTCTCGGAGCCATTAGCGGCCCCTGCGGACCTACTGCTGCCACTGACTCCTATTTACTCATACTCACTTGCGTTAACATACTGCGTCTAAGAATTGTATCGTGGAGCTTCTTTTTGTAAAATACTCTAGTTAGGATGAAACAGTAACACATGTGACATAACTTGCGCGGTATTATGTTCTTTCACTTCGTGTTATCGACTTCCTAATCTTGCGGTTATTGTACGATACAAATGTACAACCTGTAACACAACGATGCGCGCCGCGTGCCGTGCGT…	---NA---					-			0	-6.89672	19	1.30758	0	-6.89672	106	3.61819	1463.205 up	294.946 up	none	4.960 up
SpodoFrugi_C6052	860	ATTATTTAAATTGGTCAAATTAGTATTTAATTTTAAAACATCAATGTACTTCAATTTTATTAGCGCTACAAGATACAATTCACGGCTTAAGTGTGATATTACTGTAACTGACAAACAAAAATATAACATCATAGAAAATAAAACTTTATATGAACTCAAAAAGTATTACACCTTGGAGGCGGTCGCCCAGTGACACATATTAAATGGTATCTACACTTATGTCCATGCATCCAATGCAATCTATGCAACTGACGCAACAAAACATAGCAAGCAAAGATACAGTCGGGTCTCGATACACACTATGCCCCATGCTATGAAATTGTAGCATTGTCCAAGCAAGCGGACGCCTTTCCATAGTCGACCGCTCTAATATAGACATATCTTAACAAATTTTTACCC…	---NA---					-			0	-6.89672	132	3.62615	0	-6.89672	148	3.61245	1457.395 up	1471.302 up	none	1.009 down
SpodoFrugi_C30543	305	TTTTATAACAATGCTTACGGTGGTGGGTACAGGAATGGTCAGGGTCGGCCCGGTGGGTGGCGGAACGACGTGCCTCAGCCGTTCTCCCCGGCGTCGTACAGCGGGCCAAAGAGCCCGATGTCCCCCAACGGGAAGACTTTGTTGGCCACGATCGAGAAGTACGGCGAGGGCGCGGAGGGCAGCGTGCGCTACTTCGTGTGTCGCGCGGACGACGCGCACGCCGTGGACCTGGCGCAAACCTCGGGGACATACCCCTTCGCGCAGAACACCGCCAAGAAACTGCAGAAGATTAAACAGGAGGGAAG	---NA---					-			2	-0.50843	11	1.93809	0	-6.89672	44	3.61079	1455.715 up	5.450 up	83.766 down	3.188 up
SpodoFrugi_C3434	392	TCATAAGGTGTTCTAAAAGTATCTGCCGCGGCTTTAATGGGAGGTAGTGTTGTGATTGAAGATTACAACAGTAAATGTAAATTATTGATTGTATTTCTTCTTCGTACAAAAATATTGACTGCACGGTTGATGCGGTGGCTGGGCAACTGGCTGNNNNNNNNNNNNNNNNNNNNNNNNNNNNNNNNNNNNNNNNTTGTATGTTTGTAAACGCACCCATGATACAGGAGAAACTACTAGTGTGGGGCAACGTTTTAAAAAAAATAAAATTATTTTTCATACAAAATCATCTACGTATGAGATGTGTCTATGCAAGAGCTATCTCTTTCACTGTCTCTGTCGCTTCGTCAATGAAAATAATTGCTATCTATCGTTTTCATTGACGAAGCGACGCA	---NA---					-			1	-2.50104	33	2.75378	0	-6.89672	68	3.60911	1454.020 up	38.181 up	21.049 down	1.809 up
SpodoFrugi_C22317	253	ATGTCATTACAATAACCATCAGAGAATATAAAGACCGTATACCTAAGGATCATTCTAGAGCTGCTTACAATCCTTACAAACCCTTGTTGTAGTACACTGTGTCCGTCTTTGGAGATAGTTGTTTTGCTTTTTCCTTTAAGTTACCCTCAAGACGGTTGATACTGATGTTGGCTTTCTGTTCGAAGAAGGCGCAGCACAGAGGCGTGGCGAACGTGACACAAAGACACACCAGCGCCAACTGGAAGGGAACGAT	sideroflexin-1-like	gi|512910777|ref|XP_004927254.1|PREDICTED: sideroflexin-1-like [Bombyx mori]	XP_004927254	1.89e-16	76	C:mitochondrial inner membrane; F:cation transmembrane transporter activity; P:erythrocyte differentiation; P:transmembrane transport; P:iron ion transport	mitochondrial inner membrane GO:0005743, cation transmembrane transporter activity GO:0008324, erythrocyte differentiation GO:0030218, transmembrane transport GO:0055085, iron ion transport GO:0006826	-	0	-6.89672	39	3.62651	0	-6.89672	43	3.60811	1453.019 up	1471.663 up	none	1.012 down
SpodoFrugi_C25813	289	AACGCGGCCGTAGCCTGCGATACAGGATACTGCCATTTCTATACACTGAGAATACTTACAATTCATTATTGATTTACCAAAGGATTTTTAGTAACATTTAAGGCCGATTTCATAAAAACTGAATAACGTTCCGTTTGATTATCCGACACATATTTCATGTCAAATTCCCCACTAATTAGACTACCAGAAATTCAACCAAACAGCGAAACACAACCTTATTATAACGAAGCAAAGTTTAATTAAGCATCTCAGACCGCAGTGTATAAAAACGACATTCCCATCGCACGTT	---NA---					-			0	-6.89672	29	3.00715	0	-6.89672	50	3.60528	1450.172 up	957.997 up	none	1.513 up
SpodoFrugi_C37653	266	ATGTCCATTGAAGAGATATACGGGGAACAGCTAGCAAAGATACCAGGCATCGAAAGATTGGGGGCTTTATTCAAGACGAATCTGCCAATCGATCTGACTGAAGCCGAAACTGAGTATAGGGTGCGTTTAATCAAGCATATTTACGCTAGACATGTGATTTTCCAATTCGAATGTGTAAACACTCTTAGCGATCAGCTATTAGAACACGTTTGCGTTAAATTGGAAGTGCCAGGCGAATATGAAGTTAAGACGGTGGTGCCTTGCGA	coatomer subunit gamma	gi|7637410|dbj|BAA93048.2|nonclathrin coat protein gamma2-COP [Bombyx mori]	BAA93048	1.49e-42	93	P:intra-Golgi vesicle-mediated transport; P:retrograde vesicle-mediated transport, Golgi to ER; P:intracellular protein transport; C:viral capsid; C:endoplasmic reticulum; C:COPI vesicle coat; F:structural molecule activity	intra-Golgi vesicle-mediated transport GO:0006891; retrograde vesicle-mediated transport, Golgi to ER GO:0006890; intracellular protein transport GO:0006886; viral capsid GO:0019028; endoplasmic reticulum GO:0005783; COPI vesicle coat GO:0030126; structural molecule activity GO:0005198	-	0	-6.89672	17	2.35628	0	-6.89672	46	3.60463	1449.518 up	610.143 up	none	2.375 up
SpodoFrugi_C18863	256	GCCATGGTCATGTGCCAGTCAGGGAGGCCATTGGCGTGGCCAAGGGCCAATGTACCCGGCAGGAAGCAAGTCAAATGGTCCATCTTTGGATTGAATGCCTCCGACCCTGCCGATAGTTCTCCAATGAACAGATGCTTGTTAGGGGACGATCGCTTTGCCAAGAAGTTACGTACACCTTCGATAGCAGTCAGATAATCGTCCAGTAAATAGTTAATAGTTTTTCCTGTCTGCAGCCATTGTTTGAGTAAGTATTCGT	endoplasmic reticulum mannosyl-oligosaccharide -alpha-mannosidase-like	gi|512921241|ref|XP_004929829.1|PREDICTED: endoplasmic reticulum mannosyl-oligosaccharide 1,2-alpha-mannosidase-like [Bombyx mori]	XP_004929829	2.33e-48	95	C:membrane; F:mannosyl-oligosaccharide 1,2-alpha-mannosidase activity; F:calcium ion binding; P:carbohydrate metabolic process	membrane GO:0016020; mannosyl-oligosaccharide 1,2-alpha-mannosidase activity GO:0004571; calcium ion binding GO:0005509; carbohydrate metabolic process GO:0005975	EC:3.2.1.113	0	-6.89672	41	3.8029	0	-6.89672	40	3.60401	1448.894 up	1663.054 up	none	1.147 down
SpodoFrugi_C17734	451	ATTGCTAGGAGCTTATTAATATTATTTGTTGGTTAGGTAATGGAGTGCCTTTGAATTTTTATCAATAGAACTTTGTTTGATGCTAATTCTGTTAAACGTAGGATATAGGTCTTTCAAGTCAATTTTATAACCGAATGGAAACGAGAACTGTTCCTTTTTCTCTCTTTGAATGATATCTTCTCACACTGATTCTTCTCGGGTTGGGCACATGACCATAGCCTGCCAGAAAACTAGGTGTCCTCCTCATGTATCTTCTTTTGTGGTTTATTGTTTTGTTTGTTTAAAGTGATTCATCTGCGTACTTGACCAGTACAGTACATTCGTTACACGTGTTTCTTTTAATTGGTAGTTTCTTAATTTTTTTTATGTAAGTGAATCGTCCTGAATTATTTTTGAGTG…	---NA---					-			0	-6.89672	46	3.06628	0	-6.89672	77	3.60098	1445.848 up	998.074 up	none	1.448 up
SpodoFrugi_C19975	416	AAGCCGGATACGATTGGGATTGCGCTCCAAGATTCACCAGCAGGTCTTGCAAGCTACATCCTCGACAGGATGATGATATTCACCGACCCAGCCAATAAGCTCGACCCTGACGGTGGCATGCAGAAGTATTACACCTACGACCAACTCCTGGACAATATCATGCTGTACTGGGTCTCTGGGAGCATCACAACTTCCATGAGGATCTATAAGGAGATTTTTGAAGACAGTGCTATGGAGAAAATTATTGAACTCATTCCAACTCCAGTGCCTACATGGGGAGCTCGTTTCAAGAACGACCTGGCTTACACTCCAGACTTCCTACTAAAATGGAAGTACCCCAACTTGTTGGGAACTTCGAATTACAACGTTGGAGGGCATTTAGCTGCCTTCGAGAGGCCG…	juvenile hormone epoxide hydrolase-like protein 4	gi|261245101|ref|NP_001159620.1|juvenile hormone epoxide hydrolase-like protein 4 [Bombyx mori] >gi|255977198|dbj|BAH97091.1| juvenile hormone epoxide hydrolase-like protein 4 [Bombyx mori]	NP_001159620	1.7e-53	76	F:epoxide hydrolase activity; F:cis-stilbene-oxide hydrolase activity; P:xenobiotic metabolic process; P:response to toxin	epoxide hydrolase activity GO:0004301, cis-stilbene-oxide hydrolase activity GO:0033961, xenobiotic metabolic process GO:0006805, response to toxin GO:0009636	EC:3.3.2.10; EC:3.3.2.9	0	-6.89672	75	3.94443	0	-6.89672	68	3.58052	1425.487 up	1834.484 up	none	1.286 down
SpodoFrugi_C29649	834	ACAGGCTGGCCAGTTGATTCTATAGTGCCTTCAAACACTACGAGGATTTCCATATCTGCTTTTATTATGTCCGAAGCTGCCATTGAATAAAACGGGCTGTCCTCATCTATCGTGTGCACAGCACAGACAGGAAACATGAATGAGAAATTCTCACTGGAATCCATGGACAGACCCAATTTTATTTGGTGCTCCAACACATCTATAGGAGTATGCCTGATTAAATAAGCTTGAACGTTGCCGGCTATGATCCTTGACTTTCTGGTATTCCCAATTCTGAATATCAAACGTAGATTGCGATCCCTTTGGTTGATGATGGCGTTTTTTGAGAATAACAACGTCTGTGCACGATTCTTCGGCCTTGTCAATTTGGCGAAGACTATGCCAACAATGAAAGATTGG…	inwardly rectifying k+	gi|512932658|ref|XP_004932600.1|PREDICTED: inward rectifier potassium channel 2-like [Bombyx mori]	XP_004932600	5.05e-123	79	P:regulation of ion transmembrane transport; F:inward rectifier potassium channel activity; P:potassium ion transport; C:voltage-gated potassium channel complex	regulation of ion transmembrane transport GO:0034765, inward rectifier potassium channel activity GO:0005242, potassium ion transport GO:0006813, voltage-gated potassium channel complex GO:0008076	-	0	-6.89672	82	2.97775	0	-6.89672	141	3.57914	1424.127 up	938.668 up	none	1.517 up
SpodoFrugi_C31337	340	AGCAGTGAGCGCCTCTCGCAGTGGTGACGAGGAACGAACAAAAGAAGCCATTCGAATAGCTCGTGCCCCTTCCCCTGTTGAGCTGTACCTGTTCTTGCAGTCCTTCCTACACGCTGCTCCTCATGCCATCATTAACATCCTCGATCTGATGGTTCGATGGTCTGATATGACTTATGATAAAGTTTCAGTTCAAGCTATAAGTATTGTTGCATCCACTCTGCGCATGGCTAGCACGGCCACGATGTACAGGAGATTTGAGAGAGAAAAGATATGTGGACGCAAATATCCATGGGGGACGCAATTCTCAGATCCACTATTAGATACGAGTAAAGACGAAAAT	aael007792- partial	gi|512919413|ref|XP_004929371.1|PREDICTED: uncharacterized protein LOC101741820 [Bombyx mori]	XP_004929371	9.04e-46	87	-			0	-6.89672	29	3.06293	0	-6.89672	52	3.57694	1421.963 up	995.759 up	none	1.428 up
SpodoFrugi_C13535	474	AATAACGGATAGTGTTATAGCTAGAATGAACATGGCGGTCTGTAAGCCTCTCTCTTCGTCGACTATGAAAGATATGCCAACAACAAACACGGCTAGTAGAGCACCAGAGATCGTTTCCAAAGGGCTGTGAAGTTTGGGCCATTTTCTTGCACCAACGAAGTCTTGCACTGCTGTCTCCCAGCAACATGAAACGGCGCCGTAGCCAAAGCCAGCTATTACACAACCGATAGAGAATGAGTCATGGTTGTCTGCTTCTGCTAAAACAAAGCATCCTAATGTGGATATAACCACGCCGGCNNACTTGAAATTTCGTCTAGGCGTCTGTGCAAGCCATGGTGTACTCAACAGGAAACATATCCAAGTGAAACCATATAGTGTCATCAGGAAATTCGCTTCAGA…	major facilitator family	gi|512913023|ref|XP_004927799.1|PREDICTED: uncharacterized protein LOC101743981 [Bombyx mori]	XP_004927799	1.56e-60	78	P:transmembrane transport; C:integral to membrane	transmembrane transport GO:0055085, integral to membrane GO:0016021	-	0	-6.89672	37	2.66303	0	-6.89672	80	3.57666	1421.684 up	754.696 up	none	1.883 up
SpodoFrugi_C17345	935	CTGGGCAGCTACTTCACGCTGGCTTCAGCGTCAGGCGCCTTCGGAGCCTGCATCGCCGCCAACTACTCCCTCACCAGCATCATATTGGTGGAACAGATCACGCTGGAGAAGTTCACCAATGCCTACGGATTGCTGTTGCTCATTCAAGGAGTTGCTAATTTAATTGGGCCGCCTTTAGCTGGCTGGGTGTACGATGTGACAGGTTCCTACGACCTTTCATTCTACTTAGCCGGAGTCTTCATCGGTGTCTCAGGCCTGGTACTCCTCGTGTCTCCACTCCTGCGCTGCATCAAACATTGCACCAAGCGTTCACCAGAAACTGAGAACAAGAGCAATGGAGAGATCAAACAGAATGGGAAGCTCATGGTCTAAACTAACATAAGGTGATTGGTTTCTATG…	monocarboxylate transporter	gi|340717007|ref|XP_003396981.1|PREDICTED: hypothetical protein LOC100645991 [Bombus terrestris]	XP_003396981	1.13e-38	79	P:transmembrane transport; C:integral to membrane	transmembrane transport GO:0055085, integral to membrane GO:0016021	-	0	-6.89672	64	2.4706	0	-6.89672	157	3.5711	1416.216 up	660.460 up	none	2.144 up
SpodoFrugi_C33679	1661	TGCTTTAATTTGTCAATCGTCAGAGGATTTGTTTGATTTACTGGTATTTCTAAAACAACGTCTGGTTCTAAAGCTAGTTCGTAGGCAGGAAGAGTCTGCGTTTTATTTGCTCGTTTACTGCTTACACTACCGGTAACATGGTAAGACACTCTGTAAGTTCCATCGGGGACGTTAGTGGTATTTGACGCTTCAATATTTTCAAGTGCTTCATTATTCTCATTTGAAAAATTTAAGTGTTCGCTTGATTTTGGAAATCTACTATTTGATTGGAGTACACCTGGTGCAGCAGCTTGTATGATTTCAGAAACTGTTGGATGTTGTTGTTCTTGTTGTTGAGAGTCTGGGACAACAGCCGCGCTCCCAGTAGCGTCTTGATTCAATTCATGACTTTGGTAATAA…	serine protease p54	gi|357618025|gb|EHJ71121.1|serine protease P54 [Danaus plexippus]	EHJ71121	2.38e-143	65	F:serine-type endopeptidase activity; P:proteolysis	serine-type endopeptidase activity GO:0004252, proteolysis GO:0006508	EC:3.4.21.0	0	-6.89672	13	-0.6733	0	-6.89672	279	3.56264	1407.933 up	74.720 up	none	18.842 up
SpodoFrugi_C18920	852	GTCAAACTTTGATTTATCGACAACTAGTTGTCAAGTATTTTTATCGCCATATTTAATTAAGTAAATTAATTTATAAGTCCACAAAGTAATTATGGAAAGTGATTAAAAGTGTGTGCGAAGTAGACGAATTTTAGACGAAATTTATTTAAATGAGGCCATTTATCAGTAATTAAAGATTTTTATAAGTGTGGAAATAAAAAGATTTAAGAGAATATGTGCAAAATTGTCAAATCATTAAATTTTATATATATGTTGTTAAAGGAGGATCCAAAAGTGATTGGATTACTTTTCAAAAATACCTTTGAGACTGAAATTCGACTCGATATTCCACATATTAAAATGAGATTAATGAATTACGTAACTGGTGAAAAGTTGACGTAAATACCTTCTGCGTACATG…	---NA---					-			0	-6.89672	72	2.75931	0	-6.89672	141	3.55859	1403.987 up	806.783 up	none	1.740 up
SpodoFrugi_C13129	257	AGCTCTTGATGTTCCTGGTACGAGGGATTATAACTGACTCCTGGATGAGGAGCTTCCACCGCAGCCCTGGTGACCACAGTCTTGGCTAGCGGTGGCTTGGGCCGGAGTCTCTGTGTTGGTAGCACATTGTGAAGCTGTGCTTCCGGGGATATGAACTCATCCACCAGGGTTTCTGGTATACCTTTGGATTCTGGTAAATCCTGTCCCCAAAGGTCCTTGCTGAAGTTCTGTCTAACTTGCTTAGCCTTCCTCTTCTT	cg1785-like protein	gi|441481883|gb|AGC39036.1|CG1785-like protein [Helicoverpa armigera]	AGC39036	8.8e-49	96	-			0	-6.89672	25	3.06871	0	-6.89672	39	3.55721	1402.644 up	999.756 up	none	1.402 up
SpodoFrugi_C6191	257	GAGCTACAAAACTGGATCCAAGATAAAACCAGGACAGCCAAGGATCAGAGCTATAGGGACCTCGCCAACTTGGAGCGTAAACTACAGAAACATGAAGCGTTCGAGCGGGAACTACAGGCCAATGAGAAACAACTGCGCAATGTTGAGAGTATCGGCCAATCGCTGCAAAAATCGGACCCGTCCCGAGCGTCCGAGGTGTCGGAACACCTGTCCGGTCTCCAGACCGCGTGGGAGGAGTTGGTGGCTGCTTCCAGAGA	spectrin beta	gi|512901464|ref|XP_004925141.1|PREDICTED: spectrin beta chain, non-erythrocytic 5-like [Bombyx mori]	XP_004925141	2.05e-38	90	F:protein tyrosine phosphatase activity; F:actin binding; F:phospholipid binding; P:peptidyl-tyrosine dephosphorylation; P:tyrosine metabolic process	protein tyrosine phosphatase activity GO:0004725, actin binding GO:0003779, phospholipid binding GO:0005543, peptidyl-tyrosine dephosphorylation GO:0035335, tyrosine metabolic process GO:0006570	EC:3.1.3.48	0	-6.89672	12	1.90344	0	-6.89672	43	3.55699	1402.435 up	445.771 up	none	3.146 up
SpodoFrugi_C11718	357	AAGTGGTCGATACCTGGGTCCAATCCGACCTCGTTGAGGAGTGTGATACCAGCGTCTTTAGCAGCTTTGTGTAGCTCCTGAACTTCGGGTCTGACATAGGACGCGGTGACCATATGTGCTCCTGTGCTAAGACAAGCCTTCGCCACAGTACCATGAAGGTCGTAAGGCAGTAGGGAGACTACTACACGAGCTCGAGAAGCCAAGGACTTTAATGCTGACTCGTCCTTAGCATCCAAATACTCTGAGGAGACTCCGTAACGTTCCGCTAAAGCATCCGCTTCTTCTTTAACTGCTGAGGCTACAGTAACAGCAATATTTTTGTCTCTGGCCAGGTATTCCACCACGGGAGCTGACACC	alpha-aminoadipic semialdehyde mitochondrial	gi|512907846|ref|XP_004926544.1|PREDICTED: alpha-aminoadipic semialdehyde synthase, mitochondrial-like [Bombyx mori]	XP_004926544	2.16e-60	95	F:oxidoreductase activity; P:oxidation-reduction process; F:nucleotide binding	oxidoreductase activity GO:0016491, oxidation-reduction process GO:0055114, nucleotide binding GO:0000166	-	2	-1.10443	14	2.03413	0	-6.89672	53	3.556	1401.472 up	8.806 up	55.418 down	2.871 up
SpodoFrugi_C16697	436	ATTATTGTTTTAATTACAATTTTGTTGCTAAGTTAAATATTTTATTGAATATTTTATTTAATAATTCTATCTTGGAACCTATCAGTGGTAACTTTAAGTGGGTACTTGTATCTCATGGTACATGAGTATAAACTTTTTTTTCATTTCTTCTGATGGCAACCCAGTTTCCAATGTTGTCGACTATACTGCCAAAGTGTAAACTTAAATAAACTAATGGCACTTAAATAAACATACACATAATCATTTAATGTTTACTTAACCCAGACCTTAGCAATTGTTTTCTACACAAAATTGTTACTAAGGAATAGATTAAGTAATGATTAAATGACTCTGAGAACGGGAGTAAGTTATAAAATGGCAAAATTTAAGTCAGGGCCCTTAAGTGGGTACTTGTATCTC…	---NA---					-			0	-6.89672	227	5.38246	0	-6.89672	72	3.5381	1384.183 up	4970.541 up	none	3.590 down
SpodoFrugi_C15680	249	GTCGTTAAGTACTTGTCACCTTATAATGTAATGTTAAAGGAAGTAAGAGTAACAATAGTAGTATGGGGCGCTAAAAGCGTTGCCTGCTATTTCACAAGATTAATTTTTTTATGGAACTAGTGCTCATATTGTGTGCAACTCTTCAGTTATTCGCTTTATTTTCAGTAGGTAACTGTGTGCGAAGTCCTTGAGTGAATAAAGTATTGTTGTGAAACAACGCGTGTGAGGAAGGTTTACTGAAATATAAAT	---NA---					-			0	-6.89672	107	5.10556	0	-6.89672	41	3.5339	1380.168 up	4102.501 up	none	2.972 down
SpodoFrugi_C21728	348	TCGACTCTCGTTAAGTCAAACATGCGATAATTGGAATCACTAGGTCCCTTGAAAGCCTCTTTATATATAGATATATTATGTATAAATCGAAGTTGTAGAGAGAAGATGCAGAGATTACCTACATTTTGAGGCAAGTTCAAATTTCGGACCATTCGATATTTTGAATTAACGACTGTCGACATGTAGTTTTTGCCTTACGTAGGAATTTTAAGAGCCTTTTTCTTGTAACAGGGTTTTATGCAAGATCATATAGGGTACGTTTGACATTATGTTTTATGAGAATTGTACCAAAACTTTCGGTACTGGCTTAAGATCCATAGAAATGTATAAAACTGTTCAAGAAAAAGG	---NA---					-			0	-6.89672	55	3.66251	0	-6.89672	57	3.5263	1372.913 up	1508.855 up	none	1.099 down
SpodoFrugi_C10128	310	TCTACTGACTGTCACAGATAGCCGAAGTAATTAATGACAGTCGTTTATTCAGCCAGTCTTAATAATCTATCTGTAGATTTGCATACCTATTCTACTAGAGATAGAAGTATAACATAGGCTCTACACCAAAATGTGTAGATAAAGACAAAGTCACGAAGGGGTAGGCAGAGGTGGACATTACGGCCCGTGATGCCGCTATACAATGTATACTCACTTTTCACCATTTGTGTGTATAAGTCTCGGGGGTGAGCCTATTGCCATAAACTAGGCGCAATTCCAGACTCCGCACTATTACTGAGAAATTTTCGAT	---NA---					-			1	-2.16245	192	5.64648	0	-6.89672	49	3.52102	1367.898 up	224.245 up	26.616 down	4.363 down
SpodoFrugi_C31015	250	TGTTGTCATAAGAATGCACAGTGGTATATCGTAAACAAATAACTAGTTACTTCTAATGGCTGAATAAAGGCTTGTTTACATCAAGCAACTGATATTACACACATGCCCTCTAACAAATCATCCACATCACATGTGTAAACATACTGAACATATCTTTTTCAAATACTTCATATCGCACATTCTTTGAGAAACTGTTACTATGCTTACTTTTTCGTATGCAAAGTTTCCGATTTTTAAAAATTGTAACTAA	---NA---					-			0	-6.89672	25	3.00217	0	-6.89672	39	3.5196	1366.549 up	954.694 up	none	1.431 up
SpodoFrugi_C31406	370	CGCCTGTATAGTTGGAATGTAGTCTCGTTAGTAGGAATTATTAAAGGACAGACATATGCGTAATCTTTTCGTAACACAATTATATTGTTGTGATTATCGTAAATCCATGATTTCTATGCTAGTGTGTATTTTAAATTATGTATTACGATAATATACTTAGTATTAGCGATTATTGCAAGTAAAAATGTATTGCATTTAAAGTGTTAACGTTAGATTATCATTTATTTCAATCGTTGATTATATTTCGGCGCTAAATGTTCTCGCTGGCGATTTTGATCTGTTGAAGTATTTTTTTACATTTCTAAAAGGTAAAAAATTACATTTCCTTTATTCTGTAACAGCCTGAAAATGGAGGGCATTTGTGTTATTA	---NA---					-			0	-6.89672	45	3.28457	0	-6.89672	60	3.51186	1359.243 up	1161.114 up	none	1.170 up
SpodoFrugi_C27709	389	GTTTTATTTAAAAAAAATAAAAAGGAATAGTTACATGAGTACTTAACTACTACTGTTCCTAACATTTACATACACTTTAGAGGCACACGAACAAACGTATCTACATTTGGTTGCAATTTCTCATGTTTTTGCGATATAACATTAGGTACTTAACTTGCATGTTGGATTATAATATCTCTATTCCTTAAATATAAAAAGTTGTCTTTAAAAAAAATCTTAAAGTAAGAAGTAAGTCTACAACTTGGCTAGATATCTTATTGCTTATGAATAAAAACAAAATAAGTAAATAACCCACAGAAGCATGTAGTTTACAAGCTTAAATTAGGCGGCAGTTCTACCGTAGCGATAGAGTTGGCTTCCATCTCCACAACGGCTTGGTAAGTTCCCAA	---NA---					-			0	-6.89672	46	3.29565	0	-6.89672	62	3.50965	1357.157 up	1170.065 up	none	1.159 up
SpodoFrugi_C5024	659	TTCAAAAATGAAAGCTGGACAAAAAGCTCTGACTGTTTGGGAGCATACAGAAAGATTGCTTAATTACAGAGAAGATGCTGAGAGTGGCACGCGAACTCACCAGAATTACCTGGATGACGTAAAAGACTTGTTAAAAAAAGCTGAAAGAGTAGAAGTTGGTTTTGTTACTATGGAGAGGTTGACTACAGCTGTAGAAGCAGATAAAAAGGAAGGAATTGTCGAAGGATTACAATCATTGAAAGTGGAGGCGACGAGAGCACTTGGAAGAGAATACACGGCTTTAAGGAATCATTTACTAAAGTATAGATAAAATATAGATTACAAAATTGTGCCTTGTGTTGTATTAATATAAACAGCTGGTTTTCGATCGTTTTAAAAGAATAATAAAGAAGACAAATA…	PREDICTED: uncharacterized protein LOC101738317	gi|512932523|ref|XP_004932566.1|PREDICTED: uncharacterized protein LOC101738317 [Bombyx mori]	XP_004932566	2.71e-10	56	P:termination of G-protein coupled receptor signaling pathway	GO:0038032	-	0	-6.89672	112	3.77642	0	-6.89672	105	3.5038	1351.671 up	1632.814 up	none	1.207 down
SpodoFrugi_C13318	333	ATAGCAGTAAGTGGTAACATAGCAAGCTACTTGCACAATGCTAATAAAAAAGGCTTTGTATGGCGCTACGACTTCCACCTGGTGTCCATTGCTGCGACGGCCATCACCTGCTATGTGTGGATCGTACCTCTCGCTCTCTGGGCTGCATTAAAATGGACCTCAACTACTGATGGNNNNNNNNNNNNNNNNNNNNNNNNNNNNNNNNNNNNTGATGGCCGCTTTCGTATCCGGAGCAGTACTTATCTTCTGGCTCATGCCAGCACTTAGGAAATCTAGATATTTTCTCATTCTGATCGGATCCATTCTCGCATTTCATTTCCTTTTAGCAGCTGG	protein yipf1-like	gi|512896043|ref|XP_004923817.1|PREDICTED: protein YIPF2-like isoform X1 [Bombyx mori]	XP_004923817	1.88e-19	79	C:membrane	membrane GO:0016020	-	0	-6.89672	24	2.58902	0	-6.89672	53	3.49945	1347.601 up	716.956 up	none	1.879 up
SpodoFrugi_C28775	352	GGGATTGTTTCATCTCTTCGAAAGATTCGCGGGAGAATTTCGTAGTTTTCTGGCTAGCGGTGGAAGCGTTCGTTGGCGTAGGAGTTACAGGGGGCAGCACTGCTGCTCCTGATGGTAGGGACACCGCTTCGCCGTTGAACATTGTTGTACCAGAACACAGAACTCCCTGCACGTAGAATAAAGCAGTTCTGTACGCGTCCGCCAGGTACTTGGTGTCTTCTAACACGTTGCTCCGGTGTGTGTACAGGTTCAAGCAGGCAGCGTCTAACATGTCACAGAGTTCCAGTTGTCCAGCCCGGACCTGGCACATGGCGGCAATGAGCAGCGCGAGCACGGCGCTGCGGCCGGCCCC	tyrosine-protein phosphatase non-receptor type 23-like	gi|512926237|ref|XP_004931035.1|PREDICTED: tyrosine-protein phosphatase non-receptor type 23-like [Bombyx mori]	XP_004931035	9.34e-51	90	F:protein tyrosine phosphatase activity; P:peptidyl-tyrosine dephosphorylation; P:tyrosine metabolic process	protein tyrosine phosphatase activity GO:0004725, peptidyl-tyrosine dephosphorylation GO:0035335, tyrosine metabolic process GO:0006570	EC:3.1.3.48	2	-1.27196	10	1.1866	0	-6.89672	54	3.49032	1339.098 up	5.496 up	49.342 down	4.937 up
SpodoFrugi_C26266	408	TCAGTAGGTCCACGTCGCCCAAATCCAAACCATGAACGTCTGTACTGCTCATTATTGGGCCCATTGAATTCTTGAGGCCTGCCGTCAAAGCCTGGCCCATACCCAGGTGGTCCATAGAAATGGTCACTCGGACCATCGCCTTCACGCCTTGGAGGTCCTTGTTGTCCCCATCCGGGTCCAAAACGACCCCATCCAGGACCAAATCGGCCCCATGGAGGTCCCTGCTGTTCCCAGCCTGGTGTNNCGTTGGAAATCTTGAGGTCCATTTCCGGGTCCATGTGGTCCATTACCGGGTCCATATGGGCCAAAGTTTGGTCCATTTGGTCCAAAACCTGGACCATACTGACCGAAGTGTCCTCGAGAGAATGGACAGCCAAATTTTCTTGGTCTTCTTTTCTC…	---NA---					-			0	-6.89672	162	4.99447	0	-6.89672	64	3.48682	1335.849 up	3798.442 up	none	2.843 down
SpodoFrugi_C6341	530	TTGGTCCTTATAACTGGCGAAAACTAAGTGTATGTAAGTACACTTGTCTGTTTGCCTTGTCATAGATTTACTATTTAATTGTCACAGAATACAACAGTAATTTTGGAAATGTGAAATAACGTCAATAACTAGTTTCCGTCCACTACTGGACGTATATTCGTCTATATATACGCCACCAGAACTAGATCAGAATACATATCTATTTCACTGAAATGTAGCAAAATGTTTATCTTGGTTTTTTGTTTTTATTATTGAGCCTTATATCAAATAAACTGTTAACAAGAGAGGCGTCTTAGGTTCGATCCTAAGTTCAGACAAAACACTACTGATAAATTCGATTTTTCTGCTGACGATGTCAGATATATGTGTTCTTTGACCATAATAGTCTACTCCTAAAAT…	---NA---					-			0	-6.89672	75	3.50307	0	-6.89672	84	3.47882	1328.467 up	1350.982 up	none	1.016 down
SpodoFrugi_C3624	392	TTTTCTATTTTTATAAAAAAAAATCATTTGGAGGTCGTTAAATTCTATTTCTCTTTTACAAAATCATGTTTATAGAATAGTAGAAGTTTACGTGGTGCAATAATCTTATTAGTTGTGGGTTGGACAAAAACATGCTACTCATAAGTAACATGAACGATTTTGTTTACATGGTTTAGATTGATTTGTATTCAATTAACATTAATATATCAGTTTAGGATTCAAGAAAGACCTTCAAAATCTGACAAAGTTTTAAAATGACGTCAAAGCTTTTTATTTCTATTACGTCAACTAAAGTCGTACTTATTAATATGAAATAGCAGTCAAATTAAAAAAGTAAAGGACTGTTATGAATTTATAACAAACAGCACGTAATTTTTGTCCAACTTACAACT	---NA---					-			0	-6.89672	46	3.24442	0	-6.89672	61	3.46144	1312.553 up	1129.245 up	none	1.162 up
SpodoFrugi_C7994	362	TTTCTTTATATTTCGTCTACATTTACGTAAGGTGATTGAAACTTATGCAAATCCTAAAAAACTATTTAAGGATGAATTTTATTCTCAGCTTGGCGCTGAGGGCTTTGTTTTTTGACGTGGCGGTCAAAAGGTTAAAATGTTCTTGTTTGACTCCTACAAAAAGGAAGGGTTTGAGATGCTACTTATACTTTAGTGCTCACCACAAATGCATTAATCTAAAGACAGACCCCAGGCCCGTGTTCACAGCGCAACCACAGCGAAACTTATTTAAACACGGAAAGTATCCTTAATAAGCCAAAGTGTACTTAGGGACACTTTTAAAGAAGAATAGCAAGTTTCAAGCATGATTTATATTCTTTTAC	---NA---					-			0	-6.89672	56	3.64227	0	-6.89672	56	3.45583	1307.463 up	1487.832 up	none	1.137 down
SpodoFrugi_C14943	257	TGCGCCGAGAAGCTCATGGCGCTACCTGGCAGCTACATCGGTCAGCTGTTGCGAGAACGGAAAAGTGGAAAAGTCATAGTAGGAGGCAGTCGAAGCACAGTGGGCACTCAACCACCGGGCACGACGATGTTCGGCGCAAACCCGGGCGACATATACTCGGACGCGGGCCCCGGCAGCTCGCTCGACCTGGACACAGAGCGTCCTTTGTTCAACGACGACTCCTACCGTCCGGGCTCCACGGCACCTGTCCCAGCGCC	ociad protein isoform 2	gi|153791696|ref|NP_001093266.1|ociad protein isoform 1 [Bombyx mori] >gi|95102818|gb|ABF51350.1| ociad protein isoform 1 [Bombyx mori]	NP_001093266	5.26e-25	77	C:early endosome; C:Golgi apparatus; C:recycling endosome; C:lysosome; P:embryonic hemopoiesis; C:integral to membrane; P:larval lymph gland hemopoiesis	early endosome GO:0005769, Golgi apparatus GO:0005794, recycling endosome GO:0055037, lysosome GO:0005764, embryonic hemopoiesis GO:0035162, integral to membrane GO:0016021, larval lymph gland hemopoiesis GO:0035167	-	0	-6.89672	26	3.01891	0	-6.89672	40	3.45266	1304.591 up	965.838 up	none	1.350 up
SpodoFrugi_C2596	739	CTGCATCAGGACAGGATGATGGCAAGAAATCCAGTGATAAAGAGAATGAAAAGGAAGTGGAAATTGAATATGTACAAGAAAACATACAGTTCCATGAGTTGGAGCCTATGTACCGACAGTTCCATCGCATTCTGGAGTCGTTCAAGATCACGGAGAAGAAGGATGACGCCATCAAAGAAGAAGATAAGGATGCTCCCAAACCTTCCAAGCCCCAGGAGAAGGTGCAGGACCAGTTCGCTGCTGATGAAGAGGCAGTTGAGAAAAACGCTGCAGATGAAAAGGAAAGGCTCTCAAAACGTAAATTAAAGAAGTTGTCGCGGTTGTCTGTGGCCGAACTCAAGCAGTTGGTGTCTCGGCCAGATGTGGTGGAGATGTATGACGTCACAGCGCGTGATCCCA…	splicing factor 3b subunit 2-like	gi|357630904|gb|EHJ78723.1|hypothetical protein KGM_00713 [Danaus plexippus]	EHJ78723	1.16e-152	96	C:nucleus	nucleus GO:0005634	-	0	-6.89672	61	2.75941	0	-6.89672	111	3.44692	1299.409 up	806.838 up	none	1.610 up
SpodoFrugi_C13906	269	CTCTTCACATTCTTGATACGCATAGTGTACTGGTTTCCGACTACGTTGAATTCTGCGTCCCTCTCAGTCAAGCGCTCGTTAGGGCGTTCCTTCCTAGTGACAGACCAGATGACAGTTGGCACAGGAGAAGCAGTCACGAAGCAGGAGAGAGTCAGGTCGGTACCCTCACCCACGCTACCACCGTTGGTCGCTGTCATATTGACAATAGAAGGCTTCTGTGTGACGAGCAGCGTGTGGTTGATAGCCACTGGTACCTTCTCAATGGTCTC	limbic system-associated membrane protein	gi|512895729|ref|XP_004923741.1|PREDICTED: hemicentin-1-like [Bombyx mori]	XP_004923741	2.5e-16	65	P:maintenance of epithelial integrity, open tracheal system; P:axonogenesis; F:protein homodimerization activity; C:extrinsic to membrane; P:regulation of tube size, open tracheal system; P:morphogenesis of embryonic epithelium; C:septate junction; P:open tracheal system development; P:septate junction assembly; C:plasma membrane; P:homophilic cell adhesion			0	-6.89672	21	2.77147	0	-6.89672	38	3.43357	1287.442 up	813.608 up	none	1.582 up
SpodoFrugi_C17933	254	ATCTCGTTAAACTCCTTGGCCTCCTTGAAGCCGTGGTCCAAAGCCCTGGTTCTCTCGGCGGCCTTAGACACGACGCGCTCCCAGCGATGTTGTACGGAGACGAGTAAGTTCTTGATGAGGATGACGTCTTGTTTCTGACTGAAGTACTTGAGATGTGTTCCCTTCTTGTCCAGGTGTAGCATTGTTTCTCTGTGGGTCGCCACCTCTTTTTGGAAGGACTTGTGCTCTTCGATTTGGACAAGCAAAGTCTCCAT	microtubule-actin cross-linking factor 1-like	gi|512890964|ref|XP_004922603.1|PREDICTED: dystonin-like [Bombyx mori]	XP_004922603	2.67e-44	97	P:axon midline choice point recognition; P:determination of muscle attachment site; P:sensory organ development; P:negative regulation of microtubule depolymerization; P:mushroom body development; C:growth cone; P:dendrite morphogenesis; P:branch fusion, open tracheal system; F:calcium ion binding; P:oocyte fate determination; C:astral microtubule; P:cell cycle arrest; F:actin binding; P:actin cy…	axon midline choice point recognition GO:0016199; determination of muscle attachment site GO:0016204; sensory organ development GO:0007423; negative regulation of microtubule depolymerization GO:0007026; mushroom body development GO:0016319; growth cone GO:0030426; dendrite morphogenesis GO:0048813; branch fusion, open tracheal system GO:0035147; calcium ion binding GO:0005509; oocyte fate determ…	-	0	-6.89672	12	1.92038	0	-6.89672	39	3.43307	1287.000 up	451.036 up	none	2.853 up
SpodoFrugi_C23436	921	GCCTGGCTACGTTGCCGACACTTGATACATTACTATTCTTGTCAAATACATCTACTGCAATAACATATACATTATGTATGGGTGTACATTCTCAAGTAATATAAAAACGTGCACCTATTGACAAAAGTGCACCACAACGATAGACCGACGACTGGTGTTCGGTGTCATACATTTTAAACCTAACCTCGTGACTTGCTTTTCCTACATCTCATAACATTATTTGGACCCGAACACTTCAAAAACATTACATGCTTCTTGATCTATCAAACTGTTTAGTTTACAACTTTGGAAAATACTCGTACGGCCTTCACATTCTTTACAAAATATAGTGAACTATCAATAAGGAAATAATCTCCGTTAAAAAGTAAAATAGCACACTAATCTTAAATTCAATTAAGC…	---NA---					-			0	-6.89672	151	3.74394	0	-6.89672	133	3.42397	1278.904 up	1596.463 up	none	1.248 down
SpodoFrugi_C24978	788	ACTTCAAGGCACTGCCGCACGCCGTCCAGGTACTCCGTCAGAGTCGGGTGCAAGCTGCCGGCTTCCAGGGCAAAAGCACTGTTTGCGAATGTTTTCTTCTGAGCAATTAGCAGCAACATTTTGTTCAAATGCAAACGGAGTGCATCGCGACGTCGGCGCCGGCGCATGTTCTCTTGTTTACGATCCACAGCTTCCCGGAGGAGGGGGAGCAGCTCTTCCATCAGATCTTTGAGTGCGTCCGGGTTTATGTTTCCGCAGGCGGCCACGGCAGCGTCCCGCACCTCGGGCACCTCGCAGCGCGCCAGCGGCACTGCCAGCTTGTGCAGCGAGCTCGGAGCCGCTTGGGCACCGCGTCCCTCTCCACCGCTGCGTTCGCTCAGAGAGTCCGGCGACGAGCTG…	protein furry-like	gi|345484644|ref|XP_003425091.1|PREDICTED: protein furry-like [Nasonia vitripennis]	XP_003425091	4.03e-77	70	-			0	-6.89672	29	1.84624	0	-6.89672	107	3.41881	1274.341 up	428.443 up	none	2.974 up
SpodoFrugi_C32348	355	ATTGTCTAAATACAGTCTAAGGTTATATCCTAACACACTATTTCAAATAAACTGGTAACATCAAAAGCACTGAACATAGGAAATGTGGGCTAATTTTAGCTCCACTGTTTCCTTTATCGTGTAATTCTAAAACGTCTAATTGAACTTTTGGTGTGCAAGAAAATTCAGTACTATTCTGGCAAGCACCAGCGGTTGCATTGAAGAGGGTGTCAGGTGGACACGAGACCTTTCTGGCAGTATTTATTCCCAATAGGCCTTCTGGGCAAGCTATGAACGCTGAACAATCCGAGGTACCAGGAACAGCGAAGTTTCCGACAGAACTGCAGTTAAAAGTGGGGTAACATTGGTAGTTTGT	hypothetical protein AaeL_AAEL013812	gi|157137465|ref|XP_001664001.1|hypothetical protein AaeL_AAEL013812 [Aedes aegypti] >gi|108869698|gb|EAT33923.1| AAEL013812-PA [Aedes aegypti]	XP_001664001	0.000595	48	F:chitin binding; P:chitin metabolic process; C:extracellular region			1	-2.2368	9	1.10463	0	-6.89672	52	3.41236	1268.654 up	10.136 up	25.280 down	4.951 up
SpodoFrugi_C24706	272	GTACCAAGTTTATGAATCGTAAAATGCATATTATTACGCATAACCTTGGCCGCTTACGCAAATTCGGTTGTACATAATTCAATTCTATACCTGGAGTATTTCTGGACCTGGAATTTGTGTAAGATACCAAGCTAGCATACCTTGACTTTAGTACTACGAGCCTGTTCGAGGAATTTTAGTCCAACATTTTTGTCTTTATGTTCAAGAGTTTTATAGCTCAACACATTATACTCGTGTAAAGACAAAAATGTTGGGAAGGGTAAAGTTGCTCA	---NA---					-			0	-6.89672	9	1.40656	0	-6.89672	41	3.40644	1263.463 up	315.891 up	none	3.999 up
SpodoFrugi_C14008	614	ACCGACAGACAGACGTTATTAATCTTATTATATTTGCTTTGACGTTCAAAAGTGCCTTCCTGGTCTATTTGACGTATGTTCTACTCATATTGAGGTAAATTTTGAGTATATTTCAGATGTTTTTGCATATAGAGACCTATTATAGCGCCTAGCTTCACTGACAGAGAAACGGCAATTCAATTTGCCTTATTTAGGATTAATTGAAATAAATACTTTGACTTTGACTTTACGGACATAAGATTGGGAATAACTTACTTTCTACAAATCATATTTCTATTGCAAAGGCCACATATATAAAATTGTAGCAATAGAAGTGATGTCTAAATAAAAATGTATGTACGCGCTCATCTTCGGAACTACTAGTCCGAATTGAATAATTCTTTTTGTGTTGGATATCTC…	---NA---					-			1	-3.04135	51	2.73443	0	-6.89672	92	3.39782	1255.934 up	54.787 up	14.473 down	1.583 up
SpodoFrugi_C24026	267	ATTGAATGTAATTACATTCAATTTATTTTTGAACGAGGGAGTAGAAAAATCATTGTTTGATGTTATTTATCGTATGTCAATTTCAACTATTCGTACGATATAAACATTCGTACGGATAGAGTTGAAATGCCATTTATGTAGGGAGTAGAGCACGCTTTAAGCATTATATTTTGTGATAATTATGCGACGTTTTCATGTAACCGAATTAATGCTTACAAAATGTCATCAGTACCCTTAGTATTAGTTTGCTTTATATTTAAAGTAATC	---NA---					-			0	-6.89672	24	2.84837	0	-6.89672	40	3.39759	1255.730 up	858.152 up	none	1.463 up
SpodoFrugi_C37552	884	TCCACGTGGAATAGTGACTGGATAGTTTTTCTGTGGTCACAGCTCCACCCCTGTAGGTGATAGTGTGATGATATGTAGCCTATATGTTGATCCGACCTGTTAGATAATATTGATGCAAAATTTGAACTAAATCCATACAATACTTTTTGGGTTTCGTGCGGATACACCGACATTGAAATCATCCCTCAAGATTGTTTAAAAAATATTTAATATCCTACGATTTTGTAATATTTATAGATTATTATTTATTTACTTGTTATTTTATGTACATACATACAACACAAAGAACATCACATAAATTGTTACACTACTGCTTTATAAAAAGAATTCATTCGGTATTTTCGCTACTGCTGGCAAACACAATGTATATTATGTTAAGAAAAGACTTCCTGATTTTTG…	---NA---					-			0	-6.89672	132	3.58059	0	-6.89672	132	3.39285	1251.610 up	1425.561 up	none	1.138 down
SpodoFrugi_C21427	1118	ACGCAGCCGTCGCAAAGTACGACTCTACCGACAACTAGTGCGTCCACGTTGTCGATGTTTAAACCGGCTGAAGCCAGCGCAACGACGACATCGTCATCATTATTTCAACAGTCTGATTTAAACAAACCTGCTGCATCTCTGTTCCAAAACAAAGAGGCTACTAATATTACTACACCGGCGCCGAGTCAAACACTAGCATCGGCACCGGCACCAACACCGGCCACAGCGCCAACCTCGACACCGGCACTGGCATCAGCACTGGCACCGGCACCCGCGCCGGCAACAGCGCCAGCAACAGCGTCAACACCAGCGCCAGCACCGGCGCTAGCACCAGCAGCACCAGCAGCTTCAGCAGCAGCGCCAGCAACAACAGCGCCAATTTTCAGTTTTGGTAGTAAT…	nuclear pore complex protein nup153-like	gi|357627317|gb|EHJ77053.1|hypothetical protein KGM_21490 [Danaus plexippus]	EHJ77053	3.05e-09	49	F:zinc ion binding; C:intracellular			0	-6.89672	91	2.70519	0	-6.89672	164	3.3672	1229.559 up	777.076 up	none	1.582 up
SpodoFrugi_C12443	408	TGGGGTCCCGAGGCGCGGAGGTAGCCGCTCGGGGTGCACTGGTTTTGACCCCAGCTTCGTTCCTGAGCGTAGCCTTTGCTGCGCTGCCGCATCCTCCTTTCCTTACACCCATAAGTTGGCTTTGGCTTGGACTAGTTTTATTTGCATTGTCTACGGCGTTCGCGGTATCATGTATGACATCGATGGCTGCGGGCAAAGCGCCGGAGGAAGCGCGCGGTGCAGTACTGGGTACACTGAGATCGCTGGGAGCCCTAGCTCGGGCCGCGGGCCCCTTGTTGGCTTCTTCAGTGTACTGGTGCTCCGGCGCAATGATCACATACACAATCGGCTCCATAATTCTAATCATTCCTGCTGTGATGTTAATTAGACTGAAAACATAATAATTAATAATGCATAATG…	tetracycline resistance	gi|512932269|ref|XP_004932504.1|PREDICTED: major facilitator superfamily domain-containing protein 10-like [Bombyx mori]	XP_004932504	1.24e-50	84	C:plasma membrane; F:sugar transmembrane transporter activity; P:transmembrane transport; C:integral to membrane; P:oogenesis; P:carbohydrate transport	plasma membrane GO:0005886, sugar transmembrane transporter activity GO:0051119, transmembrane transport GO:0055085, integral to membrane GO:0016021, oogenesis GO:0048477, carbohydrate transport GO:0008643	-	0	-6.89672	28	2.45903	0	-6.89672	56	3.35971	1223.194 up	655.182 up	none	1.866 up
SpodoFrugi_C30540	288	CGATACAAGTGGCTGTTTGTATGTTTCTGGTGAACGTTATCAGTGGGTAGCTAGTAGTGTCACTCGGGCTATTCTCGTAATATTAAGACAATTCTCTGATGGCCTGCAAGACAACTATCTGGTAACACTACTACAAACTCCACAAGCATGCTATTACAGCGAGTGCGTTTCAACGCAATTCCAGAATGACAATTTCGAACCCTACGTTATGACAAAATACCAGCATTCGTTTCTAAACATGTACTGTACGGACACCAGAGCACAATTTCGTACGGCATCGGCAGTAAC	---NA---					-			0	-6.89672	7	0.96153	0	-6.89672	41	3.35794	1221.693 up	232.043 up	none	5.264 up
SpodoFrugi_C31869	350	CTTAGTAAACATAGTTATGACGTAGCAAGCCCCCACTGTATAACTCCACTCCGCTTTTTCATAAGTAAAACTATTTACAACCAAAAAGATACGTGTCTAATATTTCTCTTTTTTTTTCAAACTGATGGATTAAATACTCTTTTTTCATCGTCCAACATCGAAATAGGTCGAATATTTTAGCTTGGGGTTTTAAAGTATATCTTTACCTACAAAATTGCCGTTTCGACCGTAAAATAACATTTAACGCGCGCCCCTCAAGGAGCCATTAGACCACCACAGATGGGTTTACCGGGGCTCCGGCTCGAAAAGCAGGAGTAGGAACGGAGTGGTTTTTAGTCAGTAAGAGTCTG	---NA---					-			0	-6.89672	17	1.96035	0	-6.89672	51	3.35757	1221.377 up	463.708 up	none	2.633 up
SpodoFrugi_C3070	390	CAGTAAAGAAAATAGTAACTTTTTCATTGTTTATGAGTTAATGTCTTAAATGTTGCCCCACAAGGATATTCTCTTGTGTCAGGGGTGCGTTTACACCCTAATAAAAAAATCACATACATATCACATCCAGATACGGAATAACAATCTGTGAATCTGAACTCGCGACTCCTTGCGCAGGAGTCGGTTGCCCAACTGTTGCGTCAACGCAGTTGTAGTCTTTTTCCCACCAATAAGGCACACATTTCGACCGAGATTTTAGAAAAACTAAATAGTTGGTCGAAACACTAGATTCTCCCAAAGAGTAATATCTAAACAAAATCATGTATTTTTACTATTAACAAAAAGTACCACTTTCTACTGTTACTGTTTACACCCATATCATCAGAGTAC	---NA---					-			0	-6.89672	58	3.59002	0	-6.89672	55	3.35294	1217.466 up	1434.906 up	none	1.178 down
SpodoFrugi_C25571	281	AAACTTGGTACGACCTCCTTCGAGGACAGTCCTATTGTTCTTTGGATCGTATAGTAGTCCCCGTAGCAATTCACCTGCCAACTTCAAAAATGAATATTTAACTCTTATCCGCTCCTTCACAAACCACATAGTTGTAGTGATGGGACACCATCAACCCGATCTATAAGATTGGAGTATTTTGCACTAATATTTGATCCAAACCCTGTAGAATATAGTACGTAGATGTTCTACTATCATCGTTAATACTAGTGGATAGAGGCCCTAAAATATCTATTGGCTAA	---NA---					-			0	-6.89672	16	2.74838	0	-6.89672	28	3.35019	1215.143 up	800.691 up	none	1.517 up
SpodoFrugi_C36968	338	CCTGGAACAGAAAGACAAGCAGTATGTCAAGCTGGTCGCCCATCTCACTAGAGGATGCGAATCGGGCCACGTATGTGTATCAGTATGGCGGCGCGGCGGCGGAGTACTGGAACTACAGCTGGGCGCCGCCCTCCACGACGCGCCCCACCACGCCTGCTCCGCCGGGCACAGCGCGCCGCATGTCACGCTCCTGTCGACGTCGCTATACCCTATGCGTTGTCCAATGTTGGGCCGCTACACGGTCGTGGACTCGCTCGCCGACCGACGGAGGAGGCGGCAACAACTTACTATTGACGAGGCGACGGGCGAGGAGGCGGCGGAGAAGCCGGTGGAGTGCG	leucine-rich transmembrane protein	gi|512925174|ref|XP_004930774.1|PREDICTED: uncharacterized protein LOC101741223 isoform X1 [Bombyx mori]	XP_004930774	1.98e-39	79	C:integral to membrane			0	-6.89672	27	2.7812	0	-6.89672	49	3.35018	1215.141 up	819.116 up	none	1.483 up
SpodoFrugi_C27704	251	CGCTCTGTAGTTTCTGTATACCACTGTACAATCGACAAAATCAAGTATTTTTCAAGAAATAATGAGCATTATATAATATATACAATTCATATGTAAATATAAGTGTTTTACCTTAAAACATTTCACCATTAATGTTATAAGTCCCATGTAATAGGGGGAGAGCCAATTGCCATATACAATTCCAGACTATGTGATTATTTTTTTATTAACACGTTGCTCCACACTAGTATTGTCTCCTGTGTCGTGGGTGC	---NA---					-			0	-6.89672	9	1.52248	0	-6.89672	36	3.33474	1202.199 up	342.320 up	none	3.511 up
SpodoFrugi_C11118	398	TATTGGCGCCCAACAGGGACCATGGCTACCACACCTAATATTCACACAGGGATAGTGACAATTGTATTCTACTTTGCCAACTAAGGTAGTAAGCATTTAACAAAGACCGGGCAGCAACGCTCTGTAAGAGACCTGAAACTTTTAAATGGCGGTCTTCAACCCGTCTGTCAAGGGTGAAGATTACGACCAAAACCTCTCATATAAATGAGACTTGTAGTTCACCTAGCAATTGATTGTTATCATAAGTTTACGAGAGAACTCTGTTGGGCGCCAATACCAAGATTCTTGCTATCTTTTCACGTTTAAAAAAAATACTTTAGTTCAAATTGCAAATGAAAATTCATCATCAAATCTGCCGTTAATCCGAGATGATTGCTATGCCTTCTACGCATTATTCT	---NA---					-			0	-6.89672	18	1.8574	0	-6.89672	56	3.33119	1199.244 up	431.771 up	none	2.777 up
SpodoFrugi_C36981	399	TAAATTAAATGCACAATCATCTACATCCTTCTATCTAAGTATCTATAAGTATAAAACATAACACTATCACTACTCTACATCTAAAATTGTATAACTAATTACGTAGTCCATATCATTAAATTATATGACCAATCACAGTTTTTTCGTACAATATCTTAATGTCTTCATAAGAAGGGTTTCATAAAGTCATCACGTTCGGAGGCACGACGTTTTGTTAACAGGGTTCCAGTGCTCGAAGTTGTGTAGTTGTTCTACAAGATTAATGCCAGGCGTTCTCACTGCCCCTTGCACTTGGCAAGCACCATATAATGTGTAGTCAGGCCTCAATACTTCCTTCCTCACCAGCTCTTCGAGCAGAACTTTAACATTGTCGAATTGCACTTGAGTTGGCTCTGAGAT	peptidoglycan-recognition protein 2-like	gi|512921169|ref|XP_004929814.1|PREDICTED: peptidoglycan-recognition protein SC2-like [Bombyx mori]	XP_004929814	3.78e-15	75	F:N-acetylmuramoyl-L-alanine amidase activity; P:peptidoglycan catabolic process; F:zinc ion binding; P:peptidoglycan biosynthetic process	N-acetylmuramoyl-L-alanine amidase activity GO:0008745, peptidoglycan catabolic process GO:0009253, zinc ion binding GO:0008270, peptidoglycan biosynthetic process GO:0009252	EC:3.5.1.28	0	-6.89672	22	2.14329	0	-6.89672	57	3.329	1197.428 up	526.397 up	none	2.274 up
SpodoFrugi_C15900	354	GCTGGGATCTTCTTTTGGTTTTAAATCGGGTAGCTGTGGTTTCTGTACAGCTTTCATTAGGTCTATCACACAATTCTTCTCTTCAAGGGCCATCCGTCTCATCTCCTCTTGCAGTTTCTCTTGTTCAAGTTCTTGCTGCTTTTTAAGTTCTTTGGCTTTGAACATGTTAGACAACTGCTCAGAGAGGACATTGGCGATGGGGCTCTCGCTCATACTAAACGTCGGGATAGGTAATCTTGGAGGCGGGTTGGTGAGCCTAGTGTCGGACAGCCCTCTAGGAAAGTTTAGCACGGGCATTGGTAAATTCCCCACGCGGCCATCTTCACTAGGCGTGTCGTTTAAATTACATTTTGA	hypothetical protein KGM_18603	gi|357622608|gb|EHJ74034.1|hypothetical protein KGM_18603 [Danaus plexippus]	EHJ74034	5.43e-09	65	-			0	-6.89672	36	3.02642	0	-6.89672	50	3.32566	1194.661 up	970.875 up	none	1.230 up
SpodoFrugi_C6051	649	ATTATTTAAATTGGTCAAATTAGATTTTAATTTTAAAACATCAATGTACTTCAATTTTATTAGCTCTACAAGATACTATTCACGGCTTAAGTGTGATATTACTGTAACTGACAAACAAACATGTAACATCTTAGAAATAAAACTTGATATGAACTTAAAAACTATTACACACTGTATCATCTTGAAGGCGGTCGCCCAGTGACACGTATTAAATGGTATCCACACTTATGTTCATGCATCCAATGCAACCTATGCGACTGACGCAACAAAACATAGCAAGCAAAGATACAGTCGGGTCTCGATACACACCATGGCCCATGCTATGAAATTGTAGCATTGTCCAAGCAAGCGGACGCCTGTCCATAGTCGACCGCTCTAATATAGACATATCTTAACTAA…	---NA---					-			0	-6.89672	86	3.41604	0	-6.89672	92	3.32491	1194.036 up	1271.895 up	none	1.065 down
SpodoFrugi_C28702	254	AAAGTGCTGCAACAGATGGCGCTGCAAGTAGTCGCGGAGTTCAAACAAATAGGCATACAGCCTGGCTTGGCCGCCTATTATTATTTACTATGCCTATTTTGTAAGGAACGAGGGCCTCGTTTTGACATTCTATCGACGATAATTACGGAACTTGAAAAACAAGAAAGTCTGGATGCCAAGGAACCTGCCGATACTCATTTCTTCATCACGGCTATGGGAGTTTGTAGCGACCACTTGCAGGATATAAACATGGC	protein ptcd3 mitochondrial-like	gi|512913033|ref|XP_004927801.1|PREDICTED: protein PTCD3 homolog, mitochondrial-like [Bombyx mori]	XP_004927801	3.35e-37	90	F:molecular_function; P:biological_process; C:cellular_component			1	-1.8001	20	2.74153	0	-6.89672	35	3.32139	1191.132 up	23.289 up	34.216 down	1.494 up
SpodoFrugi_C9680	852	TTGACTGAATATCAAAGATTAAGGGGACTTTTCCACCAGAGATGTGCTATGCTACGTTGCTGTGGATGCGGTTCGCTTCCACCAATCATATTCATTGGTACACATAGCTTAACACTAGTGGAAATGGACTCAATAAAGATATGTTTTTTATATGGAAAGATGCGAGCTATGGATGTATGCTAAATATCGATACATCGCATACTTGAGCAGCACATCTTACTCGCACAGCTACTTAGCTTAGTATCAATGAACACGGTCACATAGTTTCACAGCTTAGCTTTTACATCCTCGCAGCAAAGCTATAGCTATAGCATATCTCTAATGGAAAAGCTCTCTAACAATAGCTATCCCTATGTTTCATAAAAAGGCAGACAAATGACATTACTTTTTGAATTTATA…	odorant receptor partial	gi|379070080|gb|AFC91751.1|putative odorant receptor OR43, partial [Cydia pomonella]	AFC91751	3.35e-05	64	-			2	-2.62104	73	2.77921	0	-6.89672	120	3.32108	1190.869 up	42.231 up	19.369 down	1.455 up
SpodoFrugi_C16385	272	GGATTTTCGAAATATTTCTCATCGACTTGTATAGCTTGTACTGGAACTATGATCTTCACACCGGGGTCGAGGGTGATACCCATCTCTGGAATAGTATACTTCTGTGCACACACTCTGTGTAACGTGCCAAGAGAAGGGAACAGTCTCATGGCTTCCTTAAACCCATTACTGAGAGCTGTCATCTCGCTGATGGAGTCGTAGCACAGCTTGTTGTTATATTTCGCAAGCACCTGGTCGATGTTCTCCTGAATCTTTCTCTGCTCCTCTGGATG	cytochrome p450	gi|399108355|gb|AFP20585.1|cytochrome CYP6AN4 [Spodoptera littoralis]	AFP20585	1.95e-54	98	F:heme binding; F:oxidoreductase activity, acting on paired donors, with incorporation or reduction of molecular oxygen; F:monooxygenase activity; F:iron ion binding; F:electron carrier activity; P:oxidation-reduction process; P:electron transport	heme binding GO:0020037; oxidoreductase activity, acting on paired donors, with incorporation or reduction of molecular oxygen GO:0016705; monooxygenase activity GO:0004497; iron ion binding GO:0005506; electron carrier activity GO:0009055; oxidation-reduction process GO:0055114; electron transport GO:0006118	-	1	-1.76477	16	2.26479	0	-6.89672	37	3.32061	1190.485 up	16.331 up	35.064 down	2.078 up
SpodoFrugi_C17742	502	GAACTTTCAACCTGCTTAAAGCCTGGTGGGTGAATAGTAAGCTTTTTAATGTTACTTACAGTTAATAAATAATAGAATATATAACTTTATATTAATTTAATTAATTTCAACTCAGAGCAGGTCATTGAATCACAAACAATGATAGTTCTATTTCATTATTCTTTTTTCAAACCTAATTTGCATTAATATAATAAATAATTTAATTTTCTCAGTAGCTGCATGATAGTTTTTTATTGTTTATTTGTAGGAAATAATGTATTATTCTTGATTTCATTGTATCTTTATTTCATAAGGCATTTCATTTATTCAAAATATTTGTTTGCTTATTGAGTAGTTTCTATTTGCAGGATGGGAATTTGTTATGCAGTGCAGAATACTGCATGTGGGCCCATTCGAGGT…	---NA---					-			0	-6.89672	83	3.72759	0	-6.89672	71	3.31456	1185.501 up	1578.478 up	none	1.331 down
SpodoFrugi_C37650	554	TATATAAGTTGTGTGTTTAGGCCATTTTAAATAATATAATATTGTTAAATATTGGGACCGTCGTTAAGCATCACAAAAGGGATCTCGACTGGTTCTTGATAAATGTGACAAAATTCTATTTTTACATGTACCATAGAGCTGCAGTTAATTAAAGAGAAATGCACCAAATTGCAGTAGTTTCAAAGTAGATACTACTGAAATGAGATTATGACATGACATAAATGTTATCTAATACTACGGCATTCGATTTACCAATACCATATTATATCTCTTGGTGATGTGTTGGGACGCGGATGCTGTTGTCGACTGACTCAACAGACGTACCCGCGTATTTATTATCTATGTAATATTATGACAGATGTCAATGGTGATGTGGGCACTCTTGAATACACGATTACG…	---NA---					-			0	-6.89672	29	2.06834	0	-6.89672	78	3.30801	1180.137 up	499.749 up	none	2.361 up
SpodoFrugi_C140	2730	AGAAAATGTACCACATGTCCATCTTTAACAAAGAATTTCGACGACATCAAACACACGACGTTGTCGGAGCGCGGCGCGTTGAAGGAGGCCGCCCGATGCCTCAAGTGCGCAGACGCACCCTGTCAGAAATCCTGTCCTACGCAGATTGACGTCAAAAGTTTCATCAGCAGCATCGCTACTAAGAACTACTATGGAGCAGCTAAAGCGATTCTGTCGGACAATCCGTTGGGACTGACTTGTGGCATGGTGTGTCCCACTAGCGACCTCTGTGTCGGCGGGTGTAACCTCCACGCTACTGAGGAAGGGGCCATCAACATCGGTGGACTGCAGCATTTTGCTGTTGATGTATTCATGAAGATGGGTATCCCTCAAACGTTGGATCCTAAGACCAAGCCTCTT…	dihydropyrimidine dehydrogenase	gi|357623930|gb|EHJ74888.1|dihydropyrimidine dehydrogenase [Danaus plexippus]	EHJ74888	0	93	P:transmembrane transport; P:oxidation-reduction process; F:iron-sulfur cluster binding; F:dihydroorotate oxidase activity; C:integral to membrane; F:substrate-specific transmembrane transporter activity; F:electron carrier activity; P:UMP biosynthetic process; F:nucleotide binding; P:'de novo' pyrimidine nucleobase biosynthetic process; C:cytoplasm; P:electron transport	transmembrane transport GO:0055085, oxidation-reduction process GO:0055114, iron-sulfur cluster binding GO:0051536, dihydroorotate oxidase activity GO:0004158, integral to membrane GO:0016021, substrate-specific transmembrane transporter activity GO:0022891, electron carrier activity GO:0009055, UMP biosynthetic process GO:0006222, nucleotide binding GO:0000166, 'de novo' pyrimidine base biosynth…	EC:1.3.3.1	3	-3.70889	1872	5.79016	1	-5.26007	1178	4.94045	1176.686 up	723.601 up	2.930 down	1.802 down
SpodoFrugi_C6395	527	CGGATCTGTCCCCCATTGTACTTATGTACCTATACTTGTAGTTTTATTAATGTTCGCTACTTGTCCACTTTCTCAGACACTGGCACAAATTTCGTGAGACTGGTATAACGGAATCCTGGTATTGTATCTATTGTCAATCACAGTGTATGTATGTATGATAAAAAGTTGTTAACAGTTTTGGGTGCTCATTTTTTGTGGTTGGATTTCTGTCTGTGTACCAAAAAGTGCACAAGTGTTATTCAAACTATTCTCTGACAACATAAACTGAGTGCATATACAATAAATATACAACATGGGAATATTCTGTTGTCAGGAAACAATGTGTATAAAATAACGGTCGGAGCAGTTTGACCATTGATAACTTTGAAGACATGTTGAGCATAAATATAACAGCAAGAT…	---NA---					-			0	-6.89672	26	1.98288	0	-6.89672	72	3.29849	1172.373 up	471.006 up	none	2.489 up
SpodoFrugi_C12636	428	TTCGGGCCGTTTTTATTGACTGTGCTCCTAACTCCTTTGTTGAAGAAGTCAGCTCCGAGCCGAGTAATTATAGTGACGTCGACTTTACATAGGTTTGGTACCATCAGCGATCTGAACAACCCTCATTCCTTCATCAGAACATATTGTGATAGTAAGCTATGTAATATACTATTCAGTAATGAGCTAGCGAGGAGACTGGAGGATACAGGAGTCAGCGTGAACAGTCTGCACCCTGGTCATGTGAACACCAGTTTCTATAAGGCAACTATACTAGAAAAACTAAGGACTATGATATTCTACACGTTTTTCAAGAACCCCATTGAAGGAGCGCAAACTAGCTTGTATTTGGCGATATCTGATGACTGTGATGAGACGACTGGGGGGTACTTTGTCGATTGT…	retinol dehydrogenase 14	gi|357631768|gb|EHJ79237.1|putative RDH13 [Danaus plexippus]	EHJ79237	1.53e-55	80	C:endoplasmic reticulum; F:oxidoreductase activity; C:mitochondrion; F:nucleotide binding; P:oxidation-reduction process	endoplasmic reticulum GO:0005783, oxidoreductase activity GO:0016491, mitochondrion GO:0005739, nucleotide binding GO:0000166, oxidation-reduction process GO:0055114	-	0	-6.89672	12	1.24683	0	-6.89672	58	3.2963	1170.592 up	282.783 up	none	4.139 up
SpodoFrugi_C18688	263	GCGATGGCCAACCGATTGAGTGCTGCTGGTGTACCGGTGACTGTCATCAGCGCCGCTTCCATCTACGCTGTCATGTCGCGAGTCAATAAGGTGGTGATCAGCGTGAAGGCAGCGCTGGGCGGTGGAGCCGTGCTGTCTGAGGCTGGGCTGTTCTCCGTCACTCTAGCCGCTAGGCATTATAGGGTGCCTGTGCTGGCACTAGTACCGCTGTACAAACTATGTCCTATACACGACTTGACTCCGTTCAACTCATCCGGCTCGCC	translation initiation factor eif-2b subunit beta	gi|112983292|ref|NP_001037652.1|eIF2B-beta protein [Bombyx mori] >gi|110174967|gb|ABG54284.1| eIF2B-beta protein [Bombyx mori]	NP_001037652	2.51e-26	83	F:S-methyl-5-thioribose-1-phosphate isomerase activity; P:L-methionine salvage from methylthioadenosine; P:cellular response to stimulus; P:ovarian follicle development; P:oligodendrocyte development; F:GTP binding; F:translation initiation factor activity; P:regulation of translational initiation; P:myelination; F:ATP binding; C:eukaryotic translation initiation factor 2B complex; F:guanyl-nucle…	S-methyl-5-thioribose-1-phosphate isomerase activity GO:0046523, L-methionine salvage from methylthioadenosine GO:0019509, cellular response to stimulus GO:0051716, ovarian follicle development GO:0001541, oligodendrocyte development GO:0014003, GTP binding GO:0005525, translation initiation factor activity GO:0003743, regulation of translational initiation GO:0006446, myelination GO:0042552, ATP…	EC:5.3.1.23	0	-6.89672	41	3.6598	0	-6.89672	34	3.29471	1169.302 up	1506.022 up	none	1.287 down
SpodoFrugi_C29123	699	GCGGTGCACTCATGTCGAAGGCCGCTATCCAAATCTAAATCATTCTGATTTCGTCGCTGGAACAGTTGTTACGGGTTGAAATAAGTTTGGCATAACACCTGCACCGGGCACATCCTGTATTCACAACATATCTATCACCTGTTACAACTGTTAGTAACTTCCAAACTTGTACAGTTTGCGGTATCCGATACCCAAACAATACTTCGTTAAGAGTGAGCTAAAGAAGGAAACAACTTGAACAATGAGTCAAAACAACGTGTACACCAACAAAGTTGAGGAGGAGTACTTGGACATCGTGTCCAGGAATGCTTGGGCCCTGGTCTATCAGAAGATCGGGCTGGAATGCCAACGGTACGGCTACACCTTGAACGAAGCCAAGAAGCCCCAGAACAAGCCACT…	tyrosine-protein phosphatase non-receptor type 61f-like	gi|350536615|ref|NP_001232932.1|protein tyrosine phosphatase [Bombyx mori] >gi|328925114|dbj|BAK19072.1| protein tyrosine phosphatase [Bombyx mori]	NP_001232932	4.55e-71	81	F:protein tyrosine phosphatase activity; F:rhodopsin kinase activity; P:peptidyl-tyrosine dephosphorylation; P:tyrosine metabolic process	protein tyrosine phosphatase activity GO:0004725, rhodopsin kinase activity GO:0050254, peptidyl-tyrosine dephosphorylation GO:0035335, tyrosine metabolic process GO:0006570	EC:3.1.3.48; EC:2.7.11.14	0	-6.89672	46	2.47919	0	-6.89672	92	3.29082	1166.156 up	664.404 up	none	1.755 up
SpodoFrugi_C37645	374	GTCACTTGTGTGATGTTCCTGACTCCCTCCTCGGCCTCATCAGCTGCCTTCTTGGCGTCCCCAATCTCCTGTACGATGGAGGAGTAGGCTGAGGCCGCGGTGTACGCGTGTTGAGTTCTGGAGTTGTTGTTCTCACGCTCAGCTAATGCTCGCAGATTGTCCGCCCTGTATCGCAACATGTCGGTGTGTTGTCTCGCAACTTGTGTGAGGTTCCTGAGTTCGGGCAGGTCCTTCTCAAGGTCAACGAGACGGTCCACCATGTTCTGGTTGGTGGCTCCGATGTTGTCCAGCGCCTTCGTAGAGTTCTCTACTATGGTAGCAGCGACCAGGTTGTGGAATGTTCCATTACCGATGTCGTAGCCGGCGTCAATCAA	laminin subunit alpha-like	gi|512933761|ref|XP_004932871.1|PREDICTED: laminin subunit alpha-like [Bombyx mori]	XP_004932871	2.21e-28	71	F:binding; P:cell adhesion; P:regulation of cellular process; P:metabolic process; C:basement membrane	binding GO:0005488, cell adhesion GO:0007155, regulation of cellular process GO:0050794, metabolic process GO:0008152, basement membrane GO:0005604	-	0	-6.89672	7	0.58456	0	-6.89672	52	3.2899	1165.411 up	178.686 up	none	6.522 up
SpodoFrugi_C7324	524	ACTTCAATTGTTTTTCTTGTTGATGCTGAAATGAACCTAATAAAGGGCAAAAAGTTAACAACACCAGCTACTCCCATTTCGTGGCACCCCTCCTCTTGGATCTGTCTAAACCAATTCCAGGTTTTATCGTCTGGGGGGAACTTTGATCCGAAGATAATTTCATTCACGACATTGCCTAGAGAATTCGTCAGCATGTGACTCAAATCCATTGGGCTCCCTTCAGACTTCTCGATGTTTTCTAAAAGTTCGTAGACGCNNNNNNNNNNNNNNNNNNNNNNNNNNNNNNNNNNNNNNNNNNNNNNNNNNCTCTGGTCCTTCCACAGACTGCCCTCAGCACAAATAATACCGTTTCCATGCATAATACCGTGCGTCAAATACAATGGCGCTCGTCCTGAAAAA…	cytochrome p450	gi|222142704|gb|ACM45975.1|cytochrome P450 CYP306A1 [Spodoptera littoralis]	ACM45975	1.93e-99	83	F:heme binding; F:iron ion binding; F:electron carrier activity; F:aromatase activity; P:oxidation-reduction process; P:electron transport	heme binding GO:0020037, iron ion binding GO:0005506, electron carrier activity GO:0009055, aromatase activity GO:0070330, oxidation-reduction process GO:0055114, electron transport GO:0006118	EC:1.14.14.1	0	-6.89672	56	3.18237	0	-6.89672	69	3.28728	1163.299 up	1081.709 up	none	1.075 up
SpodoFrugi_C27636	1805	CAGTACTGCGCGCGCATGTTCAAATAATGATGGCGGTTTCTTCAACGAAATAAAATAAATACACTAACTTTTTGTTACAAAATTTATGCTTTACGACTATTCTTAGACTCGAAAAAGTGTTTTAATTTGAATTTAGTTTTGTAGTAGTGAATTAAAACGTGTAGACACGGAAATCGCGTGTGGAAGTGTGTGGCAAAATGTGAAAGTTTCTTATAAGAAAACAGTGGCTCATTTTTTTACGTGGTATCCTACATATTTCTTGTTTCTACAGCTGTTTTGATATTTAAAAGTCGGTATAAAAAAACAACTAAATGTGAGAAAACAATTACAGAAAACAACCAAAAACCAATAAAAAAGTGTCAAAGTGTAAGTGATGTGAACAATAATGTGGACTGGTAT…	isoform b	gi|512936923|ref|XP_004933638.1|PREDICTED: uncharacterized protein LOC101738867 [Bombyx mori]	XP_004933638	8.44e-135	82	P:lateral inhibition; P:chaeta morphogenesis; P:phototransduction; F:calcium ion binding	lateral inhibition GO:0046331, bristle morphogenesis GO:0008407, phototransduction GO:0007602, calcium ion binding GO:0005509	-	5	-2.38218	10	-1.17176	0	-6.89672	248	3.27857	1156.298 up	2.314 up	22.856 down	21.861 up
SpodoFrugi_C2510	251	ATTTGTACAAAAATATCCCAACAATAATTCATGTTGAGGCAGTTTGTGAAAGTGGAATGTTCTGATAATTTTTAGGAACATATTTTGTCATGTCACTATAAATTCAAGAAGAGAAAATAATATTGTGACTATGTGAAACAATTTACACATACCTAAACATGTAAACATAAATATCTTCAAGTTCAGTGCTTGGTAACAAAACAACTAAATCATAATGTGACAGTGTTTAGTAAAAATTATACAATCCTCAA	---NA---					-			0	-6.89672	32	3.35256	0	-6.89672	34	3.27242	1151.378 up	1217.140 up	none	1.057 down
SpodoFrugi_C37505	284	GACGACTCCATCACACAAGAAGTAACAAACCATCTCTTCAAGAAGGTTGGCGCTCGATTCGGAATGGACTTGGTGTCATTCAACATGCAGAGAGGTCGTGAGTTCGGTATTCCCGGATACATGGAGTTCAGAAAGTTCTGCGGTCTCCCTCCTGCAGAAACCTTCCAGGATCTGTTCGGTTCTATGCCTAACGCCACTGTTCAGAAGTACGAGACAATCTTCGACCATCCTATTGATGTGGATCTCTGGTCCGGTGGTGTGTCTGAGCGTCCTCTGCCTGGTTC	chorion peroxidase	gi|512940015|ref|XP_004934378.1|PREDICTED: chorion peroxidase-like [Bombyx mori]	XP_004934378	2.64e-53	96	F:heme binding; F:peroxidase activity; P:oxidation-reduction process; P:response to oxidative stress; P:peroxidase reaction	heme binding GO:0020037, peroxidase activity GO:0004601, oxidation-reduction process GO:0055114, response to oxidative stress GO:0006979, peroxidase reaction GO:0006804	EC:1.11.1.7	1	-2.03607	0	-6.89672	0	-6.89672	39	3.27201	1151.049 up	29.053 down	29.053 down	1151.049 up
SpodoFrugi_C27443	373	CCCTCGGCCGCGAACACGCGAGTACCGCACGCCGCGCACTGCATGCCCGTGAACGCAGGACCACGCCAACTCTTCTTTGCGTCCTCTTTCGATGTCTCTTTCGGCGGAGTCTTCGACATTTCGGCTTCGGGTTGTTTCTTGACGAACTTCGTCGCCAAATTCGCAACCTTCTTAGTACCCTGGTCGGGTCTGCCGGAGTCCTTGAGCTTCTGGTCGAGTTTGTGTAGCGTTTCGTCGATTTCCACCCATTTCTCCTCGTTGCCCTCGCCTTCCTTCAACTTGCGCTGACGGCCCAGGAACTGTTCTCGATCCCACTTGGGCACCCGCTCAGCAGTCTTCGGCTCGGGCCTGCCGAGTCTGTTCTCCATGATCT	protein-methionine sulfoxide oxidase mical-like	gi|512933749|ref|XP_004932868.1|PREDICTED: protein-methionine sulfoxide oxidase Mical-like [Bombyx mori]	XP_004932868	4.84e-53	85	F:zinc ion binding	zinc ion binding GO:0008270	-	0	-6.89672	11	1.65554	0	-6.89672	50	3.26415	1144.792 up	375.393 up	none	3.049 up
SpodoFrugi_C26922	640	ACATTTCTCCGGTGGGGTGGGGGGGGGGGGTTTTTTTTTTAAAAAAATTTTAAAAAAACCCCCCCCAAAATTAAACCAAAAATTTTAATAGATTGGAGGGAAAAAAAAGTTTAAAATTTTTAAATTTAAAGACGTGTAGACAGGACGACGTCTGTCGGGTCCGCTAGTTATATATTAATGCTTTCCTAGGTTTCGTTTTCGGTCATATTGCTACCAATCAGATAACCTCGACAAATTAATTGTTGTTAATAAGATGGAAGGAAACGGACCACGTGACCGATCTCCCAGCCAATGGTGTGATCAAGTTACTACTCACTCTGGACTCACAATTACGAAAACCCTGAGAGAAGACGAAAAGAGGGCAAGATGGAGAGAAATAACACAGAAAACAGTGAAAAC…	endonuclease-reverse transcriptase	gi|298204331|gb|ADI61814.1|endonuclease-reverse transcriptase [Bombyx mori]	ADI61814	1.54e-16	59	F:catalytic activity	catalytic activity GO:0003824	-	0	-6.89672	26	1.70261	0	-6.89672	87	3.25737	1139.428 up	387.844 up	none	2.937 up
SpodoFrugi_C26288	437	AGATTTGTGGAGACTAACAGATTAGGGGGTCCTTGCAACCAGACAGCTGACACCTGCATCGGTGGCTTTGCTCGCCTCGCCACTGTAGTCCGTCAGCGCTTAGACACTGAACCGCATTCGCTCCTCCTCAATGCTGGTGACAGTTTCCAAGGAACTATTTGGTACAATGTCTTACGATGGAATGTCACGCAGGACTTTATGAATATGCTGCCTCATGATGCTCATGTGCTGGGAAACCACGAGTTCGACAACGGCATTGAAGGAGTAGTTCCTTATTTACAACACTTGAACTCAACCGTTGTGACGGCCAACATAATTGATGATCTAGAACCGACTATACAAGGTTTATATGAGAAGAGTATCATTGTCGAGAAGAATAATAGGAAGATTGGTATCATT…	5 -nucleotidase	gi|512927838|ref|XP_004931435.1|PREDICTED: apyrase-like [Bombyx mori]	XP_004931435	2.46e-63	84	P:nucleotide catabolic process; F:metal ion binding; F:hydrolase activity, acting on ester bonds; F:ATP binding; C:extracellular region	nucleotide catabolic process GO:0009166; metal ion binding GO:0046872; hydrolase activity, acting on ester bonds GO:0016788; ATP binding GO:0005524; extracellular region GO:0005576	-	0	-6.89672	141	4.74205	0	-6.89672	55	3.2529	1135.902 up	3188.752 up	none	2.807 down
SpodoFrugi_C20240	510	ATTTGCATTACATTAAATGCATTCGTGTGCAAAGCGTACAATTCAGTTGAACGCATGTAATCATGTATACTAGACGTTTTCCAGTTCAGTAAAATGTAATACCGTTTGTAATAAAAGTCTATAATTTATTGCACTCTTCAAAGTAATACATGTTACTACATTTTTACTTCATGGATCGCGTTTGGTTACAGAGCAGAACCAAGATATTACGTTGCGAGCTCATTTTAAAATATGAAGCTAAGCGAGGAAACGAAAATAAAAGGAATACAATCCATAACGAACTAAGACAATAGACAAAGAAAGAGAACGAGATAGAAACAACAAGAAAAAAAAAATTGAAATAAATATTGAATACGGCAAAGCGCGCGCAACGTTATAAGTTGGATCCAAATGGAATTA…	---NA---					-			0	-6.89672	51	3.00217	0	-6.89672	69	3.25053	1134.035 up	954.694 up	none	1.187 up
SpodoFrugi_C8186	327	CGGGCTGTGAGGCTTATGTCTTTGTTGCGCTCATAACATGTAATATCAACCCTTTTATTCATATTTGAAATTTGTTTAAAGCATTAACTGAATAAAGAAAACTGTTGAAGGCATTTCCTTCGCTAAGCGGCCGTCACCGGTGACCGACGTGGCGGTTAATCGTATTTTTAGTTCTAAAGAGTTCTTAAGATTTGAGTCGATAACGACATTCTTGAAATAATGTCGATATGACATTGATCTATTATTGATACACTGTTTTAGTACAAAATTAAAAGATTTTTTTTACAAACAATTTTCAAAATCTTTAAGGTTTTGTCATGAGCGCAA	---NA---					-			0	-6.89672	13	1.67139	0	-6.89672	44	3.24264	1127.853 up	379.542 up	none	2.971 up
SpodoFrugi_C24377	281	GACCAGCCCATGCCTCACCCGCCGCGGCCACCGCATCAACTTGGAGCTGCTCATCAGGCACTGATGCGTCGCGATGGTCCTGCAGGGTTCGAGCCTTACGTCCGAGTATCATGGTTCCCGCTCCGACTGGGCGCGTTGTTGGTCCTGGTCTCCATGTCTCTCGTCATGGCCAGCGCACTTACCTTGGTGATTCCTGTCGCTATTGGAAGGCGAGTGATGGCTTTGTGGCTGCCAAAGGCATCTGATGGAGTTCACGAGTTGTATACAGCGGCTTGTGGTAT	e3 ubiquitin-protein ligase march6-like	gi|357610933|gb|EHJ67225.1|putative ssm4 protein isoform 1 [Danaus plexippus]	EHJ67225	2.1e-34	95	F:zinc ion binding	zinc ion binding GO:0008270	-	0	-6.89672	25	2.83353	0	-6.89672	36	3.24074	1126.367 up	849.372 up	none	1.326 up
SpodoFrugi_C22689	254	CATCCCCCCAGCAGGGCTGTCAAACCGTACCCTGCCGTACCCCATGCTCTTTGGGCCCCGTATTTCGAACCTCGATCCGGCCCAAGAACATCAAAGCACACAGCATCACCGATACAATTGGCGACATTGAACGCGACCGTACCAACGCACATTAAAACGACAAACGCCCAGAAAGCAGCAGTCATGTAGAAATTATCACTTTTCTGCTCATCCACACTATCCGTACCAGTCCCATTAAAATCTTCAACACTGCG	major facilitator superfamily domain-containing protein 6-like	gi|512901561|ref|XP_004925165.1|PREDICTED: major facilitator superfamily domain-containing protein 6-like [Bombyx mori]	XP_004925165	4.7e-29	82	P:transmembrane transport; C:integral to membrane	transmembrane transport GO:0055085, integral to membrane GO:0016021	-	0	-6.89672	20	2.65734	0	-6.89672	34	3.23513	1122.000 up	751.727 up	none	1.492 up
SpodoFrugi_C24806	329	AAATTGAATGCGGCTACTTCTAGGAAATCCTCGCTGCTGTATAGCACTCCGGGCGCCATTGGCTTTGTGAGGAAAACTTTTGCTAGTGTCAACCAAAGAACTAATTTAAAAATATTCAATGACATATCGTCTTTGCGTACTCGTTCGCATGCTATTAACAAATATGAACTTATTTTAAATTCTTTGACTATTATGTGCATAAGGACACTTGCATTTTCAATACGTCTCTCCATGCTTGCTGTGTGTAATAGTATTTGGATTGTAGGCTCAATGACGGTGCATATTTCTTCCTCTTCTTCACTCGTCAGTGATTGGACATTAATGAAATC	PREDICTED: uncharacterized protein LOC101740749	gi|512932599|ref|XP_004932585.1|PREDICTED: uncharacterized protein LOC101740749 [Bombyx mori]	XP_004932585	1.37e-19	63	-			0	-6.89672	29	2.82014	0	-6.89672	44	3.23384	1120.996 up	841.523 up	none	1.332 up
SpodoFrugi_C36523	933	CATGTTGAGGAGATAAACTTTAAGTTAATTAGCGACATTATTAGGAGAAGGACCAATCTTCTTGTCAAGAGGTATACTTGGGGCAAGATTCCAGAGTATATGAAGACCAATAACATTGTGATGCAGCCACCATTAGCCGCCTTTACTGCCAATATTTTCGAGACTGACTGCTCGGGCACCTCAGTGGAGGGGCGGGATGGAGAGATGTACTTCGTCGTGTCTCCCAACGTGCGCCAACGTCGCCTCGTTCCAGTGCCAGCCGTAGTTTACAAGAGAGGATTCTTGGCTGGATACGATCCAGTCCTCGACGCAACAGCAGCCGCATTAGGAAATACCAACTCTATTATCAGCACACTATTCTTAATGCCAGGCCAACAAGGAAACGTTGTACATGCCGAT…	serine protease	gi|195972056|gb|ACG61190.1|serpin-27 [Bombyx mori]	ACG61190	0	92	F:serine-type endopeptidase inhibitor activity; P:proteolysis; F:peptidase activity	serine-type endopeptidase inhibitor activity GO:0004867, proteolysis GO:0006508, peptidase activity GO:0008233	-	0	-6.89672	0	-6.89672	0	-6.89672	124	3.22482	1114.006 up	none	none	1114.006 up
SpodoFrugi_C15520	1263	GTGGGCACCAGTAACACTTCGATCGTGATCGCAGCGGACGACTCGCTCGTTGCCTGGGGCGTGTCACCCACCTATGGGGAGCTGGGCACAGGCGACATCAACAAGTCGTCGGCGCGCCCCAAGGAGGTGACTCGCATGGACGGGCTGAACATTACTCAGGTCACTATGGGCTACTCGCACACTCTGCTGCTGTGCGACGACGCCGGCGAGGAGGTCAAGGCCAAGCTCGCTTCCATGCCTACCTTCAACCCATAACTGCCTCAATTATAAACACAAAAACAAACCTCACTAAGGGACGACATTCAATGTAACTAATTGTCCGCAAGCTAAGAACAATCTTCTATAAATATCATGGATAAGCATTTAAATTTCAAGTTAAGTATTGTTACCTTAAGCATG…	cg9135-pa	gi|357609796|gb|EHJ66680.1|hypothetical protein KGM_08790 [Danaus plexippus]	EHJ66680	2.03e-39	94	C:microtubule associated complex; F:guanyl-nucleotide exchange factor activity; P:regulation of GTPase activity	microtubule associated complex GO:0005875, guanyl-nucleotide exchange factor activity GO:0005085, regulation of GTPase activity GO:0043087	-	0	-6.89672	87	2.48089	0	-6.89672	166	3.21742	1108.308 up	665.186 up	none	1.666 up
SpodoFrugi_C36931	1191	ATTTAAACTTAGATTTTAATTTTACAATTATAATTCATTGTATGTACACTTTTTCTAATATTATAATACTTATAAGTAAGTACCGGTAACATGAAATATTTAAGAATCTGCTAAATTGGACAAACGACACCTTTGACTTAATCTTTTCATTAAAAGAAAGAACACACTTCAATCGTATCTCAAGTCCAACCTTATCACATAAGCAATAAGATTGACTTCCACATTACAACAACTCCTACTAAAGTTATGGAACCCTGGTCATCATTAGTTTTCTTTCTTCGTGAACAACGCAGTGAACTTGCCAGCCTGATACGTGGGCATGAATGGTAGATACTGGGTCCATTTCCACCTCCGTATAAGTCCCATTCCTATAGGGAAGTCATATGTGTCTCCCTCTTC…	solute carrier family 23 member 2-like	gi|512907297|ref|XP_004926407.1|PREDICTED: solute carrier family 23 member 2-like [Bombyx mori]	XP_004926407	0	96	P:transmembrane transport; C:membrane; F:transporter activity	transmembrane transport GO:0055085, membrane GO:0016020, transporter activity GO:0005215	-	0	-6.89672	64	2.10614	0	-6.89672	157	3.21302	1104.932 up	513.017 up	none	2.153 up
SpodoFrugi_C15136	455	GTGACAGTAAAGAAAATAGTAACTTTTTCATTGTTTATGAGTTAATGTGTTAAATGTTGCCCCATAAGGGTTTTCTCGTGTCAGGAGTGCGTTTACACCCTAATAAAAAAATCACATACATATCACACACAGATACGGAATAACAATCTGTGAATCTGAACTCGCGATTCCTTGCGCAGGAGTCGGTCGCCCAACTGTTGCGTCAACGCAGTTGTAGTCTTTTTCCACCAATAAGGCACACATTTCGACCGAGACGTTAATAAACTAAATAGTTGGTCGAAATACTTGATTCCTCCAAAAAATCGTACTTAAACAAAATTGTTTTTTTACCATTATTAACATGATTTTCTTGTTCGATGGAAAAATGTCTTAAAAGTGTACCACTTTCTACTGCCACTG…	---NA---					-			0	-6.89672	42	3.0299	0	-6.89672	57	3.20557	1099.242 up	973.221 up	none	1.129 up
SpodoFrugi_C10740	630	AAATTACCGGATTTGAATTAAGAATATCGTGAGAATAACCAAAATGGCTGACCCATCGCAAGTTCGCTCGTTTTACGCGGGCAAAAACTTTTTTATCACTGGAGGAACTGGATTTGTTGGATTGTGTTTAATTGAGAAAATATTGCGATGTATACCGGATGCTGGTAAGATTTATCTGCTGATGAGACCCAAGAAAGGCAAGGAAATAGCTGACAGATTGCAAGAATTCCCTAAAAACCCGGTCTTCGAAAAGCTGCTAGAAAGCAACTCAACGGACATATTCAAGAAACTAATCCCAATTGCTGGCGATGTCGGTGAAGAGAATCTCGGACTAAGTCCCCAAGACCGACAGACTATCATAGACAATGTAAATGTGGTGATTCATTCCGCTGCTACCCT…	fatty acyl- reductase cg8306-like	gi|512925190|ref|XP_004930778.1|PREDICTED: putative fatty acyl-CoA reductase CG8306-like isoform X1 [Bombyx mori] >gi|512925194|ref|XP_004930779.1| PREDICTED: putative fatty acyl-CoA reductase CG8306-like isoform X2 [Bombyx mori]	XP_004930778	3.16e-111	91	P:oxidation-reduction process; F:fatty-acyl-CoA reductase (alcohol-forming) activity; F:nucleotide binding	oxidation-reduction process GO:0055114, fatty-acyl-CoA reductase (alcohol-forming) activity GO:0080019, nucleotide binding GO:0000166	-	0	-6.89672	27	1.77978	0	-6.89672	81	3.20312	1097.379 up	409.154 up	none	2.682 up
SpodoFrugi_C12632	260	CTGAAATCTCGACCTTATGTCTAAAACCTTTTTCGAATTATTATATTAAGAGCTGATATTATCATACGCAATTGAGTAAGATACATACAATTTTGTGAACAAACCATAATGATATTAAAATTGTAAACAATCAGTATTTTGGAAAAGAAATACTAATCAACGTGGCCATGCTTGTTGATCTAATAACTTCTACTTTATATACTAAGCTGTGGATCAATATTAAAACTTCATAACTGGACGCTTAAAAACAAAAAGCAAAT	---NA---					-			0	-6.89672	19	2.54966	0	-6.89672	34	3.20145	1096.107 up	697.661 up	none	1.571 up
SpodoFrugi_C37739	771	TTTTTTTTTTTTAAGTTTACACTTTACGTTTATTTTACCATAATAAAAACTATTCGATGTTGGCACAGGAATTCTGTTTCTGTATCAGAAATATACATTCTACACGAAGATACAAAAACATAAAGAGGCTAACGTAGGTGTGTAGCTAAACTTACAACAATCAGCTGATCATACATTCTGTACAGGAAACTACTTACTATATCAATAACACTAACATTACTAAATCAGCCTACAACTAGTAACTAGATACATGGAACAACATTAATTCTTACTCGATAGTTAAACTAGATCACATGTCACCTCACTAGAGTCATTGTCTCCCACTTCACTCATCATCCAAGTCAAACCACATTGAAGTAACACTCCTCGACCCTCGCTCCCTCGCCTGCTCCTCCGTAA…	unknown secreted protein	gi|389609023|dbj|BAM18123.1|unknown secreted protein [Papilio xuthus]	BAM18123	3.19e-33	91	-			0	-6.89672	13	0.43395	0	-6.89672	100	3.18962	1087.159 up	160.973 up	none	6.753 up
SpodoFrugi_C19381	532	AATTATGCATTCAAAATTAACTTGTATAAATAAATGACTGGCTTAAAACCCTCTGCGTTAGTCGCAACGGCGATTTTTTTTTAAAAAAGTACTGGAGGTTCCTGCATTTATTTACGCTGAAGGAAGGAATATCAACCTTATTATGTGGTGAATAAAGACGAAATTGTATTGACATTATTTGTGTTTTTAATTTCCACAATTGTTTTTAGTTTTTATAATAATATAAATTTTGTGACTAAATCAATTAACCAAGAAAATAAATATACACAGCCAATAATTTTTTTTTTTTAATAACCTGCTGAAGTCTTTTGCGGGAAATCACCCAATGACTTATACGTGATACGGGGTACTTTATTTTTAAGGGCGTAAAATTATTGAAAATTTCTCAGTAAATGGTGA…	---NA---					-			0	-6.89672	29	2.1268	0	-6.89672	69	3.1896	1087.139 up	520.416 up	none	2.088 up
SpodoFrugi_C17996	417	TCATATAATATTAGTAGAAGTCATACATGTGTATGAATTAATAAATAAGTCATATCATTTCACAATTCATATTCATAACTGAATGAAATAATTAAAAAAAAAATGTTTTATTAAGCAATCGTCACTTTCGTAATAAACAAATACCACGTAACATGTACAGATCGTATTCATAATTGAAACGAAATTTGCACGAAATAAATCAGTCAATCAGGTTAAACACTTTTAACAACAGTGATTTAGTCTAAAATCTAAAAATAAAAGATTGTATTCCTGCTACAATTTGTGTAACTCGAAACTTGATGCAAGACTTCAATGTTGTATTACAATAATTTATTACTACAGTTCAATATCTCCACCGTCTTCCACCATCTCTCCGGTCGCGGGTACCATGACGGGTGC…	---NA---					-			0	-6.89672	22	2.07963	0	-6.89672	54	3.18734	1085.438 up	503.675 up	none	2.155 up
SpodoFrugi_C36811	309	CTTGCAAAACAGATGTTGGATTTGTAGACGTTAGCGAATAATTTGCAGCGTGGCTTCGTGTGGTGTGACAGATGCTCATTTGCTAATTGCTTCTTTAGTGACAGCTATGTCTCTACATGCATGTCTAGTCACCAGTGATAGCGGCTTGCAACCCGCAGCACTAGCACGTAATTTATCAGCTGTCTTGCAAGGAGAATGCGATTTCGATCAAACGGTATCTCTGCAATGACCAGTAAAGCGCCCTATTCACGCACGATTTGTCTAGGGCTCGCAGTCTTGACGTTTCGCGTTGTCGGGCCAATCGCAAAC	---NA---					-			1	-1.89198	0	-6.89672	0	-6.89672	40	3.18682	1085.048 up	32.105 down	32.105 down	1085.048 up
SpodoFrugi_C4701	263	TGTAACTATTACCCTGTTAATGTCGAAGAATGCAAACAAACATTGAGAAATATAAAAAAATTATAGAGGATAACAAAATAAAAAGAAGGAATAAAGGATCACTGTTACATACTATGTATGTAAATAAATGTAGACGGAATGTTAGACCTATCGAAAAGAGGCCAGATGTGGATATAGTCTTTACATGGATCTTTGTAAGATGAGATGGTTGAAAGAGAAAGGATCTAGCATCCAGGAATCAACATCATCTTATCAAGGTCTTC	---NA---					-			0	-6.89672	26	2.98562	0	-6.89672	33	3.1849	1083.604 up	943.804 up	none	1.148 up
SpodoFrugi_C24713	302	TACATTGGAAATTTGCCTAACATAAATATAGGAAAACTTACTTGTCAACCTAGAGCTGAGAGTAACGTTGCAGCAATGCGTTGCTGCGTTCTTGGGAGCCTGTTTTTTGCAGGTACAGTAACAATGTTTTTTTTTCTTTTATTTTCACATGTATATTTGTATGATATTTGGAATGGAGATAGCCGCAAATAAATAGACTTATCAGTAGATTTCTTGTAGTTTAGAAATAATGAAATAAGACTGCGTATTGAGTAATGGTAGTATATCTGCAACCGGTGCGAGGGCGTGGCGCCCGCATGTGA	---NA---					-			0	-6.89672	22	2.54513	0	-6.89672	39	3.18335	1082.443 up	695.472 up	none	1.556 up
SpodoFrugi_C17405	377	GCAATAGCCACCATGATGAAAGCAGAAGTGACAAAGATCCATTCATAACGCAGCACGGTGCGGAGTGGCCACCTCACTATGACACATGCCAGCAAGACTTGGGATGAGAATGACAATATCAGAGCCATGGTCACAAATGACTGCACTGCCATTAACCACCCAGGAAGCAACCATTCTCGGATCACATAAAATTCCTCACTAAAGATGTAGTGGCACCCATGAAACAGTTTGTCAAACTGATATGAAGGGAAGCGAAAACGGTCGAAACAGTATTCCCAAAGGCCCATGTGTTTGAAACTTGAAAACATTTCGGGATACGACTCGATCCAATAGGGACCGGCAAATGATAGCAGCAGAAATAGGCCAGCGATGTACGT	pickel cg14779-pa	gi|512915811|ref|XP_004928480.1|PREDICTED: uncharacterized protein LOC101743599 isoform X1 [Bombyx mori]	XP_004928480	5.89e-68	90	-			0	-6.89672	15	1.92939	0	-6.89672	46	3.18252	1081.822 up	453.862 up	none	2.383 up
SpodoFrugi_C24370	1623	GAGAGCGGTGAGAGTCGCGATGTAATGCAGTACCACTACACCACCTGGCCGGACTTCGGAGTCCCCACCTCCCCCAATGCGTTCCTCCAGTTCCTGAAGAGAGTCCGAGAGTCTGGGGTCTTGGATCCCACTGACGGGCCTCCAGTTATCCATTGCAGCGCCGGCATCGGACGATCAGGCACATTCTGCCTTGTCGATTGCTGTCTTGTCATCGTNNNNNNNNNNNNNNNNNNNCTTCGGTTCTCCTACCAGGCCGTCATTGAAGGTGCCAAGCGGCTCGATGCCAACTACAAAGATGAGGATGAACGCGAGGACAGCATTTACTCCATGGTGGGCGAGGAGGAGGCGCCCCCACCACCACCTCCCCGCGCCGAGAGCCTGACCCGCGCCCCGGGCCGG…	tyrosine non-receptor type nt1	gi|357622620|gb|EHJ74046.1|hypothetical protein KGM_18629 [Danaus plexippus]	EHJ74046	7.94e-84	69	F:protein tyrosine phosphatase activity; P:peptidyl-tyrosine dephosphorylation; P:tyrosine metabolic process	protein tyrosine phosphatase activity GO:0004725, peptidyl-tyrosine dephosphorylation GO:0035335, tyrosine metabolic process GO:0006570	EC:3.1.3.48	0	-6.89672	122	2.59039	0	-6.89672	209	3.17927	1079.382 up	717.638 up	none	1.504 up
SpodoFrugi_C4268	536	CTTGCTTTCATACCCATATATCCTGGTTTACAATCGACAAAGTAACCCCCAGTAGTTTCATCACAGTCATCTGATATCGCCAAATACAAGCTAGTTTGCGCTCCTTCAATGGGGTTCTTGAAAAACGTGTAGAATATCATAGTCCTTAGTTTTTCTAGTATAGTTGCCTTATAGAAACTCGTGTTTACATGACCAGGATGCAAACTGTTCACGCTGACTCCTGTGTCCTCCAATCTCCTCGCTAGCTCATTACTGAACAGTATGTTACATAGCTTACTGTCACAATATGTTCTGATGAACGAATGTGGGTTGTTCAGATCGCTGATGGTACCAAACCTATGTAAAGTCGACGTCACTATTATAACTCGGCTCGGAGCTGACTTCTTCAACAAAGGAGTT…	retinol dehydrogenase 14	gi|357631768|gb|EHJ79237.1|putative RDH13 [Danaus plexippus]	EHJ79237	1.39e-75	81	C:endoplasmic reticulum; F:oxidoreductase activity; C:mitochondrion; F:nucleotide binding; P:oxidation-reduction process	endoplasmic reticulum GO:0005783, oxidoreductase activity GO:0016491, mitochondrion GO:0005739, nucleotide binding GO:0000166, oxidation-reduction process GO:0055114	-	0	-6.89672	28	2.16491	0	-6.89672	66	3.17797	1078.415 up	534.349 up	none	2.018 up
SpodoFrugi_C20077	891	ATGATATGTAGCCTATATGTTGATCCGACCTGTTAGTTAATATTCATTCAAAATTTGAACTAAATCCATGCAATACTTTTTGGGTTTCGTGCGGATACACAGACATTGTCATCATGCCCCAAGATTGTTAAAAAAATATTTAATATCCTACGATTTTGTAATATTTACAGATTATTTATTTACTTACTTTTTATTTTATGTACACACACACGCATAGAACACAAAGGACAACACATAAATTGTTACACTACTGCTTTATAAAAAGAATTCATTCGGTATTTTCGCTACTGCTGGCAAACACAATGTATATTATGTTAAGAAAATACTTCCCGATTTTTGTCGGGCAACACGTTATTTATCTGCGAATATAGGATTCTTTCATTAATTTATTATCGCAAT…	---NA---					-			0	-6.89672	59	2.40746	0	-6.89672	114	3.17514	1076.301 up	632.176 up	none	1.702 up
SpodoFrugi_C37749	452	TCTCACTGCATCACATAAAGGTTGATTAACAAGAATGCCTATGGCATTAAGCCCATCCTTGTACAATAAAGTTGCAAAAAGTGAAATAAATAAATATATATGTTTTTATAACATTTAACATGCAAGACAACAATTTTTAGTAATGTATGTAGGTGAGGTATCTACTATAAACCTCCCGTGAGGTACAATACATCAGAATAGAGATGATGACTTGGTTAAAATTGTTACAAATCAATTGCTTAGAAATGTGGGTTCCACGAATTTTTGAAAACTGTACCTACTTAGTACCTAATGTATAATATTTTATACAACAAAAAAAAATGACGAAATAACTTGCAACCTCATAAAAAGTTCCTAGGAAACTATCGTTTTGACGTTAATACAATTATCTACATACAT…	---NA---					-			0	-6.89672	21	1.89624	0	-6.89672	58	3.17416	1075.566 up	443.552 up	none	2.424 up
SpodoFrugi_C16706	383	TATTATTATAACTATGTCCTCTGGTGAGATGAATATAATATTTGGAATAAAGTGCAATCCCAATCCACAATAAAACATTCTAATTAACTTGTAGGGCCATTTAGAGTCATATTGAACCTTAATGTATGTTTCAGTGCGTTCAACAAAATCTGTGGGAGCAATATTAAAGTAAATGCCAATAAATGTAACGTCCTTTTTTAACTACCTACGCTGGATAACGTAGTATTTAATAATGAAGTCATGATTTCCATGCATTAAAAACGTTCCTTCCAATCTTCATAACTTGCTTTCTTTTTATCTACTTATTGCGGAAAATGTTAGGAGAATTAAAAGTAAAAAGATTGGAAATACTTAGCCGCATCTTAGAAATGTAATATGGTACA	---NA---					-			0	-6.89672	48	3.32786	0	-6.89672	49	3.16986	1072.370 up	1196.483 up	none	1.115 down
SpodoFrugi_C5392	497	TTCATCGCATTCCTACATTTCATTATTACAAATACAAACCACTACACCGCTCCTAGCCGCTATCAAATCGCACAATCCATCTTAACATTGATTTGTTACATCTTCCAATCGACTACCACTCCTAACATTTCACCTGTGTCGGTTACAAAGCCAAAGCAATCCCTAGAAAGAGTGAACAATTTTGAAACTTTTCTTATATTGACCAATCCATCTATATCAGAGCTGAATATAACAATGGAAGATCCAGAAAGTCCATAAAATCGTTGTTCAACAAACTTCTGACGGTAGACTCCTCTACTCTTTGTACCGGTCGACTAAGGGACTACACATTTGACAGAGACCGAGCTGCAGCGCTCTCTGATAAACCTGAACTTCCAAACCGCCTACCAAGCGGGGAAA…	---NA---					-			0	-6.89672	26	2.34237	0	-6.89672	61	3.16904	1071.757 up	604.290 up	none	1.773 up
SpodoFrugi_C34761	532	TTAACCTTATTTGACTGGACTATTATGCAATATTTCAATAAAACCTTCGTACTTCTTTTATAGACTGTACTGTGTACTAAATAATTTGCAAATGTTGTCGATAACAAAAAACATCTCTTGTGTTAAAACACTGAATCTGTTTTGCCAGCAATTCTCACCAGAGTTGAATCGCATTTAGGTGACAGTCGACTGAGAGTATAGAAGAGAAAGGATACTTTTCAATTCAATTTGTTGAATGATAGTGTCAATATTATACGGCTACCATTTTTGTGCTCACCAGAGGGCGCTAGTGTAGCTTCAGGCATGTTTGTCCAAATATTGTAGCTGCCAAAAAGATGTTCAGTTACTGTACACTAGACCTCTACTAGACCTCTCGCTAAATTAGTGTATCTGGCGACA…	---NA---					-			0	-6.89672	24	1.89977	0	-6.89672	68	3.16853	1071.383 up	444.639 up	none	2.409 up
SpodoFrugi_C26520	266	GCTGACTATGAAAAAAATCAAGTTTTGTGACCGAACTAATAGATTTAGATTGATTATTTGCGTTTAATAGGCTTAGAAATTACTGGACTGATTCGTTTTCAAATCAGTCCAGCCTTTCATGTCCACCAGTTTTATGAAGTAACATGGATTAGTCTCCCATATTCTGATACGTCCATAAATCAAGAGCCACTTAAAAGAAATCTATATTGCACAGATAGAAAGCTCAGTATAAAAATCTATTACAGAAGTCAGATTGGGGTAGTTTC	---NA---					-			0	-6.89672	16	2.26882	0	-6.89672	34	3.16853	1071.383 up	574.252 up	none	1.865 up
SpodoFrugi_C10418	254	GATTTGTTGAACGGAGAAGACTTTACTGTAGTCCAGAAAGAAGTTTCGGAGCTGCTTAGAGGTCGTATACTAGTGGGGCATTCGTTGAAGAATGACTTGGCCGTTTTGTTTATGTCGCACCCTAAAAGGAATATCAGAGATACATCAAGATATAAACCATTTAGAAAGATAACAAAAGGCAGTACACCATCGCTCAAGCGCTTAGCCAAAGAGATACTTGGTATAGACATACAGTCTGGTGAACACAGCTCCGT									4	0.23072	23	2.93954	0	-6.89672	31	3.16464	1068.492 up	6.537 up	139.821 down	1.168 up
SpodoFrugi_C19954	428	AATGGGAATGCAGCATCTCCAGCGCTTGCTTCCTGTTCACTTCCCGTTTCAGGTCTTTTGTCAGCTTCCGGCGCAGGCGCAGGTCTATCCGTTTTCGTCTCATTGGTCTTTACTGATCTTCTTGCTAACTCTTCTGGATCAGGAGCACCAATACCAGTTTCTAGGACCGTTGATATGCCCTGTGAAACTTGACTGGTGATGGTACTGATACCAGCAGTGGCGGTGCTCAGCAAGGAGTCCACACTCCAGCCCCACCCCCACCCACCACCACCAGTGGACGCTGCAGCCAGTCTGTCTGTCACCTCCTGGATGTTAGGCTCTGGTTTTTGGCTTTGAGCTGGTGGCGGTTTAGACTGAACTGGTTTTGGTTCTGGCTTTTGTACATTACTGGTGGTATCT…	protein fam114a2-like	gi|512891240|ref|XP_004922649.1|PREDICTED: protein FAM114A2-like [Bombyx mori]	XP_004922649	3.36e-21	80	-			0	-3.62779	38	3.00145	0	-6.89672	53	3.15822	1063.750 up	98.992 up	9.639 down	1.114 up
SpodoFrugi_C20556	300	TCTTATGTAGAGGAGGCTCGTAGTCCAGCAGTGGACTGTCATGAAATGTGATGATGATTAATAAAATTTAGTTTCTACAGAATGGGGGCGTAGTAGGACAAGGCTTTTTATTCAATCACAGCAGTTGTCAAATATTGAACGTCCAATGGTGGGACAGTAGCTAATTCCCTATTGGACGAACAAGAGGTTCATACTAGGTCCATGTCGTGAGCAAAAATACGATAGGCCCCATTTTTAATAACATGTTGTAGTTTATTGATAGAAAAAGAACATGAACTCCTAAGAAGCTAAAGATTCTTT	---NA---					-			0	-6.89672	28	3.00217	0	-6.89672	37	3.15546	1061.719 up	954.694 up	none	1.112 up
SpodoFrugi_C33034	356	AGCGGCTGCCGTAATGTGCACCTCTGCCTACTCCTTCGACGATATAAGGCGTGACGTTGTAAGAATTTAGACTAGTGTCATTTAGAAATTAGACTTTGCGTGGTGGCTAGGCAACCGGCTGCCGTGCAATGTATAGCAGGTTTGAATCCCGTAAGGAGATCCATACTTTTTTATTTGGGGTCTGGGTTTCATGTTTATGTTTGTTATCGCTTCCACGATACAGGAAAAAATACTAGTGTGGGGCAACGTTTAAAAAAAATACAGGTTACCTACTTATTCAAATATTTAAGGGAAATGTTTATATAAAGGGTTTATACATCAGTGATATGAAGGAGCCATTTTCTTATACATTTGTG	---NA---					-			0	-6.89672	11	1.3078	0	-6.89672	45	3.15247	1059.522 up	294.989 up	none	3.591 up
SpodoFrugi_C11092	278	TTAATTTTGAATGCATAATTTTATTATGTTGTTACATGGGCGTAGATAGAATATAAACTATTCATTGAATACCGATATGATACTTTGTTTTTTTTTTTTATTATTGGGGGATGAAAAGAGGTTATGAAGAGTAATGCCCGCCTTTGCCCTCGTTATTACAACGAAAGCTATTGTTTATTTGCTCGCCAGATGGCCCTAATGTGGCCCTAGGCCTTTTATCCCCGAAGGGGTAGGCACATTATGGCACGTAATGCCACTATACAATGTACACTCACTTT	---NA---					-			0	-6.89672	14	2.20516	0	-6.89672	33	3.1467	1055.287 up	549.464 up	none	1.920 up
SpodoFrugi_C20288	355	TCATTTCCAAGGTAGTGTGGGTTACCAGTCCAATGTGTGAGATGTCCATTATCATCAAATGTTAACTTAATTTCTCCCAAATATTGAGTATGCGCTGCTGCTTGTACTATTAAAACTTTTCTATTTCCTTGTTCCACTACTACAGGGTAAGGTCCCAACGGAGTGAATCCACTATTTTCAGGAGCCTCTCCATTGAACAACAATGTGTGACTATGTCCTCCAACTATGATGTCTATGTGAGGACCAGCGTGAAGAGCGATTTCTCTGTCTATCTCCAAGCCACAATGTGACAAAACAACAATAATGTCTACGCCTTGTGCGTTAAGTTTCCCAGCTTCTTCTCTTACCGCTTCTA	5 nucleotidase	gi|357606033|gb|EHJ64881.1|5' nucleotidase [Danaus plexippus]	EHJ64881	1.2e-54	84	P:nucleotide catabolic process; F:metal ion binding; F:serine-type endopeptidase activity; F:hydrolase activity, acting on ester bonds; P:proteolysis; F:nucleotide binding	nucleotide catabolic process GO:0009166; metal ion binding GO:0046872; serine-type endopeptidase activity GO:0004252; hydrolase activity, acting on ester bonds GO:0016788; proteolysis GO:0006508; nucleotide binding GO:0000166	EC:3.4.21.0	3	-0.6806	83	4.22746	0	-6.89672	44	3.14613	1054.870 up	30.024 up	74.343 down	2.115 down
SpodoFrugi_C8292	257	CTAAAAAAGCTAAAAAGAAAGAAAAGGATGTGACTAAAGATAGGAAAGAAAATAAAGTTGTTAAAAAAGTAGAAGTGAAAGAAAGTAATAGTGTTTTGACTCTAGCATCATTCGTGTCAGTCGTAGCATTCGCAGTACTATGTGCGATTGCATATAATATCTACGCAGATGTAGTGTATGTCCCAGAAATGCCTACATTTGACTTGAACAAATCCTGGGGGCCAAATACTACGGAACCTGAAGATACATCTATTAGA	juvenile hormone epoxide hydrolase-like protein 4	gi|357615408|gb|EHJ69638.1|juvenile hormone epoxide hydrolase-like protein 4 [Danaus plexippus]	EHJ69638	0.00617231	54	F:hydrolase activity; P:metabolic process; F:catalytic activity; F:cis-stilbene-oxide hydrolase activity			0	-6.89672	28	3.12583	0	-6.89672	32	3.14224	1052.030 up	1040.133 up	none	1.011 up
SpodoFrugi_C2213	381	TGTTATGAAACAACTACCTCAAAAATTCATTTGGAAATGGGAAGATAAGACATTGCTGGTGGACAAAAACAAACTGTACACCAACAATTGGCTTCCTCAAGTCGATATCCTGGCTCATCCAAAGACGTTGGCATTTTTGTCTCATGCTGGCAATGGTGGTACGACAGAAGCTATACATTATGGAGTACCAATGGTAGCAATGCCGATAGTTGGAGACCAACCTGCAAATGCCGCGGCCATAGAAGAAAGTGGTCTTGGAGTGCAGTTACAAGTTAGAGACTTGAATGAAGGAAACCTATTGAATGCTTTCAAGAAGGTTTTAGATCCCAAATTCAGGCAGAGAGCGAAAGAAGTGTCTAAAGCGTGGCATGATCGTCCACT	udp-glycosyltransferase ugt42a1	gi|363896102|gb|AEW43135.1|UDP-glycosyltransferase UGT42B2 [Helicoverpa armigera]	AEW43135	1.52e-76	96	P:metabolic process; F:glucuronosyltransferase activity	metabolic process GO:0008152, glucuronosyltransferase activity GO:0015020	EC:2.4.1.17	0	-6.89672	48	3.51941	0	-6.89672	43	3.1371	1048.290 up	1366.371 up	none	1.303 down
SpodoFrugi_C21185	570	GATACATTTCGGAAAGTAGGAGTATACTTGTACAACATTGTTCGTAAGTAACCGTTGGACTTAAGTAACCGTTGGACCGATACTTATTGTAACATGTAATGTAACATTGGAACGTACATACATTAAGTCATACCTTTGTCTCATGGTGATAGGGATAAACTGCTTGTAATGTTTAAAAATATACCAAACTATTAAAACCCATAGAATGTAGGCCCATGTTACACCGTAGGGCCAATTTTACCCCGAACGACTATAAACAGGATTACTATCCGAGCCAGCTACTATTCAAAGTATACACTTGGAAGCAAAGAAAGGTAACTCGCGAGTAGCGTTTTATTATTTTAAAGAACCCTCTATAACGTAAAACTTTATATTTGGTTTTTGTAGAAATGCATTCAT…	---NA---					-			0	-6.89672	51	2.84171	0	-6.89672	71	3.13128	1044.073 up	854.200 up	none	1.222 up
SpodoFrugi_C37642	853	TCACACCGATAGTACCAGAGTAACATCTTAAACCACTGTTCAGTAGTTTGAATGAAATGCAGCACAACAATAGTTTTAGACTAGAGAAAGTATGATAGTTTTTATCCCAGACATCTCACGGGAACTATACCTTAAAATCCTGGGCCTCTATCTTTTAAACCGCTGAACCTATTTGATTGAAATTCGGTTCAACGATAGTTTGAGACACGGGAAAGGACATTTGATTGTTTGCATCCCGAAAATACCACATAAACGGGACCTATGCGTTGAAATGCTGGGTCTCTTCGTTTAAACCATTGAACCCATTTGAATTAAATTCAGTATAACGATAGTTTGAGACCTAGGAAATTACGTATAATAGTTTTTATCCCGGAAATTCCAAGGGAACTATGAGTTAAA…	---NA---					-			0	-6.89672	123	3.53021	0	-6.89672	106	3.12787	1041.608 up	1376.640 up	none	1.321 down
SpodoFrugi_C30791	499	CTGCTCTGCTGCCCCGCCGCGGAACTGCTGCGTAGTGCTGAGAGGTTCTTAGTCATCTCACCTTAGTCCTAGATATCTCAGCCTTGGTAGCCATGCTCTGTCCCTGCCTGCTGAGGCTGCTCATGTACCGGTCCAGCTCGTCCCCCTCCTCGCTGCTCTGCTGCCCCGCCGCGGANNNNNNNNNNNNNNNNNNNNNNNNNNNNNNNNNNNNNNNNNNNNNNNNNNNNNNNNNNNNNNNNNNNNNNNNNNNNNNNNNNNNNNNNNNNNNNNNNNNNNNNNNNNNNNNNNNNNNNNNNNNNNNNTCATCGTCAGAGTCGTAGTAGTCATCGGCTGACCAATCGCGCTCCTTGCGTTTGCGAGATTCATGTTTAGACTGCCTCAGAAGCCCGGCTCTGTCCA…	kanadaptin-like	gi|512905564|ref|XP_004925976.1|PREDICTED: kanadaptin-like [Bombyx mori]	XP_004925976	6.44e-29	95	C:nucleus; F:double-stranded RNA binding	nucleus GO:0005634, double-stranded RNA binding GO:0003725	-	0	-6.89672	30	2.26809	0	-6.89672	62	3.12765	1041.450 up	573.964 up	none	1.814 up
SpodoFrugi_C26217	275	CCACTATCCACCAGCCACGTAGACCTACACTAGATATAAGTTGTCACTCGCTTCACGCACGTGGTCCTTGCTAACTGTTGCGGGGTGGGCAGTGGAGTTCTAGATGTTAACTAGACTATTTCATTGAGATTATGATAGTCAAATCATTGATTTTGTGAGATAAGAAAGTATAACATACAAGTTGTCCATTAAACGGATGCTATCCATAACTGTCCAGTTAATTTGGTGCACCAGAACACCACTGCCTACACTTCGCACATGAATGTCCGCTCACT	---NA---					-			1	-1.98961	35	3.35009	0	-6.89672	33	3.12053	1036.319 up	40.496 up	30.004 down	1.172 down
SpodoFrugi_C15363	713	AAAAATCCCGGGCACATCGTATACCTTCTTAAAGACCACCGAGGCAAAGAGGGAAAAGGAGAAATTATCGGATTGTTAAAAGTGGGGCGCAAGCACTTATTTTTATTCGATAATAAAGAGGTGGTGCACGAGGTGGAACCTCTTTGCGTACTGGATTTCTACGTGGTGCGCGACCGCCAGCGCATGGGCTTCGGGAGAATGCTCTTCGACCACATGCTCCACGAGCTGGAGGTCATGGCCTGGCAAATGGCCATAGACGGCCCTTCGGAGAAGATGGAAAAGTTCCTGTCCAGGAACTTTGGTATTGAAAAACTAATACGGCAGAATAACAACTTTGCCGTAGCACCCAATTTCTTCGACAGGTCTGACGACGAGATCAGCAACTCGGGNNNNNNNNNN…	alpha-tubulin n-acetyltransferase-like	gi|357615146|gb|EHJ69492.1|hypothetical protein KGM_17613 [Danaus plexippus]	EHJ69492	7.01e-53	86	F:tubulin N-acetyltransferase activity; P:acyl-carrier-protein biosynthetic process; C:tubulin complex	tubulin N-acetyltransferase activity GO:0019799, acyl-carrier-protein biosynthetic process GO:0042967, tubulin complex GO:0045298	EC:2.3.1.108	0	-6.89672	62	2.80054	0	-6.89672	88	3.11803	1034.524 up	830.168 up	none	1.246 up
SpodoFrugi_C11782	551	AAGTCTAGGATGTATAAGCTTTGTAGTTTCTTCTCTATGTTTAGTTCCTTTATTTGATTTCCACCGATGTTTAATACCTCTAAACTGTCGAAGTTGACTGAATTCTCATCATACAGTTCGGATAACCTATTATATGAGAGATCTATGTACTTTATACCACTCGGGAACTTGGGCCAATGGAACAAAGTATTCACTTTCAGTATGGCAATCTGNNNNNNNAATTCTCTTAAATTCGTGCAGGTGAGGAAGGATTCTTCTTCCACAACTTCTATGATGTTGTTTGATAGGTCCAATAGTTCTAGGCTGTTATTAGCAGGGAAAGAATCCTTTGTTATGGATCTTATTCTATTGTCATTAAGGTTCAATCTCTTCAGTCGACCTAAATTCTCAACATCATTT…	leucine-rich transmembrane	gi|512932583|ref|XP_004932581.1|PREDICTED: chaoptin-like [Bombyx mori]	XP_004932581	1.34e-79	80	P:signal transduction; C:membrane	signal transduction GO:0007165, membrane GO:0016020	-	0	-6.89672	54	3.02843	0	-6.89672	64	3.11674	1033.601 up	972.232 up	none	1.063 up
SpodoFrugi_C37766	387	TGATACCAAAGAAACTAGCCAATAATGGAGTCTTCTACCTTCTGCTGATTGAAGAAAACATTCCCGATGAAGTTGTTCAAATAATGTCTGATTATGGATATAAATCTGAAGTTGTATTGAAGAGGAAGGTTCGAAATGAACAACAATTAGTTTTTAAGTTTTTTCGATAAAGTTGTAATGTGCAATATTTGTAGCCTGGTTACTTGAACATAGGTTTCTTGTCCGGTTCACATGACATTGTGTCTATAAAGCCAGTCTGACTCCTGCTGTCTTATGAGGGTTGTAGAAACTACTCTTGTCATGCAGCAACATATCACTGCTAGCACATTACTACAGCTCTAATACTGAAATATTGTGAACTGGGCCTAGTTATAAATTATAGCTAGC	hemk methyltransferase family member 2-like	gi|512910709|ref|XP_004927237.1|PREDICTED: hemK methyltransferase family member 2-like [Bombyx mori]	XP_004927237	2.36e-18	89	F:nucleic acid binding; F:methyltransferase activity; P:methylation	nucleic acid binding GO:0003676, methyltransferase activity GO:0008168, methylation GO:0032259	EC:2.1.1.0	0	-6.89672	37	2.93736	0	-6.89672	47	3.11608	1033.127 up	912.756 up	none	1.131 up
SpodoFrugi_C24852	263	TCCGGCCGCCTGGCCCCGACCCGTCAGTCAGTCCCCCACAGACCGCCACTACTGCGCGCCACTGTCTACCGAGACCTTAGTGGACTCTTCACTCCGCCTGATGCTGGGAATACGCAGGTGAAAGGCGAGTTCAGTGGTAAGATGAAAGGTAAAAACGTGAAGGCAGAAGGGTTCAAACCCGGCGCCGTGTACGAACTCAACGACGAAGACGAACTACTGTATGGGGGGGACCAGACACCTGCCTCCATGGCTAGCATTATGTT	cleavage and polyadenylation specificity factor 160 kda	gi|512898327|ref|XP_004924372.1|PREDICTED: LOW QUALITY PROTEIN: cleavage and polyadenylation specificity factor subunit 1-like [Bombyx mori]	XP_004924372	5.05e-33	82	F:nucleic acid binding; C:nucleus			1	-1.92524	18	2.60119	0	-6.89672	32	3.11585	1032.965 up	23.045 up	31.373 down	1.428 up
SpodoFrugi_C24844	350	TTAGTTGGTGAAATGATGTTTACAAGAATGAACTATGACACCGAAGATAGGATAAGACATTACGAAATTTTCAAGGAGGTCTCCAAGTGGATGGAAGAAGGCAAGCTTAGGAGTCCTTTAACGAAAACCTTGAGTCCTATCAATGCTGCTAACTTGCGAGAGGCGCACAAAATCATGGAAGAGAAAAAAATGATTGGGAAACTAGTGATAACAGGATTTTGAGCACAAACTACGAACTTAATAGTCATTTCACTACTTTTATTAAATATAGGCAAGATACTAATTCTGTAAGTGTACAATTATACTTAAAAGTTGGTACTTAAAAGCATCATCTACTTATTTGAGTTACC	alcohol zinc-dependent	gi|512887563|ref|XP_004921945.1|PREDICTED: quinone oxidoreductase-like [Bombyx mori]	XP_004921945	9.17e-28	90	F:alcohol dehydrogenase activity, zinc-dependent; F:nucleotide binding; P:oxidation-reduction process; P:alcohol metabolic process; F:zinc ion binding; F:NADPH:quinone reductase activity; P:electron transport	alcohol dehydrogenase activity, zinc-dependent GO:0004024; nucleotide binding GO:0000166; oxidation-reduction process GO:0055114; alcohol metabolic process GO:0006066; zinc ion binding GO:0008270; NADPH:quinone reductase activity GO:0003960; electron transport GO:0006118	EC:1.6.5.5	0	-6.89672	17	1.96035	0	-6.89672	43	3.11141	1029.788 up	463.708 up	none	2.220 up
SpodoFrugi_C16705	348	TCTGATGAGATGAATATAATATGGTAACTTTGATGCAGTATTTGGAATTAAGTGCAATCCCAATCCACAATAAAAACATTCTAATTAACTTAAAGGGTCATTACGAGGCATACTGAACCTAATTGTATGTTTAATTAAGTTTAACAAAATCTGTGGGAGCAATATTAAAGTAAATTCCAATAAATATAATGTCCTTTTTTAATGACCTACGCTGGATAACGTAGAATTTACGATAAAGTCATGTATTCCACGCATTAAAAAAACGTTCCTTCCAATCTTCATAACTTGCTTTCTTTTTATCTACTTACTGCGTCAAAATGTTAGGAGAATTAAAAGTAAAAAGATTGG	---NA---					-			0	-6.89672	28	2.76251	0	-6.89672	38	3.11126	1029.685 up	808.573 up	none	1.273 up
SpodoFrugi_C9846	287	AGGGTAAAAAAGTCCTTTGTTAAAAATGATAGTTTTTCGAGTATAGTTAGCAACACAAGTCTTTTTTAAAATATTTTGATATTTGTATGTTTAATAGGGGCCATTTATAAATTACGTCACACGAATTTCATGATTTTTGACCCCCTTCCCCGTCCTTGTCACAATTGGTCACATATATATACTACATCTAGAAATAATTATTTAATTAAAACAGCAGTTCTAAAATTAGTTTTATATAAATTATTTTTTTTTTACTAAAAATAAATTATAATAATTGAAATGTGACG	---NA---					-			0	-6.89672	7	0.96655	0	-6.89672	35	3.10073	1022.195 up	232.852 up	none	4.389 up
SpodoFrugi_C30571	530	GTCACGTCTTCACGTTCATATTGATTAGTACGTAAATACCTCATTCAGATTGCTACAATGGCCATTGAATCTTGTAATGACTTATTATTGACGATTATCAAATTCTTAAAATAATTGAGCATTATTACCGCCATGTGGTAAAACTTACAAGCTACTAATTCTACAAAAAATATTCAATTTCTAATAATAACACAAATTACAGTGATAAATTATAATTAATAACTTGACTAATACATGATGAAAAAAGTCTTAAAGAGCGCCAATAACCAGCATAGTGCTCGGGCTAGACCGTGGAGAACACGCTGCGCGTAGCCTACGATATTACCTTATCGAAAGAAAGTACTCTAAATATTATAAATGGATCATTTTACTGAAAGAAGAATTCATTTTGTTTTCAAA…	---NA---					-			0	-6.89672	53	3.00217	0	-6.89672	64	3.08651	1012.166 up	954.694 up	none	1.060 up
SpodoFrugi_C24799	464	CATACATTTTATTTTATACACGTAGCGTTTTTGGATAAACATATCAGTAGCTAACATAACTTCACATCAAGCTATACAAAACCAGTATAATCTGACCGTTGAATATACTGAAAGATCATACATAGTGAGGCCAAGATATACTGGTTATTAATAGCTAGTGTACGTAAGATGAAGTTGGTTAAAAACCAATAACAATGAAATTGATTACAATTTTGTTTCTATCTCGCTTTCACAATGACAATCACTGTGAAAGAAGCGAGACAGCAATCAGCCAGTTTTAATAACCCATCTCGCAGTAGATTTGGCTCCTAAAGATAGACAATGGACATGAAGCTCCATACAAAATGTGTCATAATTCTACCTCTTGTAACTTGATCTACGAACAGACAGATTATTGAA…	---NA---					-			1	-1.74431	15	1.37301	0	-6.89672	54	3.08573	1011.620 up	8.677 up	35.565 down	3.277 up
SpodoFrugi_C4688	464	GTAGACATTATCGTAGTTTTGTCGCATTGTGGCTTGGAGATAGACAGGGAAATAGCTCTTCATGCCGGACCACACATAGACATCATAGTTGGAGGGCATAGTCACACATTGCTGTTCAATGGAGACGCACCTGAAAATAGTGGTTTTACTCCTTTGGGGCCTTATCCTGTAGTCGTGGAACAAGGAAATAGAAAAGTTTTAATAGTACAAGCAGCAGCACATACTCAATATTTGGGAGAAATTAAGCTAACATTTGACGATAATGGACGTCTCACACATTGGACCGGTAACCCACACTACCTTGGGAATGAAATTGAGCAAGCACAAGATGTCTTAGACAAGATAGAGGAATACCTTCCACAGATTGAAGAGAAAGCTTCAGAAGAAATTGGTTCATCT…	5 nucleotidase	gi|512927842|ref|XP_004931436.1|PREDICTED: apyrase-like [Bombyx mori]	XP_004931436	1.27e-72	84	P:nucleotide catabolic process; F:metal ion binding; F:serine-type endopeptidase activity; F:hydrolase activity, acting on ester bonds; P:proteolysis; F:nucleotide binding	nucleotide catabolic process GO:0009166; metal ion binding GO:0046872; serine-type endopeptidase activity GO:0004252; hydrolase activity, acting on ester bonds GO:0016788; proteolysis GO:0006508; nucleotide binding GO:0000166	EC:3.4.21.0	0	-6.89672	147	4.71679	0	-6.89672	55	3.08463	1010.852 up	3133.409 up	none	3.099 down
SpodoFrugi_C15095	299	ATTATGGAATAATAAACCCCCCCCATGTATATACCGATCTATCACCGAGTCACGTTTTCTCCTGCCTACGGACTATCGCCGTCCTTTTCTAGCTGGGCTTTAGCGTATAGCATTATCTCACTCTAACTTTCAAAATCATCTATGGCAAAAATGCAAATTATAAAATGCATGAGTGTTTATTAAATGCAGAACTAAATGTATGGTTTACTTGATTTGCTATTATAATAAGATTTGTTTTATTATAAAGGATGTCACTTGAAAATAAACCTTGTGTTATAGATTTCAGTGTCCATTTTCCA	---NA---					-			0	-6.89672	8	1.1001	0	-6.89672	36	3.08228	1009.204 up	255.436 up	none	3.950 up
SpodoFrugi_C6979	1041	ATAACTTTCGTAAGACATACTAAATTAATTTTAGGTTTTTTAGTTTTCAGATTACTCTCGTAATTATTTGACAAAGAACCCGACTAGTTTCCAGCTATGCAGCCGCGTAGCAGTGCGACAGTTGCCGCGTCTTGTGTCGTAGAATTCTGCTCATCCATATGAGCCCCTAGCATGGCTTAAAACTAGTAGAGTTCTTCGTCAAATAATTACGAGCGTAAGTCAAAAAATATTTTATCATATTCCATGAAAGAATGCAGGTAACTACATGATATCAGAGATGGCACAAAAACAAAATTATTATTCATAAAAGGTACAAAGTACATTATGCTCACTTTCAATTAGAAACAAACTTAGTCTAATTACAAAGTCGAGTAACTGATATCCAGTTTCTTCCCAGTT…	---NA---					-			0	-6.89672	96	2.88531	0	-6.89672	125	3.07838	1006.484 up	880.409 up	none	1.143 up
SpodoFrugi_C24214	248	ATTAAAATATTGTTACGTCAGACTCGTGTTCCGGAAATAGGAGACAAGTTTAGTTCCCGCCACGGTCAGAAAGGAGTGACGGGTTTGATTGTCCAGCAAGAGGATATGCCCTTTAATGATAGAGGAATTTGTCCCGACATGATCATGAACCCCCATGGTTTTCCATCCAGAATGACAGTAGGGAAAACTATCGAATTGCTAGCCGGAAAAGCTGGGTTGGTGGAAGGGAAATTTCATTATGGTACGGC	dna-directed rna polymerase iii subunit rpc2-like	gi|512912224|ref|XP_004927602.1|PREDICTED: DNA-directed RNA polymerase III subunit RPC2-like [Bombyx mori]	XP_004927602	3.62e-48	100	C:DNA-directed RNA polymerase III complex; P:transcription from RNA polymerase III promoter; F:DNA-directed RNA polymerase activity; F:DNA binding; F:ribonucleoside binding; C:nucleolus; P:purine nucleobase metabolic process; P:pyrimidine nucleobase metabolic process	DNA-directed RNA polymerase III complex GO:0005666, transcription from RNA polymerase III promoter GO:0006383, DNA-directed RNA polymerase activity GO:0003899, DNA binding GO:0003677, ribonucleoside binding GO:0032549, nucleolus GO:0005730, purine base metabolic process GO:0006144, pyrimidine base metabolic process GO:0006206	EC:2.7.7.6	0	-6.89672	20	2.72616	0	-6.89672	28	3.06595	997.843 up	788.455 up	none	1.265 up
SpodoFrugi_C7360	341	AAGGAGTCAAATATTTCGCCAATTTTTTAATAATTTGCCAATCTTTTTATATTATTCTAAAATAACTTCAATTTAAATTGTAATAAACTTTCACATCAAATATAATAAACAAATAACATAGACAATTTTAGTCCAGACATATTCCAACTCCTATAAAACACTTCGAAAGCATTACAATAGAAATAGCAACATGTCCAACCAAAGTAAATATTTTTATAGTTCTATCTCAAAAGGCTAATACTCAAATATAGAGGGGCCCATCTCAAAAGGCCAATAGTCAAACAATAAGGCATAAAAGTAATAAAAGTTTCCACTATGAATCAATGGCTTCACTTCACTCA	---NA---					-			0	-6.89672	7	0.71783	0	-6.89672	39	3.06049	994.079 up	195.978 up	none	5.072 up
SpodoFrugi_C10741	563	TCGTTTTACGCGGGCAAAAACTTTTTCATCACTGGAGGAACTGGATTTGTTGGATTGTGTTTAATTGAGAAAATATTGCGATGTATACCAGATGCTGGTAAGATTTATCTGCTGATGAGACCCAAGAAAGGCAAGGAGATAGCCGACAGATTGCAAGAATTCCCTAAGAATCCGGTCTTCGAAAAGCTGCTAGAAAGCAACTCAACGGACATATTCAAGAAACTAATCCCCATTGCTGGTGATGTCGGTGAAGAGAACCTCGGACTAAGTCCCCAAGACCGTCAGACTATCATAGACAATGTGAATGTGGTGATTCATTCCGCTGCTACCCTGGACTTCCAGGAGAGTTTGAGACCAACAGTTAATATTAATTTGCTTGGAACAAGACGAGTTATGCAG…	fatty acyl- reductase cg8306-like	gi|512925190|ref|XP_004930778.1|PREDICTED: putative fatty acyl-CoA reductase CG8306-like isoform X1 [Bombyx mori] >gi|512925194|ref|XP_004930779.1| PREDICTED: putative fatty acyl-CoA reductase CG8306-like isoform X2 [Bombyx mori]	XP_004930778	1.3e-108	93	P:oxidation-reduction process; F:fatty-acyl-CoA reductase (alcohol-forming) activity; F:nucleotide binding	oxidation-reduction process GO:0055114, fatty-acyl-CoA reductase (alcohol-forming) activity GO:0080019, nucleotide binding GO:0000166	-	0	-6.89672	26	1.88755	0	-6.89672	66	3.05415	989.715 up	440.889 up	none	2.244 up
SpodoFrugi_C9888	314	CATCATAGATCAAGTTAATTCAATAATAATAGTGTTAAACACGTGATTCTAAAATAGCATTTATTCCTTATAACATAAAGACTGTTTTGTTTGAATAAGTTAAAATAAATTTTGAAGACTAGAAACTTAATGCTAAGTAACACTATTCAACTTTTTGTTGATCAAAAATGTATCTAAAGAGCAAGTAAATAGAGTAGAAAATAAATTGCACAGTACCAAACAACGTTTAAATATTATACAAGGATACTTTAAGTATTCATAAACTTAATAATTCATGTATTTTTATAACTCAATCTATGACGTCGTAGTTTTTA	---NA---					-			0	-6.89672	13	1.72992	0	-6.89672	37	3.05119	987.687 up	395.255 up	none	2.498 up
SpodoFrugi_C30970	408	AATAATTAATTAAGTAGGTTTACTGGCTACCTAGTCGATTAGGAACATTTTGGCAAATATGAGTCCAATTTTAGAATTTCATTTCATAATATCTATTGAGGAGGGAAAGTCATCCAATGACTTCTTGCCCCTTGAGCGAGCGAGAGGGAGTGACAGACTCTTACTGACAAAAAAACCACCCCATTCCTACTCCTGGTTTTCGAGCCGGAGCCCCGGTAACCCGCTGGGTAGCCCGCAGCTCCGGAATATTTTAGTATTGTATACTAAAGTATACAATATATCATAAATTTAACATAGCACCAAACATTTTATTCTGCAAAAGGACAGGCACTTACTTAGAGTCCACATTTCGCCCATTCTCATACTCATTGACTAAAATTATTATAAAAATCTCACCAA…	---NA---					-			0	-6.89672	6	0.23664	0	-6.89672	48	3.04889	986.117 up	140.396 up	none	7.023 up
SpodoFrugi_C34384	477	TAATGTCACACCATTGGACATTAAATATATGACAGCTGCAGTGATTGGACAAAAAACTTACGACATTTGTGCCATCTGATGACCAAAAATACGGTTAGCACCCATTCTTTTCAAATCAATGTTACACAACTTTCTTAATCAACCATTGTTTTTTCAAAAAGGCCAATGTAGTAAGACCAAATTTGTAAATATATTGTGTAAGTTTGAAAGTACCATAATAATAGGGTAAAAACAATTCTAGGGGTAAATAAATGTTGGGAAAATTGTCTTACACTTATTCCTCCCCCCATTTCCATATCTATTCACCCCTTTTTAATACCGTTACAATTTCTTTCCCACATTATTTTTCCTGGGAAATGGGACATTCTATTCGCATTTCATCTTTCAATAGAGAAAATG…	---NA---					-			0	-6.89672	0	-6.89672	0	-6.89672	56	3.04586	984.050 up	none	none	984.050 up
SpodoFrugi_C10337	401	TCTATCTCCTGACACATATTTGGGATCAAGTTAATTGTATTTTGTGGTACCAGTAAGATATACGTAGGTATGTTTTCATTGATAGATTTACATTCCATGAGAAAACCATTGAATTTGGCTACGACTCTTGGTTTTAAATAAATTTCTGATTCAAGTCACAATGTCATTAACACTAGTGAAGAAATATGGTTGGATTCTTAATAGTCACTCTATGTAAATAAAACACGGTATTATGATACTAACTACTGTAATGTAAATGTTACCAAGTTTATAACAAAGTACAAAGTTGACATTACATAAGTTTAACACGGTGCAATTATCAAGTTAAGGTTTTACACATTTTTTTATTGATGGACTTACAGGCGTTTAGTAATTGTTCCCTGTAACTGTAAAGATCCC…	---NA---					-			0	-6.89672	65	3.69901	0	-6.89672	46	3.0402	980.194 up	1547.509 up	none	1.578 down
SpodoFrugi_C23637	437	GCCGGTTGAGGTTTGGGAGCTGCGGGCTGAGTTTGTGGCGCAGCTGCTTGAGCTGTTGGTTGAGCTGCTGGTGTCGGTTTTACATCTACTGGAGCTGGTTTTGGCATGGTTTGGACAGGACCTGCACCTGTTGTACTAAATAATTGTGACTGAGACTGTGCATAACTTGGTGGTTTAGGTATGTTCAGTATACTGAACTGTGGAGCTGGTTGGCTGGGTACTGGCGTTGGTTGGGATTGTGGCTGAGGCGCCATTTGTGTCGGCTGGGGCAATAGAGGCTTTGGCTGAGCAGGTGCAACCGGGGCGGCGGCCGCAGCGGGGGCCGGAGCTGGCGCGGGGGCAGGGGCCGCTTGGGGAGCTTCTCCTGGTATCACACTAGTCATAGCAGCTGCAGGCAAT…	---NA---					-			0	-6.89672	23	2.3075	0	-6.89672	46	3.03527	976.849 up	589.856 up	none	1.656 up
SpodoFrugi_C21980	422	ACTTTGATTCCTTTTATGTAAGTATTGTGTTCTTAAACGAAAAATTTTAAAAATACGCGTCTTATATTTTTTCATCACCGAACTGACGGACTGAATAGATTATTAATTTTCATACCTCGTCATCATTCCTATTATTGAGATTGGTAAATTTATTGGTTGGGTATGAAATTGGCACTTTTAAAAGCAAGCTTCTTATGTCGGAGCAACCATAGTGTTCCAATACTTTGCGGACCTGTGGGTGCATCGGAGCTACTAAGCACGTACAGTTATGTACATCCTTAGTCTTACATGACTCCAAGTGTACTTCACCATAAGTATGCATCATAGAATCTTCGTATTGTTTTATAGCAGATTCTGTCACTTCGGAACCCGTAATACATGAGGCGTTACATGGCTTAC…	---NA---					-			0	-6.89672	24	2.29079	0	-6.89672	45	3.02242	968.186 up	583.064 up	none	1.660 up
SpodoFrugi_C36277	824	TCCGTTCACACAGACCGGCTCGGAAAGGAGGGCAGATACTTCTCACGTTGAAAACAGAGTTTTTAGTAATGGTATATAAGGTTTAAATTGCAATTACACTGCTATTGTCATTAAGAATGCTTGAAGGCGCTTGGCGTGAAATCATGAAATCATAACAGGAGCTGACCGGCGCCGATCGCGTATTTTTTCTTGATCATGCAGCCGATCGGCCCCGATAGCGTGCTATTTCTCGCTCGTGCAGTCGATCGGCTCCGATAGCTTGCTATTTCTCGCTCGTGCAGCTGATCGACTCCGATTGCGTGCTATTTCTCGCTCGTGTAGCCGATCGGCTCCGAGCGCATCCGCTTCCAGCCGGTGTATGGCGTATGTGAAATAGTTGGCGACTCCGCCTCGACCGAC…	atrial natriuretic peptide-converting enzyme-like	gi|512896489|ref|XP_004923924.1|PREDICTED: atrial natriuretic peptide-converting enzyme-like [Bombyx mori]	XP_004923924	0.0358054	51	-			2	-2.57283	18	0.80752	0	-6.89672	95	3.01971	966.371 up	10.413 up	20.027 down	4.633 up
SpodoFrugi_C4949	304	CAAATGGTGAAAAGTGGGTGCACATTATATAGCGGCATTAAGTGTCCGTAATGTGCACCTCTGCCTACCCTTTCGGGAATAAAGGCGTGACGTTGGAACTGACAATATTATAGGTAAAACAATATTCGACTGCATGGTTGATCGGCTGCCACGCAACGTGCAGCGGGGGTTCGATTCCTGCACGGAGTAACTCTTTGTAACATCATCACGCCTTTTATCCCTAAACGGGTAGCCAGAGGTACACTTGCATGCCACTGTACAATGTACACCCAACACCACTCTTTGTGTGATCAACAAATTGTTG	---NA---					-			0	-2.13425	5	0.3981	0	-6.89672	35	3.01771	965.032 up	5.785 up	27.142 down	6.145 up
SpodoFrugi_C12238	347	ATTAGTGGAATTAGCCCATGGATTGAAGTTAACAAACTTTATGACACTAGAGAGCACGCCTGTGACGTTGCCTTGTGTTGAAAAGAATATCGAAGGTGTAGAACATTTTATAACAGAATATCCCATGAACATTAAATCGACTAAACTTAGAACTGTACAATTAATCTTGGGTAACTCTGCCAATGAAATGCATATGGGATACGCCATTAATGAGGTTGAGGGATTTTTGGAGTATAGTCTTAATGTAATTCGGACAGTGTTTGATTTAGGTGATACTGTAGATGAAGCCTTAGATGACATCAAACACTTTTATATTGGAGATGAGAAACCAGGTGAAAGTACTAAGG	esterase fe4-like	gi|294846794|gb|ADF43470.1|carboxyl/choline esterase CCE006b [Helicoverpa armigera]	ADF43470	9.34e-20	65	F:hydrolase activity	hydrolase activity GO:0016787	-	0	-6.89672	47	3.59502	0	-6.89672	35	3.01685	964.455 up	1439.895 up	none	1.492 down
SpodoFrugi_C33007	270	GGGGTGTCCTATACAATGGTTAAATAAAGCCTTTTCATACGCCGCGGTTGTTGGGATTTGCGTACACGTACGTTAGAAAGTACGTATACGTGTAGAAACCAACGTACGTGGATACGCACTTGCAAGGTATGTGGCACCGTTTACACGGATTCAGGAGCGTGTGAAAAGGTTTTTGAAGGTCTTAATGACATGACAAAAGGGGTTTAGAGAAAATTGTATCCAATTAAAGACCCCTTTCAAAGTCTAGATGACTATGACAAAATCTCTATC	---NA---					-			0	-6.89672	13	1.94772	0	-6.89672	31	3.01374	962.377 up	459.667 up	none	2.093 up
SpodoFrugi_C23272	285	AAAAGTATGGACAAGTAACATGGACTAAAGAGCCCGATCTTGAAAAGGTCACAATTATAGGAGATAACAAACTGGTCATTACCAAAGGGGGACTAATAAAATGGGTCAAGGGGGCATACAATTTTGCAAGGGCCCCATTTGTTAATTCATCATGCTATCAGACGCGTAAGAATTCCTCATATCACTTCTCATTTCATAATAATTATCTTTGTAACCATAGTTACAATACTGCATAGTTGCTGCGCAAGATTCGTTCGTGTTCATTTCTTCATAGCAACGTTCTTC	basic helix-loop-helix type transcription factor hlh54f	gi|512934069|ref|XP_004932944.1|PREDICTED: basic helix-loop-helix transcription factor scleraxis-like [Bombyx mori]	XP_004932944	8.39e-08	82	F:protein dimerization activity	protein dimerization activity GO:0046983	-	0	-6.89672	15	2.29904	0	-6.89672	31	3.01085	960.458 up	586.409 up	none	1.637 up
SpodoFrugi_C6006	315	CTTGAAAAGTACGCGAATGAGAACAATGAAATGGATTTTTATTTTTAACACATATTAGCTGTCGCCCGCGGAGAATAATGACTTCTGATAGAATTTAGGATTTTATTATTTTTCTACTTTATTACTCCTTAGTACATCAGCTATCCGTCAAAATCACTCCAGCCATTTCAGAGATTCATCAGAACAAACGGCTAGACAGACAGACAAAAATCGAAAAAAATATTTTAGTGTATGGTATCGTATGTATATTGTAGTAAAAAGCGGTTATTTCAATATTAAAAACAGTCCAATTTTATTAACCGATTCGTTGCGGAT	---NA---					-			5	0.13639	14	1.83225	0	-6.89672	36	3.00707	957.942 up	3.239 up	130.972 down	2.257 up
SpodoFrugi_C26051	647	GCGTCACAGTATATGCACAGACACAGTGCGACTATAGGCAGCCAGGATGCGGTCTCAGTATCAGCGCCGATGTGGGCGTAGAACCACGCGCCGAGAGCACACATGGCTATTCCGGATACCAGACATGTTGTACCGAGAAGTGGCTTTCTCCCAGTCCTTTCCACCAGGCTAGAAGCGGTGCAGGATCCAACAAACTGTACGAGACCCAGTATAGCTGCTTGTTGGTTGGCAGTGAGCAGGCACCCAGCACTGGCCTTGCTGAAGATGAGCGATGCGAAGTGCAACACAGCGAGACAGCCACACAACTCTCGAGCCACTGTGATGATGAGCACTATGCGGAACGCGCGAAACGTACTGCGGTCGGTTACAAGAGTTTTGAGTGCAGCGCTCATCTTGCCC…	facilitated trehalose transporter tret1-like	gi|512902341|ref|XP_004925352.1|PREDICTED: facilitated trehalose transporter Tret1-like [Bombyx mori]	XP_004925352	8.39e-112	86	C:integral to membrane; P:transmembrane transport; F:transmembrane transporter activity; P:carbohydrate transport	integral to membrane GO:0016021, transmembrane transport GO:0055085, transmembrane transporter activity GO:0022857, carbohydrate transport GO:0008643	-	0	-6.89672	27	1.82093	0	-6.89672	73	3.00646	957.539 up	420.994 up	none	2.274 up
SpodoFrugi_C24085	368	ATTTGTAGGTACGATAGAAGCATTGTGAGTAAAATATGTATATCCTACTCTAATAACCTAGTCATCCTACAACAATCCAATATTTAGGGAGAAGGAATTAATATTCTTTCCCGAGCTAGCAATGTACCGCGGCATTGTATGCACTTTACTGTAATACGTATAAATCTTTAATGTTAGCTTCTAAAGTACCTACATTAAATGCTCCAACCAAGCAGACGCGAAGAGCTGCAATGTGGGAGATTGTCAGTTTAGTTGCGGGTGTCGGTGGAGGAGGGAAGGTTCTCGCCATCAATCTTGTGGCGCGTGGCCTGGATGTAGGCCTCGGCAGCCAGGGCCGGCCAAGCGTCGGTAGCAGCTGTTGGGGCTCC	---NA---					-			0	-6.89672	8	0.97046	0	-6.89672	34	3.00511	956.641 up	233.485 up	none	4.097 up
SpodoFrugi_C37418	307	GGTAAGAAATTAAAGATTGAATTTGGTCAGAGGTAGCACTAAACTAGTTTCTGCTAGCGACATCGCCCTGGGTCCCGCGGGATAAATGAGTCTACCTCTGTTCTGAATTTTATACCAATCCCCTCAGGCATTTTGACTGGATTCACGTGAAGTAGCAAAGAATAGCATTTATAATATTAGTAAGATAAGATTGTAGCCATAAATCAGCTCAGTAGCCAATCAATAGTTACTTTCTTTAAATTAATTCAATCTTTATTTTCTTACCAGTATCCTAAATACCTTGTCTGACTGTACATTCAGTAGAATC	---NA---					-			0	-6.89672	21	2.45432	0	-6.89672	35	3.00354	955.602 up	653.048 up	none	1.463 up
SpodoFrugi_C921	317	GACTACGTGGCCTACATGAAGGAGATCTTCGACTTCAACCAGATCCGGGCGCTGGTACAGGGCACGGAGCAACGGAAGCCGTTCAATGTACTCATCGATTCTATGAATGGCGTGACGGGTCCCTACGTGAAGCGTATATTTATCGACGAGCTAGGCGCGAGGGAGGGCAACGTGCGTCGTATCGTGCCTCTGGAGGACTTCGGCGGCGCCCATCCAGACCCCAACCTCACTTACGCAGCTGATCTCGTCAACGCTGTCAAGGGGGGAGACTATGATCTTGGAGCTGCTTTTGATGGAGATGGCGACAGGAACATGAT	phosophglycerate partial	gi|262530078|gb|ACY69180.1|phosphoglucomutase [Spodoptera exigua]	ACY69180	1.51e-61	99	P:carbohydrate metabolic process; F:magnesium ion binding; F:intramolecular transferase activity, phosphotransferases	carbohydrate metabolic process GO:0005975; magnesium ion binding GO:0000287; intramolecular transferase activity, phosphotransferases GO:0016868	EC:5.4.2.0	0	-6.89672	13	1.7162	0	-6.89672	36	2.99794	951.899 up	391.515 up	none	2.431 up
SpodoFrugi_C24191	511	TACATTTATTTATTGGAGTACATAATTATTTGATATTAGCCAGCTAGTATCAATATCGTAATGTAAGTTTTTAAACTGACATGGTCACTAACACTATCATTAGAACTTAGACGGGATAGAACTTAAGACAGTTCATCCATGATCATGGCTGCAACAGTACCAAAATATCGGAAACTCACAAAAAATAATGAACATGGTAAATATCCCGTTTCAAGTTTTAATGATAATATCGTTATAGTTATTTGAATAAAACATTAGAAAATAAATAATTATATTCGAATCATGGAAATAAACTTCAAAATTGACATATGATAATATTTAAATTTTCTACCAAAATTTTGATATTGTGTGAAGCTAGCAACACTATTAGTGTTGCCAGTTACAACTGTAAAAATGTTC…	---NA---					-			2	-1.84696	26	2.03809	0	-6.89672	57	2.99349	948.969 up	14.774 up	33.123 down	1.939 up
SpodoFrugi_C24050	318	TAAGTAGTTATTCCTTCCTAATCAATTCTTAACTTCATTGTTTTTATTGATTAATGCAAAACATAAAAAAAATGCCCATGATTGTTTATTATAATAAGCTGGTTAACTGAATCCTTGTGTATGTTTTATAATGTGTTCTATCTTCAGGACTCTGGTAGAACTATTATCTAGTTGATGCAAGTACAATACTATACAAGATATTTTATACATCATTGAAAGGAATTGTCCATCTTGTGTAGAACTGTACTATTATGCATCAGAATTATTATTGACTCATATTTTCCTTATAATTGTTTTAGTAGTAGTGCCTGATGATAA	---NA---					-			0	-6.89672	45	3.50307	0	-6.89672	36	2.9934	948.905 up	1350.982 up	none	1.423 down
SpodoFrugi_C2772	2998	ACGGAGGCGGGGCTTAGGATAGCTCCCGACCAATGGAGTGCGCTGCTCTACGGAGACACCGCCCACAAGAGTCACATGCAGAGCATTATTGACAAATTGCAAACACCGCAATCGTTCGCGCAGTCAGTCCAGGAGTTGTTCATAGCGTTGCAGAGGACCGGCGACCCAGCGCAACTGGTCGTCATGAGTATGCACCTCGATAGACTAGCCAACATCGACGCTAGCCCTGACGCGAAGAACCCGTCTTGGCAGCAGCTAGCTGAGGTGATGACGTCACTCAAGGAGGTCGTGGCCGGCCTCATACATTACTTGCAGCAACAGGCTACAGGCCGGGACTCCAACCACAATCAGAAACAACACGCTCTACCCGAGCGATGCATGGATAACAGTGCCAGCCAA…	probable e3 ubiquitin-protein ligase roquin isoform x1	gi|357622653|gb|EHJ74079.1|hypothetical protein KGM_18646 [Danaus plexippus]	EHJ74079	1.37e-90	58	P:regulation of T cell receptor signaling pathway; F:protein binding; F:zinc ion binding; F:mRNA 3'-UTR binding; P:regulation of mRNA stability; P:negative regulation of germinal center formation; P:nuclear-transcribed mRNA catabolic process; C:cytoplasmic stress granule; F:ubiquitin-protein ligase activity; P:negative regulation of T-helper cell differentiation; P:protein ubiquitination; P:negat…	regulation of T cell receptor signaling pathway GO:0050856, protein binding GO:0005515, zinc ion binding GO:0008270, mRNA 3'-UTR binding GO:0003730, regulation of mRNA stability GO:0043488, negative regulation of germinal center formation GO:0002635, nuclear-transcribed mRNA catabolic process GO:0000956, stress granule GO:0010494, ubiquitin-protein ligase activity GO:0004842, negative regulation …	EC:6.3.2.19	4	-3.43611	162	2.11416	0	-6.89672	339	2.99171	947.797 up	46.859 up	11.009 down	1.837 up
SpodoFrugi_C24952	479	CGAAGTGTTCGACAACAGAGTTTTTTTCCACTCGCACATTAATTTATTACAACTCTGAGTTAATGAACTCTTCGCTTTTTGTCTTGTCACGACACGACCGGCTATTGCTCAAACCTGCAAGCATAGAACGTGACGTATGCCCACATACNNNNNNNNNNNNNNNNNNNNNNNATACATTCTCAACCCTTTGCTAGTATAGTATCGGTGTTCGACTAACACGTTCATAAGGCACTAAGTAAATTAAAGTTTTACACAGAGGCAGAGCGTTTTTATTAATTTCGAACTTACAGATGTAAGTCGTATAGGAAATACACGGTATACCCTTGCCTCTGAACAACTAACACACAAAGCACTACCTAAATTAATCTTCGCTATTTATAAGATTACAATGCAGTTAGG…	---NA---					-			0	-6.89672	61	3.35095	0	-6.89672	54	2.98736	944.943 up	1215.790 up	none	1.286 down
SpodoFrugi_C1450	1270	AATGCACCAAGTGGAAGAACCTCGGTTGCCAAAAAGCTAAAAGCTGAACTACAGAAGTATGGCATGCAGTTGGACATATATGGTAAATGTGGAACGATGCAGTGTCCCAGATCCAGTATGGATGAGTGCTTGCGCAAATTGAGGACTGATTACTATTTTTACTTGTCCTTTGAGAATTCGTTCTCGGAAGACTACGTGACGGAGAAGCTGTTGCATGCACTCGACAATTACGCTATACCAGTGGTGTATGGTGGCGCGAATTACACGAGATTCATGCCCGATGGAATATATTTGTCTGCAAACACGTTAACAATAAAAGAACTGGCCAAGAAAATGGTGGATCTTATACAAAACAAGGAGTTATATTACGAGTACTTCAAATGGCATAATCATTACATC…	alpha-( )-fucosyltransferase c	gi|357625109|gb|EHJ75658.1|hypothetical protein KGM_10727 [Danaus plexippus]	EHJ75658	1.29e-56	70	C:Golgi cisterna membrane; F:alpha-(1->3)-fucosyltransferase activity; C:plasma membrane; P:fucosylation; P:protein glycosylation; C:integral to membrane	Golgi cisterna membrane GO:0032580; alpha(1,3)-fucosyltransferase activity GO:0046920; plasma membrane GO:0005886; GO:0036065; protein glycosylation GO:0006486; integral to membrane GO:0016021	-	0	-6.89672	292	4.22298	0	-6.89672	141	2.97857	939.201 up	2225.179 up	none	2.369 down
SpodoFrugi_C12233	366	AATTTGCTGTTCGTGTCGTCAAACTTCTAAGCAGCTAATTACAAAATTACTATTTGATACAAGATTTTTACGTATTTCGAGACAAGATTTTAGCCAAATATGTAGTAAGCCTAAACAATACTTTATTTACATGTGAAATAATTCTGACAAAGACCAATAATGTGTGTGCATCTTCACGCATTTTATCCCCAAAGGGGTAGACAGAGCTGCACATTACGGCACGTAATGCCACGGTACAATGTACACCCACTTTTCACCATTCGTGTTATAAGTCCCAAGAAATAGGGGGTGCGCATATTACCATATACTGGGCACTATTCCTGTCTCCGAGAAACTGAAAAATTTTCTAAAAGTCGAAAATAGGTC	---NA---					-			0	-6.89672	43	3.28487	0	-6.89672	40	2.97164	934.701 up	1161.353 up	none	1.242 down
SpodoFrugi_C21109	303	TGTTAGCGAACAAGTGTATCAAATTGAGTCTTTTTACCCGACTGTAGGAAGAGTATTGTTTTTCGTAAAACCAGTTTAAAACTTGATACTATTTCACAAAAAGTGCAAGTTTTTGTTCCTAGGATCACTTATAACATCATAAAATAACTTGCGAAACGAATTTGACCCCAAAAATATAGATTAAAACATCGATTTCTGTAGTTTATTTCAGGTTGATAAGTGACGGAAATTGTGTATATAGAAGATTTGAACATTGTCATGCATGCAAACAAACCTTTGATATGTTATCTTAAAAACATCCCA	---NA---					-			0	-6.89672	12	1.87384	0	-6.89672	30	2.97073	934.116 up	436.720 up	none	2.138 up
SpodoFrugi_C469	368	CTTAGCTGTACTTTTGCATTATGCAGGTAAACAATACATAATTAGTATTTACCTAGATGTTCTCAGATGCAGACAAATAATTATACTGTTACGTAATGTAATATGATCATCAGTATAATCATTATTTTTATAATAACTATCGTGACACATACTAAATTAACTAAAAATCAGTAGGCTGCGCGACGTTGCCATGTCTGCGCACGTTGCTCATGATGAAAAGACCCTCTATGACTCCAAACTAGTAAACCGTGATTTTAGTTAATGTAATCATTATCAAAATGAATGGAAGATTATTAAGATTTTAATTTCATTCATCTTAATTTAGAGCACCTTTATAAAGGGCTAACCACAATCTGATCTTTTATAGT	---NA---					-			0	-6.89672	95	4.37039	0	-6.89672	41	2.97034	933.864 up	2464.564 up	none	2.639 down
SpodoFrugi_C17383	491	CTGGACCGGCCCTGGAAGTTTGACCAAGAGACAAAGATGGCCTTTACTGTGATCAACGCATTTGATTTGAATCTCAATCCTTCTTACAAGGAACCAATCCACATTCAGCTAGAGAAGACATTCTGTTGCTTCTGTTGCGCATCCCCTCCATTATCAGTTGATGTGCAAGCTCCCGTATCAGGATACGTGCCCGGACAGAAGATACCTATAAGGGTAGAAGTAGACAATAAGAGTAATGTCCAACTACATCTCGTCAAGGTTTTCTTGAGAAAGGTAGTAACATACAGAGCCACATCGCCTACAAATCAGACGAAGAAGATCAAAGATGTAGTCCTGACGATACAAGAAGGGCCAGCGCCTGCAGGAACAACGAAGAGTTGGGATCTAACTATGGAAGTG…	arrestin domain-containing protein 3-like	gi|512920552|ref|XP_004929660.1|PREDICTED: arrestin domain-containing protein 3-like [Bombyx mori]	XP_004929660	1.23e-100	95	-			0	-6.89672	17	1.53338	0	-6.89672	52	2.97028	933.821 up	344.917 up	none	2.707 up
SpodoFrugi_C15156	263	ACTAAGGGAATCACACGGAACGGCAGAGATATGTCCTTGGTTGTGCGGTATCTCATAAGCTCAAACTCGCCATCAGGCGGTATGAAAGAGATGGAGTGCTCCGTCTCAAACTTGCTGAGCTTCACACACTGGTGGAACTGGCAGTCGTCGATCACAACCACTGGCTTGCCGGAGCGAGCTGGGTCACTGTCCGTGTTACCGGAGATGCCTCCATTCCCTTTCCCCTTGGCTTCCATGACGATTTTGTCATTGATACCAAACTT	clathrin-associated protein	gi|357620962|gb|EHJ72965.1|hypothetical protein KGM_11335 [Danaus plexippus]	EHJ72965	1.09e-54	100	F:protein transporter activity; P:synaptic vesicle coating; C:synaptic vesicle; P:neurotransmitter secretion; C:AP-2 adaptor complex; P:intracellular protein transport; P:dsRNA transport	protein transporter activity GO:0008565, synaptic vesicle coating GO:0016183, synaptic vesicle GO:0008021, neurotransmitter secretion GO:0007269, AP-2 adaptor complex GO:0030122, intracellular protein transport GO:0006886, dsRNA transport GO:0033227	-	0	-6.89672	3	1.49122	0	-6.89672	9	2.96605	931.087 up	334.982 up	none	2.779 up
SpodoFrugi_C16294	693	TATTTGAATGTTTTTAACTTTTTATTGAAAAGCAAACACCTTTGTAACAATAAATATCATGGTTCTTTCTGAAATATTTTTTATAATCCACTAGACACAAGTTATACCTATACAATATACAATGATAGTTTGATGTGTTAGCAACGGTATAACATTATGGTATACCTATACTTATTTGTTTATGGTACTATTTTAGTAATTAGATTGCCTTTAATGTAACCGTAAGTAGTTTTATAAAGTTTACAACTTCAAATATAAACTTAACATTAAATAACTGAAAGTCGACAATTCAAAATTGTCGAATTAGTTTTAGTGTCAATGTGTTCTAGCTAGCATTTGTAAATGTAAACAGAGTATATTATCAGAAGTAATATTTTTTGTTTAGTGCAATAAAATCAT…	---NA---					-			0	-6.89672	41	2.24494	0	-6.89672	75	2.96057	927.560 up	564.826 up	none	1.642 up
SpodoFrugi_C19430	416	CCCTGCGCCGATCTTACCCCAACATACTCTATATTGTTTGACGCATAAAGTAAACTACGCAATGTATTCGGAAATACCTTGATTAGAACATTCCAAAATAACCGATGGTTTCTTATGGGCTACGATTTTTTTAACATCTTGTGAAACCACGGCTATGTATTTGAGGCTGTGTCTAAATTGACAATTGGATATTTTTTTTTTTACTTTTTTTATTACATTGCACGTTCACTGCGTTCAACAAAGTATGCGTGAAAAGCGTCATTGTAAATCAGATTACTGATTTAGAACAAATTTATCTTTTATGTATTTTAATTGCTCGATTTTCCATTTTAGGCTTTTTGTTATTACTGTTTTTTTTTCTTTAAAAAGTGTGATGTGGTCATTCAATGAAATGTCAAA…	---NA---					-			1	-2.58677	23	2.14722	0	-6.89672	46	2.95948	926.855 up	26.611 up	19.834 down	1.755 up
SpodoFrugi_C7105	1015	ATACAGGTACTAATCTGCACAGCCACACTGGCGTGGGGCGTGAACTTCCCCGCTCACCTGGTGGTCATCAAAGGCACAGAGTACTACGACGGCAAGCAGAAGAGATACGTGGACATGCCCATCACTGATGTTTTACAGATGATGGGCAGAGCTGGACGTCCACAGTATGACAACGAAGGTGTGGCAGTAGTGTTGGTGCACGATCAGAAGAAGAACTTCTATAAGAAGTTCCTTTACGAACCATTCCCAGTAGAGTCCAGTCTGCTAGAAGTGTTACCGGACCATCTTAATGCTGAAATTGTGGCTGGTACGGTCCAAACAAAGCAAGATATCCTAGACTACATGACATGGACGTACTTCTTCCGCCGACTACTGAAGAATCCCTCCTACTACAACCTG…	activating signal cointegrator 1 complex subunit 3-like	gi|512927222|ref|XP_004931281.1|PREDICTED: activating signal cointegrator 1 complex subunit 3-like [Bombyx mori]	XP_004931281	2.47e-90	98	F:nucleic acid binding; F:ATP-dependent helicase activity; P:ATP catabolic process; F:ATP binding	nucleic acid binding GO:0003676, ATP-dependent helicase activity GO:0008026, ATP catabolic process GO:0006200, ATP binding GO:0005524	-	3	-2.2214	64	2.36496	0	-6.89672	108	2.95142	921.691 up	24.023 up	25.551 down	1.501 up
SpodoFrugi_C8354	510	TATTAGAATAATGATGATAATAATTACGTTAACTCGCGGATCATCTGGACGCCGCGTGGCGCTCGGTCACGCAGGAGTACTGGCCAGTGTGGAGCCGAGGCCGAGGATCGTAGGGAGATCAGATGTGAATTTACAAGAATATTCTATTGCGTGAACTAGTGGCGCGGATATATCTACGGCAAGCGGCTACTTGTAGGAATGATAACGCTGTTTCTAAACCGTGATTTTATCAAAGACTACATTGTGACAACTGCGTCATGGAATGTAACTAGGGGTTAGCGGTTAGTGAGACCCCCGTTAGTTTAGTTTCGGTAAATTGTGATTGGTAACGTAGGACTGACCGCGAGACTCGCGGCTAAATCAGCAGGAAGTGGTGTACGAAGGAAGGGTGCTAAACGT…	---NA---					-			0	-6.89672	34	2.41721	0	-6.89672	56	2.94936	920.376 up	636.462 up	none	1.446 up
SpodoFrugi_C18304	424	CCAAGAAATGTTGGCGATACATTGAATCGAAATATTATCATACTACGTTACGCCTCAGTACACTGGGTACTTGGCTATGGCGTAGTGTGCACTGCCACTCCCTAACCTTAATGCGCTTTATCTAATTAAGTAGTTAATAAACAAATTAATCAATCGAAAAATACGTGTCTATCACCAATCCTATCTGACCGTCTGATGGACTACTTGAATAGCAAATTGAATATGTTCATATCATGCCGTGGTCATCGTCTCTATACTGTGTGTTAGTTATATACTTCGATAAAGCAATACGTCAAATATCCAAACATGAGTAACAAGAGTTAAATAATACACCATGCATGGTACTTACTAAATTAAAGATATTAATATAAGACTTATCATCGTATGCCTACGTACCTA…	---NA---					-			0	-6.89672	36	2.80091	0	-6.89672	45	2.94404	916.991 up	830.386 up	none	1.104 up
SpodoFrugi_C5669	672	AGTCCTATAAAACCTTTTCGGCTTAGTCGAAAAGGTAGTCTGAGACTAGTCGCATTTCGATCGCTTGGCAAATTGGTATATGAACGTTTATAACGTAAATACGTAGGCTAATTTTTAAAGTGCACTTGACTATAAAAAATATTTGATAATTTTTGGCGCTCTGCCTGAGCAGCTGGACTGCTGGGCAAGTGCGCAACGTCGCGGGTCGCTTGGTTCGATTCCCACATGACACTAAAAAGAAAATCCTAGTGTAGGTCGACGTTAAAAAAAATTACACAGTTAATATAGAAATAACAATGTTAACAATAATAAATCATAGCATGACTCAACATACTCGTACTTATCCTCGGGGACTTCAATGCCAGGATCTTGGCTTGGGATTCCCGGATCACCGATAAG…	---NA---					-			1	-3.27864	54	2.70581	0	-6.89672	72	2.94376	916.812 up	63.314 up	12.278 down	1.179 up
SpodoFrugi_C24261	275	TCCTTCATCTGTCGCGGTGAGTCCAGGATGTCCACGCTCTGCGTGTAGGGGTTGTAGCGGACGCCGAAGTCACGGGGAATCTTTTGAGCGAATTTAATCATTCTCTCCTTAGCATCCTCGAAGCTGTTCGCCACAAAGTAGACGGGCTGGTACTCCGTTATAGGATACTTGGTGTCGCCAGTGGTGTCTGGGTCGAACTCCCGGAGTTCTGGCTTGTCTGAGAGACAATACTGCAGCTCTCCGAATGAAGACAGCAGTCCAGCGCCGAACGCCTT	phenylalanine hydroxylase	gi|55583674|gb|AAV53356.1|henna [Bicyclus anynana]	AAV53356	1.72e-51	92	P:oxidation-reduction process; P:L-phenylalanine catabolic process; F:tryptophan 5-monooxygenase activity; P:phagocytosis, engulfment; P:long-term memory; F:amino acid binding; C:lipid particle; F:phenylalanine 4-monooxygenase activity; P:eye pigment biosynthetic process; F:iron ion binding; P:tryptophan biosynthetic process; P:tyrosine biosynthetic process; P:L-phenylalanine biosynthetic process	oxidation-reduction process GO:0055114; L-phenylalanine catabolic process GO:0006559; tryptophan 5-monooxygenase activity GO:0004510; phagocytosis, engulfment GO:0006911; long-term memory GO:0007616; amino acid binding GO:0016597; lipid particle GO:0005811; phenylalanine 4-monooxygenase activity GO:0004505; eye pigment biosynthetic process GO:0006726; iron ion binding GO:0005506; tryptophan biosy…	EC:1.14.16.4; EC:1.14.16.1	3	-0.38151	11	1.68024	0	-6.89672	29	2.93198	909.359 up	4.174 up	91.469 down	2.381 up
SpodoFrugi_C37470	279	TGACGACGATGTTGATGAACTGCGAAAAGAAAAATGAAATGTGATTTGAAACTGTTATAATGTCTTCAAAGTCTGAAATTGAAAATCATTGAACGATTCAATCATCAAATAATCGAAATGGTACTCCTTTTCAATCGTTGACACTAAAACAGATAATTGCATAATAGGGAGAAGGAAGGATGGGTTGCGTACCTCTCCAGCCTGCTTTGCCATGGAGGCGACCTGGTCGGGATCTTTTGCACCGAGCACCGTCGACAGAACCGCAGCCAATATACCCTG	---NA---					-			4	-0.01045	2	-0.80002	0	-6.89672	29	2.9269	906.162 up	1.728 down	118.297 down	13.240 up
SpodoFrugi_C13377	325	TGCGAGAACTAGCTAGCAAAGCATATTCAGAGCACAATATTAAGAATGCTATGAAAGCTTAAGTTTATTTTTATAACGACAACTTTTGAAAAAGTTAGATACATTTTTTACCTTCTGAAAAGTTAGTTGCTTCATTCCAAAATATTTAGCAAAGCATACAGTATAAACATTGAAAGAACGAGACGAGCATAAAATAATTATCTTATTACTTTTCAAGTTTTCATTAGCACTGAGAGTACCTTCTTAAAGCTGCTTTTCCACCAAAGTGTGCTATATAGCTATCCTACAAAGATGTGCTAGCTAAGCTGTGAAACTATGTGACCGT	---NA---					-			0	-6.89672	19	2.22773	0	-6.89672	35	2.92134	902.676 up	558.128 up	none	1.617 up
SpodoFrugi_C27895	350	CGGTCTGGGCGACTATACATCGTAGAGGGAAATTCCTTGATAAAATTATAAGTAGTCGCCGCCGTCAAAATAGCTACTAGCCCAGCTAACAAAGCACCCCAAGCTATCTTCTTCCTTCCCATTAGAACCCAGTATAAAATAATAGGAGATAAGATATGGAGTTGGACGTCTATTGCTAAATACCATGTCTGACCGACGCACGTATTAGTGGGATTCATATAATTCTGTACATGTAACAATGTAGACCACCAGGATGTCCTACACCTGTGGACATGACCTTCCACGACAGTCCATATAGGTCCATCAGTCCATCGGTTTAGAAACGTCGCTTCTAAGAGTACAATAGCGGC	nose resistant to fluoxetine protein 6-like	gi|512920157|ref|XP_004929562.1|PREDICTED: nose resistant to fluoxetine protein 6-like [Bombyx mori]	XP_004929562	3.92e-34	71	F:transferase activity, transferring acyl groups other than amino-acyl groups	transferase activity, transferring acyl groups other than amino-acyl groups GO:0016747	EC:2.3.1.0	0	-6.89672	27	2.6791	0	-6.89672	34	2.92006	901.874 up	763.150 up	none	1.181 up
SpodoFrugi_C11061	251	TCGATTCCCTAAATGAACATAATATGGAATCATTTGGGCGGCATGTTATAAATAACCGGTCAAAATTATGCAGTGTACAAACATAGTATGCATAAACTATCAAATGATTATCGACCTTAATTACTAAAGTATAAAATTGAAAATCGAAGAATTTGTCAGTTTAATATTGACGGCTGTTGATGAAACGAAAGTTGTGTAAGATTGGTAGCAATTGGCGTCCCTGCCTACCCCCATGGGAGGCAGGCGTGAGG	---NA---					-			0	-6.89672	10	1.67448	0	-6.89672	27	2.9197	901.649 up	380.356 up	none	2.370 up
SpodoFrugi_C7431	300	CCCAGTCCGATGATCTGCTTCATGAGAGGAGCTGATACCTCAGGCACGTAGTCTGAACGATGTCTGAGTAATATAACACAGGTAGCAACGATAGTGTAGGAGCAGAGGGTACCGATACACATCATCAATACGAGCTGNNNNNNNNNNNNNNNNNNNNNNNNNNNNNNNNNNGGCGATGATCGGTGATTTCCTTCTGGAGACCTTGCCGAACCAGTGGATGAAGAGGCCGTCGTTGGCCATCGAGTACAGCAGCCGGGGCAGAGGAAATAAGGCACCAAACAAACTGGTAGAAATACCGAA	low affinity cationic amino acid transporter 2-like	gi|512902523|ref|XP_004925396.1|PREDICTED: low affinity cationic amino acid transporter 2-like [Bombyx mori]	XP_004925396	2.82e-20	79	P:amino acid transmembrane transport; F:metalloendopeptidase activity; F:amino acid transmembrane transporter activity; C:integral to membrane; P:proteolysis; F:zinc ion binding	amino acid transmembrane transport GO:0003333, metalloendopeptidase activity GO:0004222, amino acid transmembrane transporter activity GO:0015171, integral to membrane GO:0016021, proteolysis GO:0006508, zinc ion binding GO:0008270	EC:3.4.24.0	0	-6.89672	16	2.13408	0	-6.89672	32	2.91663	899.731 up	523.048 up	none	1.720 up
SpodoFrugi_C16664	1044	CCAAACTAAAGCGTCGTATAATTTCAATTGAAAACGAGAGCGATAATGGGTTGTAACACAAAATAGGTTAAGTATAGAACTAGAGATAGTGTGATGATTTTCAGGACTTGGTGCAGGTAAAATAGCTTGTTCCACTTTTTCCTAGCTTCCGGCAACGTTGAAAGATCGTCTTTAATGAGGTACACTCGCAGACCGACTAGGAAAGTTTCACACATATATTCCCAGGACATTTCGCCTATGCTGAACGGAAACACGACGCGGTCGGCATCAGACAGGGAGTTCCACATGTTTCTCACATTCATGTCAGAAAACTTCCAATCTTGTGTTGAGAAGTAAAACAAAATGTTGGCCAACTTCATTACTTTTGAGTATAACTTCAGCATTGCTCGTCTCTTCCCT…	fatty acyl- reductase cg5065-like	gi|298402911|gb|ADI82775.1|fatty-acyl CoA reductase 2 [Ostrinia nubilalis]	ADI82775	7.54e-129	92	F:fatty-acyl-CoA reductase (alcohol-forming) activity; F:nucleotide binding	fatty-acyl-CoA reductase (alcohol-forming) activity GO:0080019, nucleotide binding GO:0000166	-	0	-6.89672	38	1.55745	0	-6.89672	111	2.91517	898.823 up	350.718 up	none	2.562 up
SpodoFrugi_C29016	263	TCCCTCAAACACAATGTCACTCTGTTCCTCGCTGAGGATGGCAACGGGAAATCTGTTATTGTTAGTGCTGGTATCTCGACCCTAATCGGCGAAGACCTGACCTGGTTACTAGACACGTTCAAGTCCTGCAACCCCGCGTGGCGACAGGTCCGGTGTGTGGTCTGCGACCCTACCAAGTGTCAACAGGCAGTCCGCACAGCGTTCCCCTCAGCGCACGTAACATGCTCCGTGTGGCAGGCAGCCCGCGCCGCCGCCAGACTGTG	protein far1-related sequence 11-like	gi|512907705|ref|XP_004926509.1|PREDICTED: uncharacterized protein LOC101737485 [Bombyx mori]	XP_004926509	2.09e-44	98	F:zinc ion binding; F:DNA binding			1	-1.92524	14	2.09253	0	-6.89672	28	2.90479	892.380 up	16.198 up	31.373 down	1.755 up
SpodoFrugi_C29726	451	TTACAAGTTTTTTTAAATACAGTTTGCCTGATACCTTGCCAGAGACCGATTACAAATTAGTTTTTTTTTAAATACAGTTTTTCACATTATTAATTTTTTAGTTGTAGTTTTAGCTTTGTGTTGGAATTCATTTCGTATAAACGCCATATAGTTTAGATACACAAATTAATTGTTTATTTAGATGTTACGTTCCATAGTTTTGTTATTGTAGCTTTTATACTGGTTATAGAACTTTGTAGGTCGCAGCTTTTCACGTTAACGAATTTGTTTATGTAGTTCGATATACATTAATGGATTTGTTTTTCTAGTATAATTATGGTATTAAAAATCTAATTTGATGTAATCATTTTGCTAAATTTATCTTTTATCTTTTCATATAACGCACATACAAACAAAATG…	---NA---					-			0	-6.89672	33	2.55151	0	-6.89672	48	2.90433	892.097 up	698.556 up	none	1.277 up
SpodoFrugi_C25629	254	AGAGTAATTGATTTAGTTTCAGGAAGAAAATAACATAATATTGCAGCAGCGAGGGCCACACCACTAAATATAAGAATAGACACCCACTCTATACCAATATTTACTACAAAGGGTGCAATAAAGCCTCCAAATCTAGCAAACATCGAGGCAAAACCTATCGCTGAATTTCTAATAACAGTCGGAAAAACTTCTGATGAGTATAAATATATTTGAACGAAAGCCATGTAAGCTGCTGTCAGACCTATTATAGCAAA	organic cation transporter	gi|357626097|gb|EHJ76307.1|hypothetical protein KGM_21403 [Danaus plexippus]	EHJ76307	1.08e-33	86	C:integral to membrane; F:DNA binding; P:transmembrane transport; F:transmembrane transporter activity	integral to membrane GO:0016021, DNA binding GO:0003677, transmembrane transport GO:0055085, transmembrane transporter activity GO:0022857	-	0	-6.89672	18	2.50534	0	-6.89672	27	2.90256	891.000 up	676.554 up	none	1.316 up
SpodoFrugi_C2228	527	CGCATCGATATTTATCTGACAAGGTGGATGACTTTGATCCGTTGTCCAATGTCCCTATTGGTTGAATAGGCATTAAACAACCAATCACAGTGCTTAAAACCGGTTGTCATTTTTGACAGCCGGTAACAGCAGACCAATCAGAGACCAATGCTACGTCCGCCATTGTTTTTACGCGCGTAATATTGCCACAGATTATAGCAAGGCCCGGCCGTGGATTGTGTAAAATGTGTTTACTTGACGAACTGTTCTCCTTTGGTGATGTTCTTCTTGAGTTCAGGGAGTGCAATCTTCAGGAGTTTCTCTTCATATGGGTTCAGTTGGCCGTAACCGAGGTTCTTAGCGACTCCGTTCTTTCCGAAGCAGATTGGGTTGGCAAAGTATTTCGCCTCGGTCAGATCT…	mitochondrial malate dehydrogenase	gi|389613549|dbj|BAM20112.1|malate dehydrogenase 2, partial [Papilio xuthus]	BAM20112	7.97e-39	83	C:cytosol; F:L-malate dehydrogenase activity; P:positive regulation of programmed cell death; P:malate metabolic process; P:cellular carbohydrate metabolic process; P:salivary gland histolysis; P:lateral inhibition; P:activation of cysteine-type endopeptidase activity involved in apoptotic process; F:nucleotide binding; C:mitochondrial matrix; P:pupal development; C:lipid particle; P:pyruvate met…	cytosol GO:0005829, L-malate dehydrogenase activity GO:0030060, positive regulation of programmed cell death GO:0043068, malate metabolic process GO:0006108, cellular carbohydrate metabolic process GO:0044262, salivary gland histolysis GO:0035070, lateral inhibition GO:0046331, activation of caspase activity GO:0006919, nucleotide binding GO:0000166, mitochondrial matrix GO:0005759, pupal develop…	EC:1.1.1.37	0	-6.89672	763	6.91816	2	-1.89251	1661	7.90258	888.420 up	14411.051 up	32.093 up	1.978 up
SpodoFrugi_C12680	277	TTCTGCGGAGTTGTAACCAGTCATCATGGGCACTTTACTTACTTTCCCTGCCAATAGCAAGTCTAATGGGTCTTCAGTTAAAAACTGTTCCAGACCCTCGAACTTTTTCTCTATAGTTGGAGTAAAGTAAATGGGTAAGCCTCTGAATTTCTCATCTGCTGTTCTCGTTTTGAGTGAGAGCCTCGCTAGTTCCACAGCAGGGACTTCTCTCAGATAATTTAGTAATTCATTTAAATCCTTTGCTTCTTTACCTAATGCTTTCGCACCTCTAAATGCT	carboxylesterase cxe23	gi|342731424|gb|AEL33696.1|carboxylesterase CXE23 [Spodoptera littoralis]	AEL33696	1.52e-47	92	F:methyl salicylate esterase activity; F:zinc ion binding; F:retinyl-palmitate esterase activity; F:cholinesterase activity; F:methyl jasmonate esterase activity; F:carboxylesterase activity; C:COPII vesicle coat; F:methyl indole-3-acetate esterase activity; P:ER to Golgi vesicle-mediated transport; P:intracellular protein transport; P:retinol metabolic process	methyl salicylate esterase activity GO:0080031, zinc ion binding GO:0008270, retinyl-palmitate esterase activity GO:0050253, cholinesterase activity GO:0004104, methyl jasmonate esterase activity GO:0080032, carboxylesterase activity GO:0004091, COPII vesicle coat GO:0030127, methyl indole-3-acetate esterase activity GO:0080030, ER to Golgi vesicle-mediated transport GO:0006888, intracellular pro…	EC:3.1.1.1; EC:3.1.1.3; EC:3.1.1.8	0	-6.89672	2	-0.78964	0	-6.89672	28	2.89671	887.397 up	68.930 up	none	12.873 up
SpodoFrugi_C26646	394	ATAACATTATGTAAAGCCTCTAATAGAAAGTCATTTAAAATAATTTTGTATCGTGTTTGTAGAATCATGACTTCCTTGACTACTATGGTTTTATTTTGGCTACAATTTCATTTATTTCTATTCGTTTACTACAATTGCTACCAACTCACATTGAGCAAGCGTGGTGATTAATGCTCAAACCTTCTCCGTGTGAGGAGACGGCTTTGGTCAGCAGTAGCCGCTTATAGGCTGATGATGATGATGACTACATTGCTACGTTTTACTGTTGTCAAAGCACTGTCGTTAATCTACAAGTCTTATTTTATTTACCAATAAACATCTCAGTTTATTACCGTTTTCTAAAATACTTTGGTAAAGATTTCACAATTCTACCTACCCCATTTCTAATACTAAA	---NA---					-			0	-6.89672	13	1.40249	0	-6.89672	41	2.88712	881.518 up	315.000 up	none	2.798 up
SpodoFrugi_C32049	638	ATATATTATTAATTATATTCGATGAAATTGCAAATATCAAATGTATGAGAGTATCATAATTTTATAGTAAATGTATAGAACATATTCGTTTGTTTCATTGCTTTTCCTTAGTATTAATACATGGGATTGTGTTTGCTTACGTGATTTTTGATTTACTTGATTGTATGTTGCTTAAACCCTACAAATGTTGCGTATAGCTTCGAGGACAGACATTCTTCGTTCTAGTTTCAATTTCAACTACCTTTAAGCATTATCGTTGTCTGTGGTGCGAGTTAGCGATATCAGTGTACATGGAACATCACATTATGATCATAAATTTTTATATTATTATGCTATGATGCTACTATCACAAGCAAGTTACCATTAGTGCTATAATTAATCGAATGTTACGGTGCAGTA…	---NA---					-			0	-6.89672	69	3.11521	0	-6.89672	67	2.88503	880.241 up	1032.506 up	none	1.172 down
SpodoFrugi_C19468	462	ATAATAATGTGAGTGGCCGACTGGCGGCTTAGTGCAACGTACTGTGTGTGTTTCACATTTTGATTGATCCGTGAAAAAATAACAATATCCGACCAATCTAGCACCCAACTCCCACTCCATACACCCGTTATTACTCAGAATTCTAACTTCATACTCTTCATAGTATGAAGCCGCGGCCAACTTTAATTAACTCTTTAAAATAATAATATTACCATATATAAATAATGAAGTTTATCACACCTAGTTGCAATATTCGAGAGATTTAGGATTGATCTATTTTTCAGACTTCTCAATTCACTTGTACTTTTGTGACTGCACAGTTGTGTGATACACAAATTGTTGTTTCGGGTTCTGGGTGTCATATGTATGTGCAATTGTACGTCTGTAAACGCACCCACG…	---NA---					-			0	-6.89672	9	0.64227	0	-6.89672	48	2.88386	879.529 up	185.979 up	none	4.729 up
SpodoFrugi_C20784	290	GTAGCTGGGAGTATACCTTTGAACGTGGCCATGTCTGAGGACAAGCTTCAAAAAGTAACAGTTTTTGGAGCCGGCCTCCTCGTGGGCACGGCTTTGGCGGTGATCATACCGGAGGGAGTTCGTTCCCTCTTCAGTGAACGGTCGCATCCTACCGTGGTCACTAAGGACTTCACAGCTGAACCACCGAGCCATGACGATGACTTACATTCAGTTATTGGAATATCACTTGTACTTGGTTTCGTGTTCATGTTGCTAGTGGACCAGATGTCCTCGAGATACAACGACCAGAG	zinc transporter zip9-like	gi|512905576|ref|XP_004925979.1|PREDICTED: zinc transporter ZIP9-like [Bombyx mori]	XP_004925979	1.12e-43	90	P:metal ion transport; C:membrane; F:metal ion transmembrane transporter activity; P:transmembrane transport	metal ion transport GO:0030001, membrane GO:0016020, metal ion transmembrane transporter activity GO:0046873, transmembrane transport GO:0055085	-	0	-6.89672	13	1.84463	0	-6.89672	29	2.87916	876.665 up	427.966 up	none	2.048 up
SpodoFrugi_C28584	316	GGGACATGACTTCTCTTCACATGATAATACACAGGCTCCACCAAAGCGGAGATGAAACAACCAATAAAATTTCGTTATTCACATCACATCATCTCCTCTACCCTCATTGTCAGTGGCGTTATTTGACGAAATAATAGCGGAGATGGGTCTCAGCGAGATACTGGTCCCGCTAGTCCCACTCCTTGTCACACAACGATAAAAAATAAAATAACACGTGCAACTTTACATCCCCGCTTTAGTAAGTCCGGCCAAAACATGTACCACTTCAAAATAACTTTCAAATATACCTTTCAACGTTTGTTTGGGTTTCCCTTGC	---NA---					-			0	-6.89672	25	2.66417	0	-6.89672	33	2.87697	875.335 up	755.296 up	none	1.158 up
SpodoFrugi_C11367	259	GTAGTTTCTAAAGGTGTTGCTTGTGTAGTTGTTGTTGATTGAAGTTGTTCATCAACTGGAGTTGATGAAGTTGTTTCAAGATTTTCACGTACCGTTGTTTGTTGTTCTGTTGTAACAACTGTTGTTGCTTCCTGAGCTGTTGTTGTTTCTAATGCTACAGTTGTCAACGGGGTTGTTGAGTCCTGAATAAGAGTACTAGTTCCTTCAATTTTCTCAGTTGATGTCGGCACTTGCTCAGTAGAGGTTGGCAAAGAAGAAT	---NA---					-			8	1.14179	0	-6.89672	0	-6.89672	27	2.87443	873.799 up	262.926 down	262.926 down	873.799 up
SpodoFrugi_C29622	250	GGGGACGGCCGGAGGGTTGTCCAAGACTGCTGCCTGGCTTGCCTGGCTCATCGTCCTCATTAAACTCCATATTCTCATTGTCGAGCTCCCCGTAGTATAGTCCGTCCTCCTCAACCGTCTCCTCCTTGATGTCCGCGCGTTCCTCCGACTTCCGCTTTTTGGTGCCGTTACTCGTCGGGTGGGTGTTGTTCGCTGGGGGGGGCTTAGGGGGGTGCGTCGTCGGGCCGTTGCTAGTCTGATGTTCCCTCTG	btb poz domain-containing protein	gi|512925058|ref|XP_004930747.1|PREDICTED: uncharacterized protein LOC101737369 [Bombyx mori]	XP_004930747	2.08e-19	90	F:DNA binding	DNA binding GO:0003677	-	0	-6.89672	9	1.52824	0	-6.89672	26	2.87101	871.728 up	343.689 up	none	2.536 up
SpodoFrugi_C9755	275	TATGACCAAGTTGTTCAAAGACTACTCAAAAATGGGACAACAACAGCCTGTTACTTTGGATCCTTACATGTAGATGGGACACTCGAACTTGTAAAAAGCGCCATTAAACACCACCAGAGGGCATTAATCGGGAAAGTTAGCATGAACAAAGAGAATTTTGCAGGATATTATAATGAAACTAAAAAAGAATTGGAAGAAGTTGAAACATTTATCAAACAAGTCATATCTTATCAGAATGAGCTGGTGGAACCAGTAGTGACTCCAAGATTTGCAGT	guanine deaminase-like	gi|512927535|ref|XP_004931359.1|PREDICTED: guanine deaminase-like [Bombyx mori]	XP_004931359	1.59e-42	91	P:transmembrane transport; F:zinc ion binding; F:guanine deaminase activity; C:integral to membrane; F:G-protein coupled receptor activity; P:guanine catabolic process; P:G-protein coupled receptor signaling pathway	transmembrane transport GO:0055085, zinc ion binding GO:0008270, guanine deaminase activity GO:0008892, integral to membrane GO:0016021, G-protein coupled receptor activity GO:0004930, guanine catabolic process GO:0006147, G-protein coupled receptor protein signaling pathway GO:0007186	EC:3.5.4.3	0	-6.89672	32	3.26538	0	-6.89672	28	2.8655	868.403 up	1145.773 up	none	1.319 down
SpodoFrugi_C13280	696	GAAGTAACAATAAAACTTTAATTAATTGGTTTCAATGACATTCCTATATCATTTTTTTTTTTGCAATGTTTCTCGGTTTTTTTTTTTCGACAGTGAGGGTAGTTGTGAATTTGTTGTTGCCAAAATTCTAAACTACAGATAATTAATGAAATTATAAGTAATGTTTTTTATGAGTTATTTAATTATGGAATGACAGTTATTATTTTCTAACTGCCGTGTAAAAGAAAAGAGATGCACGATATGAATGGGGGCTATGAAATTTTACTCACCAGATGGCGCCAATGTAGCCAGTCTTCTGTACCCTTATTACGAGTTTGCTTTATGTTTAAAGTAATCGAAACGAGAGCGCGTTCGGCACTCTAACTGGCCGATGTGAAAAAACCACTCGTACTGTGTGTC…	---NA---					-			0	-6.89672	49	2.49587	0	-6.89672	71	2.86334	867.103 up	672.126 up	none	1.290 up
SpodoFrugi_C20511	311	ACGGGCGCGGCTCCATGTTTCTGCATCCTCAGCTTGCGTTTCCTCTCGACGCTGCCGGTGCGGTCCAGGAACGTGTCATCGTCAGAGTCGTAGTAGTCGTCGGCTGACCAATCGCGCTCCTTGCGTTTGCGGGATTCATGTTTAGACTGCCTCAGCAGCCCGGCCCTGTCCAGTATCCGGCAGGCCTCCAAAGCGCAGGCTATAACAGCCTCCTTCTTCTTGCCTTTGTGGATCACCTCGGCGATCACCGGGTTACCTCGGGCGTCGTCTATTGGGAGTTCTACCCGACAAACAAACTGGCCGACGCCCTT	kanadaptin-like	gi|512905564|ref|XP_004925976.1|PREDICTED: kanadaptin-like [Bombyx mori]	XP_004925976	7.49e-51	94	C:nucleus; F:double-stranded RNA binding	nucleus GO:0005634, double-stranded RNA binding GO:0003725	-	1	-2.1671	30	2.95022	0	-6.89672	32	2.85558	862.456 up	34.710 up	26.531 down	1.067 down
SpodoFrugi_C14807	253	CGGTTGTGTCGCTGTCAACTTTTACCAAACCCCTGTGCTTTGTCGTTTTAATGAAGTTAACGGAGGCCCTATCCTCCTCCCTTCTCCTATAAAACGAGGGGGAAAAGTATACTTAACTCCTTTGTATAACGGGTACGAACGGGTGTCCATAGGCGGCGTCAATTGCTTACCACCAAGTGATCGGTGAATTCTCTTGCTTACCTTCTCTCTTAAAAAAGACAAGTATAAAGCCTTCAGGCAGAATTTGCATCGA	---NA---					-			0	-6.89672	8	1.34111	0	-6.89672	26	2.8538	861.391 up	301.879 up	none	2.853 up
SpodoFrugi_C37724	312	AAGCTAAGTAATCTTTGAGACATGGAACCAAATAAATAATTGTTACATTTAATTTTATTAACAAAAAAGGCATTTTTACTTTCGGCTAAATTCAATAGGGATTTAATTAATTAATTTTTTAATTTATTTTATCTACCCGATACTTTTTTAGCAAAGGTTACTTGGCTTGAACATCGTAAAGCTACACAGTTGACTATAACATTACACTATGTGAATATTCTACTTCTAAAGTGCTTGCGACTACTTCTTGCCCAAATATGGGTCGTATGAGAAGCTACTCACGAATTGTTTCGCGGAACCATGGAACGGCGA	---NA---					-			0	-6.89672	0	-6.89672	0	-6.89672	32	2.85095	859.692 up	none	none	859.692 up
SpodoFrugi_C24287	268	CTCCAGACGTAACATTTACTTCAGGGTAGTAGTGGTCGCCACGTGGTACTGGGAACGGATTGCATTCTGGGTGCACCGTGCGAGGGGAGTCACAGGAACGACAGTCGGGGATAGACTCGTGGAAACCTTTATGAATGGGCGTCATAGTAAGTTCGTGATCGAGGAACTGAGCGAACTGCATAGTCATGAGGGTGTATCGTGTGTGTAGATTGGAGATATCAGGATGGATCACTGTGGATACCACACGAGGTGACGGTAGAGGCGTGCC	oxidase peroxidase	gi|512932642|ref|XP_004932596.1|PREDICTED: chorion peroxidase-like [Bombyx mori]	XP_004932596	5.91e-54	98	F:heme binding; F:peroxidase activity; F:transferase activity, transferring hexosyl groups; P:oxidation-reduction process; P:response to oxidative stress; P:peroxidase reaction	heme binding GO:0020037; peroxidase activity GO:0004601; transferase activity, transferring hexosyl groups GO:0016758; oxidation-reduction process GO:0055114; response to oxidative stress GO:0006979; peroxidase reaction GO:0006804	EC:1.11.1.7; EC:2.4.1.0	0	-6.89672	2	-0.74199	0	-6.89672	27	2.84901	858.534 up	71.245 up	none	12.050 up
SpodoFrugi_C25500	4523	CTCATCAACTTCATTCCAATTATAAGCTTAGCTGGCCCAAGATCAGTGATGTCAAACTCATCCTGCAATTCTTTCTTTATATTATCTTTCCCTGGGAAATTCGGGGAGGAAAATATAATCAGATCGTCTACATACAATGCTATGATCATCATCAATCCATTTTCACTCTTAGAGTAAACACAGGGCTCAGAAGTCAAGCGTTTGAACTTCAACTTGTTACATAGAACCTTGGTAATCTTGTCATACCATGATTTGGATGCCTGTTTAAGGCCATAAACAGCCTTATTCAGCTTATATACCATTTCTTCACTCCCTTTGACCTTGAAACATTCTGGCTGCTCCATGTATACTGTTTCTTCCAGGTCTCCATTTAGGAAAGCTGTTTTTACATCCAGGTGT…	retrovirus-related pol polyprotein from transposon tnt 1-94	gi|339241765|ref|XP_003376808.1|retrovirus-related Pol polyprotein from transposon TNT 1-94 [Trichinella spiralis] >gi|316974460|gb|EFV57947.1| retrovirus-related Pol polyprotein from transposon TNT 1-94 [Trichinella spiralis]	XP_003376808	0	56	F:peptidase activity; F:metal ion binding; F:nuclease activity; P:nucleic acid metabolic process; F:nucleotidyltransferase activity	peptidase activity GO:0008233, metal ion binding GO:0046872, nuclease activity GO:0004518, nucleic acid metabolic process GO:0090304, nucleotidyltransferase activity GO:0016779	EC:2.7.7.0	4	-4.02939	5658	6.64711	6	-3.41174	5152	6.32421	852.728 up	1636.617 up	1.534 up	1.250 down
SpodoFrugi_C14063	340	ATTTTGGAAGTGAATAAAAAAGTACAAAACTACAAAATGAGCAATTTATTAAAAGAAATATATGAGAAAACTGCAGAGTACACTGCATTTTATACTGGTGGAGATGTGCAGTGGACAACCGATGGAGTTCATCTTCTATGTCACTGTGATGATGTCATCAAAGTGGTTGATGTCAACACATTCTCTACTAGCCACACCATAGCACAGACTGACGAAGATGCAGAATCAGATCAAATTTATACTTTCCAAATGTCCCACGATAATAAGTCAGTTGTAACAGCACACAAAAGTGGATTGATGAAGCTTTGGGATCAAGAAACTGGACAGCAGCAGAAGATTT	transducin beta-like protein 3-like	gi|512909978|ref|XP_004927054.1|PREDICTED: LOW QUALITY PROTEIN: transducin beta-like protein 3-like [Bombyx mori]	XP_004927054	7.49e-41	87	C:small-subunit processome; P:rRNA processing	small-subunit processome GO:0032040, rRNA processing GO:0006364	-	1	-2.29572	28	2.78632	0	-6.89672	33	2.83605	850.858 up	33.872 up	24.268 down	1.035 up
SpodoFrugi_C7551	371	GCTGTTTTGCCGATAACAATTGTCAGTTCCACTTCACAAACGACCTTCTCGGAGATGTCTGGTTTCAACCTGATGGATGCATTGGGTCCAACGACAGAACTTGCGAATTTGTTGAAGATGAATGGAATTTCTGGTGGTGTCAGGTTTTGTTCTTCGCAATGGTCCTTGTAGTTCAGTCCGACGCATAAAACTTTATCCATTCCATGGATAGGGGCTTTAAGAGTTACGTTTGCTATCGGAACAGTTTCCTGTTCAGACGCATGCAGTTTCTTCACCTTATCAATGGCTTGAGTATTCAATATCTCGATAAGACTTTTAGGAATTGTCGGATCAACTTTATTGATATCCACCACATCCTCACCAGCCAGAAA	fumarylacetoacetate hydrolase domain-containing protein 2a	gi|512912791|ref|XP_004927742.1|PREDICTED: fumarylacetoacetate hydrolase domain-containing protein 2-like [Bombyx mori]	XP_004927742	2.24e-51	84	F:metal ion binding; P:metabolic process; F:hydrolase activity; C:mitochondrion	metal ion binding GO:0046872, metabolic process GO:0008152, hydrolase activity GO:0016787, mitochondrion GO:0005739	-	0	-6.89672	78	4.69297	0	-6.89672	27	2.83465	850.035 up	3082.086 up	none	3.625 down
SpodoFrugi_C25553	346	TAACCAGTTATAGTTTTACTAATAAAAGAATAAACTCATTTTGGGCCTAGCCTATACGAATCAGATATGAACCAAAGTCGCCGTATTAATCGTAGCGTCTACTACAATGGCAAAGTGTTTTTAATGTGAAAGAGCGGCAGATAGATATGCTAATGGTAAGTAATTAGTGCCACCCACGGAAACCAGACAGCACCAGAAATTTTGATTTGTTCGGAATGGAAGTACAGAGGATTGAACACGGCGAAACAACGCGAGTGTTGTGAGTGTTATTAATTGTTTAAATGTTAATATCAGAGTGAAATACAGAAACCTGATTGATGTTTATTGGAACAGCAACATCAACCGA	---NA---					-			2	-1.27824	30	2.79636	0	-6.89672	35	2.83101	847.890 up	16.849 up	49.128 down	1.024 up
SpodoFrugi_C18234	573	CTCACAATTGGATTCAAGAGTAAGCCCCCTAGGTTTTCTTCACTATGTCTAACATATACATAAAGTGTAAATAAATACGCTACACTATTTCATATCCTCTTCAGTTAGTTTCACAACCCTCGGTTTATCAATAATTTCGTCGATTCTATGTAGGTCCTTCAGAGACACCTGGCCGGTGCCTCTCTCCTTAGGTATGGGCTGGCTAGGGTCTGGTTTCCAGCCTAGGAAGTTAATTATCTGATACGTGGCCGGAACACCGCGCACTTTCTTGTCTGGCATTTCCTTCCCATACATTTCATCATATATACTAGCCGCGGCGAATTGCACCTCCTTAGAGATCCTCAGAGGTCGGTTGTGCGCTGCGTTTGCCTCTCCGATGGCCCTCACATCCCTCATTAC…	probable methyltransferase c20orf7 mitochondrial-like isoform 1	gi|332374230|gb|AEE62256.1|unknown [Dendroctonus ponderosae] >gi|478255921|gb|ENN76123.1| hypothetical protein YQE_07343, partial [Dendroctonus ponderosae]	AEE62256	5.48e-61	78	F:methyltransferase activity; P:methylation	methyltransferase activity GO:0008168, methylation GO:0032259	EC:2.1.1.0	0	-6.89672	30	2.33799	0	-6.89672	53	2.82934	846.910 up	602.455 up	none	1.405 up
SpodoFrugi_C30680	263	TTCATTTAAACGGTGAAGGGAGATGAGTCAGTTTGTTGTACACTCTCGAAACTATTGTAAGAACATAGAAAAACAAATAAAAATACAAAAATATTAGCTCGGAAAAAACAATCTAGGTGTTTCACCAAAATACCTAAACCGCACTTATGCCTGTTACCACCAAATACCGAAAGTGTACGACTTACTTTTTAATGTATTGGAAAAAGTATTCTATGTCGTGTCATTCGAGTCTTATTTAGAATGGCAGGCGGAGTCCACTTTTT	---NA---					-			0	-6.89672	3	0.28518	0	-6.89672	24	2.82906	846.743 up	145.200 up	none	5.831 up
SpodoFrugi_C5668	338	CCTTTTCGGCTCTTAGTCGAAAATGTAGACTGAGACTAGTCGCATTTCGATCGCTTGGCAAATTAGTATATGAACGTTTATAACGTAGACACGTAGGCTAATTTTTAAAGTGCACTTGACTATAAAAAATATTTGTTAATTTTTGGCGCTCTACCTGGACAGCTGGACTGCTGGGCAAGAGCGCAACGTCGCGGGTCGCGTGGTTCGATTCCCACGTGACACGACAAAGAAAATCCTAGTGTAGGTCGACGTTAAAAAAAATGACACAGTTAATATAGAAATAACAATGTTAACAATAATAAATCATAGCATGACTCAACTTAACATACTCGTACTTA	---NA---					-			0	-6.89672	13	1.62366	0	-6.89672	34	2.82294	843.159 up	367.190 up	none	2.296 up
SpodoFrugi_C20785	547	TCGCTTAGCGTCTGTTTGCTCTCGTTGCCAATACCGAAGTAGGTAAGCAGAGCTAGTAGTGGGGCTGCGCACGAAAATATCAGTAGATGTCTGCGGATTCTATTCCGCTCAAGTCCGGCGTGCAGCAGNNNNNNNNNNNNNNNNNNNNNNNNNNNNNNNNNNNNNNNNNNNNNNNNNTCCACGTCCGCGTGCGACGTGGTGGCCGCCGCGCCCAGCGCTATACCGTCCGCCGCAGCGTGGACTACAAGGCCAACAGTGGCGGTGACGTTCTTCTCCACAGGATTGCTCTGGTCGTTGTATCTCGTGGACATCTGGTCCACTAGCAACATGAACACGAAACCAAGTACGAGTGATATCCCAATAACTGAATGTAAGTCATCATCATGGCTCGGTGGTTCA…	zinc transporter zip9-like	gi|512905576|ref|XP_004925979.1|PREDICTED: zinc transporter ZIP9-like [Bombyx mori]	XP_004925979	1.79e-89	83	P:metal ion transport; C:membrane; F:metal ion transmembrane transporter activity; P:transmembrane transport	metal ion transport GO:0030001, membrane GO:0016020, metal ion transmembrane transporter activity GO:0046873, transmembrane transport GO:0055085	-	0	-6.89672	23	1.75226	0	-6.89672	55	2.82232	842.797 up	401.425 up	none	2.099 up
SpodoFrugi_C24252	297	CGCTCTCGTTTCGATCTCGTTAAGCGTAAAGTAAATCCGTACTAAGCCCCTCAGTAGCCATCAATGCCCAAATCCATCTATATAACAACAAATTCTCTTTATAGTCTTTTAAAGTAAACCTACCAACTACTCGCTTTAACTAAAACACATAGTTGTTCCTAAAACTAAGGAAGGTGGCGACGTTAAAGTACCGCGGCATGGCATCCAATATGGCGCGGTACTCGGCCGTCATCTGCTCCGGGTGGTAGATCTTGTGCGAGTGGTGGGAGACTTCCACTATTGGCTGCGACTGGAGGG	endoplasmic reticulum metallopeptidase 1-like	gi|357630010|gb|EHJ78429.1|hypothetical protein KGM_18100 [Danaus plexippus]	EHJ78429	8.6e-12	76	F:peptidase activity; P:proteolysis	peptidase activity GO:0008233, proteolysis GO:0006508	-	0	-6.89672	5	0.43171	0	-6.89672	28	2.81849	840.563 up	160.722 up	none	5.229 up
SpodoFrugi_C22245	301	CGCAAGTCTTTGCAAGCGATGTTACAACTAGCCACCAAACAGAAACCTCAAGCGGAGAAGGTATTACAAGACCTACTGCCATTGGCCACAGAAGACAACTACCAAGATGATCCATACTTAATCTTGGCTATAGCTAATGCATACAACATCATAAAACAACCCACTCGAGCGAAGAATATACTGAAAAGGACGATTTCTACAATACCTTGGTCTCCTGAGAAAGCGGATGGTTTGGAAAAATGTTGGCTGGAAGTAGCAGATGGTCAGATAAGTTCCGGCAGATTAGATGCGGCAAAGGAAC	tetratricopeptide repeat protein 21b	gi|357611409|gb|EHJ67466.1|hypothetical protein KGM_03531 [Danaus plexippus]	EHJ67466	9.57e-51	95	-			0	-6.89672	13	1.79092	0	-6.89672	30	2.80963	835.415 up	412.326 up	none	2.026 up
SpodoFrugi_C25321	808	ATTAAAAATCTATTTAGTCCGTCTGTTAGGTAATGAAAAAATAATATTAGACACGTATCAAAGCTTAGGAGTGGGAGCTAGGTACGACATTAAATTTCTAAGTACAAAATGTACATAGAAGTGATGTCTCGTGATATTTTTAAATCAATATAACGTCTAAATCGTAATCTAATCTAACGTTTAACAAAAGTATCTGTTTCCATATGAAAATAAAAAATATGTGTCTATTGTTTTAAAATAATCTACCAGACGGATATTAAAATAAAAAATAGTTTTCTACCCTATTCTACAGTTTGTTTCATAGTATCATGGCAAAACTTTTATGTAGGTACAGCCAGCCAAATTATTTGGGGTAGGTACATACATTCGTATACATAAATGACTTATTTTAAAAATTTG…	---NA---					-			1	-3.54454	26	1.36633	0	-6.89672	78	2.80758	834.232 up	30.082 up	10.211 down	2.715 up
SpodoFrugi_C21524	448	GAGGACTCCGCTTGAGAAGTACTCAGTAGTCGCGCAACCTGAGTATATAGATGCGTTCCAAATAGCCGACAATGTGACCGAGTCCACAACCTGTGCCTGCACTCCCCCTCGCCCCGCTACCCTCCCTCGAGTGGCCACTGACTTCCAACCCAGACGAACAAATAGATAGTTAAGGCATTCCACCTCGTGTTTAAAGTGTCTCGCGCGCAATAAAGTCGTACGTTCTCTAACAAATACCTACCGGAGCCCGTGCTGACGGTATTACCCTTCATTGGTTACTGCGATGCGTGTAAACGAACAGGTTTTCTTGTTAGTTAAATATAAGATTAGTGTTCTACCATCAAAGTGGCGCCGACTGGTCTAAAAGATTCGACGTATCATTGTACCTGTATACAAGTA…	---NA---					-			0	-6.89672	12	1.10171	0	-6.89672	44	2.80681	833.784 up	255.721 up	none	3.260 up
SpodoFrugi_C16336	425	TAGATGCTGACTTGTAATAAAAATTTAGATAGTCATTATTTCTATGTAATATCAATGTGTACGTACGTACTTTTGAAATTACCAATTTGTTACACAGTCATACCTTACTCCTTTTATTAAAATCGATTAATCTTTTTTTAACATTTACAACTCTAGTATATTTGCTTTTCAGGATATTTAATTAATGAAAAACTTTACATACTTAGGTGATATTAATATCTACTGTCTCAAATCACAATTGGTAATGTAGGTAGTTACCGAAAACGGTCACAGAAATGCAAGGGTCCTTAAAAAGGCATTAGACAATTCAATCATGTCTCTAATTTGAAATATCTCATTAGCTATCGTAGAAGGCACTGTATAAATATACATAATATTTAGTTCTTAAAATCTAAACCT…	---NA---					-			0	-6.89672	30	2.49967	0	-6.89672	42	2.79735	828.338 up	673.901 up	none	1.229 up
SpodoFrugi_C37562	1175	AAAACATAACGGTTCATTAGTCAGACATCGCCGTAGGCTCTGTGTAAACATTCTAACATTTTATCTTATACAGTATTTACACTCCGTCGGCGCCGGTGCGCTCAGAATCGACGTTAAAACGAAATACTACGATGTTGCTTGCTTTAATTTTGTTCAATTTGCTTTCCCTGTTTGGGGCGGACGCGGGAAGGCAGAGGCGGTACCTCGTGTACCCAGACGGTGGCCCAGCCAGAGCACAGTTCATCATCGGTCTCGGTGTGCCAGTTGACCTGAAGGAGCAGTCAGTCACCGTCGGTACAGTAATAAAGTTCCAATATGATTTGCCTACAAACAGTACTGAATACACAAGTAGGATCTACGGTTTCGCTGAAACAGTCTCGAGGGACATGAACGGAGAAA…	PREDICTED: uncharacterized protein LOC101743257	gi|512903496|ref|XP_004925633.1|PREDICTED: uncharacterized protein LOC101743257 [Bombyx mori]	XP_004925633	2.11e-151	82	F:molecular_function; P:biological_process; C:cellular_component			4	-2.08477	15	0.03254	0	-6.89672	116	2.79589	827.499 up	4.338 up	28.089 down	6.789 up
SpodoFrugi_C32131	264	ACGCTTGCGTTGTGTTTCGTTGTGTGAGTTAGGTTACCGGAGACCCAATTACTCCCCTTCCCAATGTCTTCAATCCCCGAATCCCCAACAACACTTAAATTCCTAAAAAGGCCGGCAACGCAAGTGCGTTACATACTCTGGTACTCTGGAATTTCAAGTGTCCATGGGCGGCAGCGATTGCTTACCATCAGGCGATCCGACTGCTCGTTTACTGGCTTAACTTCTTCCGAGTTACATGTAGTTTCTAAGATTATTTAGATACCA	---NA---					-			0	-6.89672	17	2.36717	0	-6.89672	26	2.7924	825.500 up	614.765 up	none	1.342 up
SpodoFrugi_C37655	205	GCGACGCGCCGCACGCACGGGTCGAATGATGAAAGGTACGTACAGGGCCTATCGGTATCGCTAAGGCAAACTATGCAAGTGCCAGGTAACAGAGGGGTGCCGCGAGACACGCGTGCCCAACTGGCCTTAGAAAGACAGCGGCTTCAAAAACAAACTAAAGGCATGCCTAGAGCGTTATCTAAGTTTAATTCGCTTCTCTACACGT	---NA---					-			0	-6.89672	5	0.96655	0	-6.89672	20	2.7788	817.756 up	232.852 up	none	3.511 up
SpodoFrugi_C8818	307	ATTCATGGCATTATCACCGTTATAAAGTACTGAACACGATTTACTAGGAAAACTACAATATTGTTACATGTTTTTGTATAATTTAAATAACATCACGACAACGCGTCAAATAAAGGATAAGTAGTGAATATAGCTGTCAGAAATTGTAACATTATTGTATCTAGACAACATCGTCATGAAATCTCGTAACTTGTTAATTATGAAGTATTTGTTTCAGTGTTTTTTGCATAATATAATTATATGTGTAGGGCACCTAGGTTTTCTGAAAGAACTCGTATATAAAAATGTTATTGCAGTTTTTAAAACG	---NA---					-			0	-6.89672	15	1.96889	0	-6.89672	29	2.76791	811.605 up	466.463 up	none	1.739 up
SpodoFrugi_C26050	437	CTTTAACTAGATACAAATCTTATAGCCATTTTCACCGCTTAAGTAAGTGTTACTTAGTGAGAGAGTATCTAAACTAACCCCTAATTTGTGCTGTTAGGTGTCACTTTATAGGTTGGTGTTTACCAAAATGTTACTAAGTGTCACCTATCTTAGCGTAGGGGTTACATAAAGATAGATTGGTGAAAATGGCTATTAATTACTTGAACACAACTTGGTTTGTAGATTTAAAATAGGTGCATATGTCTGTTTGTCTGTCAGTGACATAAGACTGACGTGACCATTTTCGCTAGTGGCTCCATCTACACGTTGCAATTTTTTGCAGTTTCTTAAAAATAGTGTAAGATTGCGTTAATTGCAGTCCGTTTAAATCTTATGTAATGAATCCGTCACATTTTAATG…	---NA---					-			0	-6.89672	12	1.37439	0	-6.89672	34	2.76783	811.557 up	308.925 up	none	2.627 up
SpodoFrugi_C23252	255	TGTCGTGTGCTGGAACGCAGATTAATGCGAGACACAATGTATTTTCTATTGTTGTCTTATATACGGCATACAAAAGGTTAATGATTCTTTGGGGCGATACGTATATTTCAATTTTAATCTACCCACCCGTATGGAGAGAACACTCTTTATTTGATACGTAATAATAGTCTTTATATTTTATGTAATAAAGGCGAATTTCATACGTACCATTAACGGGTGGAATGTACTTAAAAAAGTTTTAGACTTGTGCAACGA	---NA---					-			2	-0.88068	18	2.49967	0	-6.89672	24	2.76047	807.428 up	10.413 up	64.715 down	1.198 up
SpodoFrugi_C29077	722	GATGATGAGGTAAAAGTAGCACCGTGGAACACGACGCGCGCCTACATACAAGCGATGCGAGGCAAGTGCTTGCTCCAACTGACGGGGCCCGCAGACCCGACGGGCTGTGGGGAAGGCTTCTCCTACGTCCGAGTGCCCAACAAGCCAACGCAACAACCCAACGAGGAACAACAACCTAAGCGGACGGTCACCGGTACTGATGCCGANNNNNNNNNNNNNNNNNNNNNNNNNNNNNNNNNNGTGCCTGAAGAAGAGATCAAAAAATTGTCTCGATGGGAAGTTATTGACGTGGTGAGAACGTTATCTACCGAGAAAGCCAAGGCTGGAGAAGAAGGAATGACGAAGTTCTCCAGAGGAAACAGATTCTCCATTGCCGAACATCAAGAAAGATATAAAGAA…	transcription initiation factor tfiid subunit 1	gi|357604233|gb|EHJ64104.1|hypothetical protein KGM_10653 [Danaus plexippus]	EHJ64104	3.48e-114	89	F:translation initiation factor activity; F:zinc ion binding; P:regulation of transcription, DNA-dependent; F:DNA binding; F:transferase activity; P:DNA-dependent transcription, initiation; C:transcription factor TFIID complex; C:ribosome; P:regulation of translational initiation	translation initiation factor activity GO:0003743; zinc ion binding GO:0008270; regulation of transcription, DNA-dependent GO:0006355; DNA binding GO:0003677; transferase activity GO:0016740; transcription initiation, DNA-dependent GO:0006352; transcription factor TFIID complex GO:0005669; ribosome GO:0005840; regulation of translational initiation GO:0006446	-	0	-6.89672	26	1.54771	0	-6.89672	67	2.75903	806.625 up	348.360 up	none	2.315 up
SpodoFrugi_C20121	689	CCTCAAACCGCAGAACCAAAACCGTTCGCTCAAAAACCGGAATCAACCTCAATATTCGCCAGTCCCAAGTCAAGTGAGACTGGAGAACCAGAAACTGACAGCAAACCAGCAGTAGTTAAATCTTCCACTATAAACAAACCTCTTACAAATCTATTTCAACTTAAAACTTCGACTCCTGCACCTAGTCCTATTGTTCCTGATGTCATAAAAACTACTAAAGATGTAAAGACTGATGGTAAACCTGCTGAAAAAGAAAAGTCTAAAGAGAATGTTCCTCAAAATGTAGAAAATAAAGCTGCACCAAAACCTGCTAGTGAAAACAAAGAAACGCCCAAACCGCTAACTGCTCAAACGGGTAATAGGACATCTATATTTGGATCGGCACCTCAAGCTGTTGCA…	nuclear pore complex protein nup214-like	gi|512932125|ref|XP_004932468.1|PREDICTED: nuclear pore complex protein Nup214-like [Bombyx mori]	XP_004932468	1.25e-09	53	-			0	-6.89672	23	1.4807	0	-6.89672	60	2.75862	806.395 up	332.549 up	none	2.424 up
SpodoFrugi_C28525	388	TAATCACACTTGCATATTTTTTTTAATCTCCGAAAGGTAAAGGCTGATCTGAGGCTGGTTACCAAAACTCCGACTTGAAGCAAATGTCTTTATTCTGATTTTTGTCAGTAAAATCTGTCTGACACTCCCTCTCGCTTTATCCGAGGCGGGAGAAGGTTTTAGATGATTTTCCCCCCTCAAAAAATAGTACGCATATAAATATACTATCAGTTAAAATATAAATACAGTGAAACAGTTAAGACCCATCTTCCAAATCCCTAAGCCTAGAGGGTACGAGTTTGTTTTACGTTTATCCAGATTAAAACTTCGACTCTTTAATTAGTCGGTTCTTTCGCGCCGGCCAATTAGAGTGCCAAACGCGCTCTTGTTTCATTTTCGTTCAACGTAA	---NA---					-			0	-6.89672	20	2.04611	0	-6.89672	37	2.74589	799.314 up	492.110 up	none	1.624 up
SpodoFrugi_C5245	463	GAACTATGGGCCTCTACTACAAATGAGGGATTTGCTATAATGTGGTGCGGTTACCAAGTCTATCCAATTAGAATAAATGCGTTAACAGAAAAGAAAGTACAATCAGCCAAGTTATTTGGTATACAGATAAGAAAATAAAGATTGATTCAGTACATACAGAGACAGAGACAGTAGCCAAGTATATTTGGCTTGTACAAAAGATTTGGCTTTTAAAAATCTTTTCTTTGTGAAGAATTGTGTACTTATTACCTGCATACCAAATACCTCTGCTAACTGTACCTCCAAAAATCTAGTCTAGAGCTAGATGTGCCGATTACATGTCAAATAAATCTATCAACATCTAATTTTTTTTAAAGTATTGAGTTATTTTTTTTTTTTTTAGATAAAACCAAGTCTAGA…	---NA---					-			0	-6.89672	62	3.42343	0	-6.89672	44	2.74092	796.561 up	1278.424 up	none	1.604 down
SpodoFrugi_C25357	295	TAATGCTTAAAGCGTGCTCTACTTCCTACATAAATGGCATTTCAACTCTATACATATTTTAATTTTTTATTACCTTGTACGAATAAAGTTGAAATTGACATTCGATAAATTACGTCAAACAATGATTTTTTCTACTCCCTAAAAGTAATTGAATGTAATTATCTAGAGGGGATAGATCAAAAGAATGCGTGTCTCGTAATCAGCGCACGAATGGCCCATTCGTCATTATCTATCATTAGGATATAGGGTGACTAGTAATTAGGGAAAGACCGCACGCGCGAAATTTTGTTGTTTT	---NA---					-			0	-6.89672	7	0.92688	0	-6.89672	28	2.73914	795.579 up	226.537 up	none	3.511 up
SpodoFrugi_C4957	349	CTCAAGGAGAGATGCCGCGTCATCTAACAGTGTACTGTGAACGTGTTCTGTGCGAGCGAGTTGCCCCTGGTGCTAGAGTCACTGTACTCGGCATATACTCTATTAAAAAAATTGCCAAAATTGGGAGGGAAGGTCGAGACAAAGGCTCAGTAGGTGTTCGTTCCTCCTACCTCCGTGCTGTCGGTCTAACTGCCGAGGAAGGAGTCACTGGAGGTCTCCGACCATTCACTGCTGAGGAAGAGGAGCAGTTCCGAAGACTGGCGGCGTCACCTGATATTTATGATCGTATTGCGATGTCGATAGCACCCAGTGTTTTTGGTGCTATTGACATGAAAAAAGCTATTGCCTG	dna replication licensing factor mcm5	gi|512886980|ref|XP_004921846.1|PREDICTED: DNA replication licensing factor Mcm5-like [Bombyx mori]	XP_004921846	1.04e-65	96	P:mitotic cell cycle; C:chromatin; F:protein binding; P:negative regulation of apoptotic process; P:DNA unwinding involved in replication; P:regulation of DNA-dependent DNA replication initiation; F:DNA binding; P:embryo development; C:MCM complex; F:ATPase activity; F:chromatin binding; P:ATP catabolic process; C:nucleus; F:ATP binding; F:DNA helicase activity; C:replication fork	mitotic cell cycle GO:0000278, chromatin GO:0000785, protein binding GO:0005515, negative regulation of apoptosis GO:0043066, DNA unwinding involved in replication GO:0006268, regulation of DNA-dependent DNA replication initiation GO:0030174, DNA binding GO:0003677, embryo development GO:0009790, MCM complex GO:0042555, ATPase activity GO:0016887, chromatin binding GO:0003682, ATP catabolic proce…	EC:3.6.1.3	0	-6.89672	40	3.19894	0	-6.89672	33	2.73367	792.567 up	1094.205 up	none	1.380 down
SpodoFrugi_C37769	317	GTCTCTACTAGGTAATGTAGTAGCGTTTGTTTGTTCTCTAAATCCTTTGTTGCTGTTAACTTAGTCAAGAAGCTAATTTCAAATCCGTATGCACCAGCGTTGTTGGATCCGGAGTTCATGTAGTTCCCCAGTAACAGTAACAGCTCGAGTATCTTGGCAAACTTCTCTGATGACTTCACCTCTTCACAGGCGGCCGTGCCTGATACTATGTCCGGCTTAACTTCAGATATAATTTCAGCGTAATGCTCCCTGAAGGCCAGACTCCTGAGCCGCGGCACCAGTCGCTTTATATCCGCCACCGTCGCAGCGAACTGCTC	protein diaphanous	gi|512925238|ref|XP_004930790.1|PREDICTED: protein diaphanous-like [Bombyx mori]	XP_004930790	4.58e-60	99	F:actin binding; C:myosin complex; F:ATP binding; F:motor activity; P:actin cytoskeleton organization; F:Rho GTPase binding	actin binding GO:0003779, myosin complex GO:0016459, ATP binding GO:0005524, motor activity GO:0003774, actin cytoskeleton organization GO:0030036, Rho GTPase binding GO:0017048	-	0	-6.89672	6	0.81853	0	-6.89672	27	2.7317	791.485 up	210.146 up	none	3.766 up
SpodoFrugi_C16679	695	AGTTAGCCATTAGCCGCATCCATATATACACACCGTTGCGTGTGCACCTTCCACCGCACGTACTTTTACAATTCGTCAATTAATAACGACGTAATACCATACTTAAACATAAGATGTCGTATAATTTGATCTGTGGCATTACGTTGATACATAAGTCGTGACGTCACCACTTAGTAAACATCTAGTTCGTATGTATTGGACAGTTAAAGTAATTAGTATTCATGTTACCATCACAGTCTCGCCCGGCAGGAGTCGCCTGCCAGCACACACAGAGTACAATTGAAGTAGGATGTTACACATTGTGAAGTACAAGATCAGTTATACAATTAAACAATATAATATAGTCACAGTATACAACAATTACATGCAGGTACAGAAATTACAAACTTTTCCATAANN…	---NA---					-			0	-6.89672	22	1.34266	0	-6.89672	65	2.73005	790.584 up	302.205 up	none	2.616 up
SpodoFrugi_C17623	890	GCTGGATCGGACATGTGTTTAGCCGAAAAAGCGTGTAAATGCTTGACTAGCACACGGACTGTTCTCACGCGCTCTGGACTAGAAGATACCGTTGTATAGTTTCTCTGGAACATTTCAACATTTCTAGCACTAAACTGCTCCACACTCATCCAAATGTCAATGAAGACTTGTAGCACTGTCTCAGAGCGCCAAACCTCATTCCTTGATTGGTTCTGCGTTGTTGTATGTTGACTACTCATGCTGCCAGACAGATCAGGTATTAACAGCAGAGATGGAGAATATAAGGGTCTATTAGCTGTTTGCAATGGAGCAGCCATGGGTACTTTGCCTGTATAGTTAGGTATGTGTGGAAGTACAGACGTATTTGGGTCTGTAGGTAAGAAGTGCACAAGATAGTCA…	sphingomyelin phosphodiesterase 4	gi|357610729|gb|EHJ67120.1|hypothetical protein KGM_22525 [Danaus plexippus]	EHJ67120	3.01e-147	88	C:intracellular membrane-bounded organelle; C:cytoplasmic part; C:membrane; F:sphingomyelin phosphodiesterase D activity; P:glycosphingolipid metabolic process	intracellular membrane-bounded organelle GO:0043231, cytoplasmic part GO:0044444, membrane GO:0016020, sphingomyelin phosphodiesterase D activity GO:0050290, glycosphingolipid metabolic process GO:0006687	EC:3.1.4.41	0	-6.89672	64	2.62719	0	-6.89672	77	2.72818	789.557 up	736.179 up	none	1.072 up
SpodoFrugi_C16613	680	TTAATTAGCCTTCGTCAACCTCGTCAATTTTTTTTGTATTGCCGCCGGACCTTAGCACAAATATTAATCCATTCATCCATCCATAACAGCCTTGTCTATATCCTCACTTTCCGACTCTTGTTCTTGTCGATGATGTGTTCAATGATGTGCTCTTCGTGGTTCCTTATATCTTGCCTCAGCAATATCTTAATTTGCCATCGGATCTTAATCGTCTTCCTAGTTCTACAAGTTCTAAAGCCTTTGGAAATTTCCACCTAACCACAAGCCAGGTCATTTTCCCAAACAAATGTTGTGTAAGTTCTTCTATGCCACTGTTTCTGGTGTTCATTCCCGTGTTCCCTGCAGTATTCAGTATTCTGGATTTCGATGTTATTATCCTGTGTGACATTTGTTCTTCAA…	endonuclease-reverse transcriptase	gi|298204323|gb|ADI61810.1|endonuclease-reverse transcriptase [Bombyx mori]	ADI61810	0.0205692	66	F:RNA binding; P:RNA-dependent DNA replication; F:endonuclease activity; F:RNA-directed DNA polymerase activity			0	-6.89672	25	1.55856	0	-6.89672	63	2.72696	788.894 up	350.990 up	none	2.247 up
SpodoFrugi_C28055	245	GGAATGTACAAAGATAAAGAATCAACAATGTGGATACAAGAAGACAAGAAAGGAGTTAAAATGAGAAATCAAATGTTGTTTGTATTTTTAGTTCCTGTCTTGGTATTTGTTACGTATGGAAAGCCACAATCAGCGCTGACGGACGCGAGAATCCACGACTACATAGAGAGACTGCTGAACATGTCCTGTGAATATACAGCGAAGGCTGCTTATGCTTTGAGAGATTTGACGTCAGAACTGGACAC	PREDICTED: uncharacterized protein LOC101740749	gi|512932599|ref|XP_004932585.1|PREDICTED: uncharacterized protein LOC101740749 [Bombyx mori]	XP_004932585	2.08e-13	70	-			0	-6.89672	19	2.63539	0	-6.89672	23	2.72328	786.881 up	740.375 up	none	1.062 up
SpodoFrugi_C35842	277	TTCAATGCACCGTTCATTGGGTCCTTTGTTCATTTCGCACCCTTAGAATGAAAGTAAGTTAACTCAAAATTTCTGATCAGATTTTGTCATAAACCGGCATTATAAAATATACTCTACAACCAAAGAAAATCAATCGTATGTCATGGAATATGGAAGAGATACTAAAATGTATTCATATAATTTTTTGAGACTTTCTGGCCCTTTTCTCATAGCTTGAAGTTTTTGTATTTGGTCACTTTCATTTCTAAGGGTGCCATTTCATGAGTATACGAATTTA	---NA---					-			0	-6.89672	3	-0.20468	0	-6.89672	26	2.72305	786.758 up	103.396 up	none	7.609 up
SpodoFrugi_C20490	384	CTATTATGGTCAAAGAACACATATATCAGACATTGTCAGCAGAAAAATCGAATTTATCAGTAGTGTTTTGTCTGAACTTAGGATCGAACCTAAGACGCCTCTCTTGGTAACAGTTTATTTGAAATAAGGTCTCGATAATGAAAACAAAAAACCGAGATAACAATTTTGCTACATTTCAGTGAAATAGATATGTATTCTGATCTAGTTCTGCCGGCGTATATACAGACGAATATACGTCCAGTAGTGGACGGAAACTAGTTATTGACGCTATTTCACATTTCCAAAATTATTGCTGTATTCTGTGACAATTAAATAGTAATTCTATGACAAGGCAAATAGACATGTACTAACATACACTCACTTTTCGCCAGTTATAAGGACCAA	---NA---					-			0	-6.89672	90	4.23099	0	-6.89672	36	2.72132	785.812 up	2237.564 up	none	2.847 down
SpodoFrugi_C26958	256	ATTGTAAATAACATTATTTTATTATGCACTTAAATACTGAAATAATACATAACTTCGCCTTCATAGTTTTTATACAGTATGTCTTACCGCTGTACTCAGAGTCATTTAATGGTTACTTAACCCAGTCCTTAGCAATTGTTTCCCAAACAAAATCGTAAAGATTTTCATATTTCCAGCTTTAAATATAAGGAATAGTTTAAGTAATCATTAAATGTCTCCGAGTATCTGAGTACAGCGGTTTATGTTTAATTTAATT	---NA---					-			2	-0.88633	12	2.02454	0	-6.89672	21	2.72132	785.812 up	7.520 up	64.462 down	1.620 up
SpodoFrugi_C4194	592	AAAATTTGTAAATATTAACACAATGTTTTTTAACATGATCCCATATTTACCTCGGAGTCGAAGTTTATGGAATACTTATAGCTATGATTTTCCCAAGATAAGGTATAGAATTACAGATCAAGTAATATCTTTTATTCAACTAAATTTTTAGCTCTATACCTATATGTGGTATACCAGCTACAACGATTTCACAGCTACCCATACGATGTTTTCCAGTTTGTACTTACATAATTAATTATTTGTTTATCTATAAACTACTTAGTGGATCTAATGTGATCTCAATGGAACAATCTATTCATCACTTATTTGGCACCAATGCTGGGTCCAGATTTAATTTCTTCATTTCCACAGCCATTTCGAATAAGTAGTCGTAGCACTCGGTCATAGTCTTAGCCTGTT…	probable methylthioribulose-1-phosphate dehydratase-like	gi|512886096|ref|XP_004921704.1|PREDICTED: probable methylthioribulose-1-phosphate dehydratase-like [Bombyx mori]	XP_004921704	2.59e-54	93	C:cytoplasm; F:methylthioribulose 1-phosphate dehydratase activity; F:metal ion binding; P:L-methionine salvage from methylthioadenosine	cytoplasm GO:0005737, methylthioribulose 1-phosphate dehydratase activity GO:0046570, metal ion binding GO:0046872, L-methionine salvage from methylthioadenosine GO:0019509	EC:4.2.1.109	0	-6.89672	40	2.43657	0	-6.89672	54	2.69618	772.239 up	645.063 up	none	1.197 up
SpodoFrugi_C20384	424	TCATCCTTAGATATGATATGTTCAAATGTTCTGACTCAGAGATTATCGCCGAAATAGTTGCCTTAGAATTAGACCCAAGCGCGCTTGGTAAGAACTGGCCTTAAACTCGAAACTTCGTGGTTTGAATATAGTTCACGTTTAAAGTAGATAACTCTGATACTGAGATTTTTTCTTTGAATCTATCGACATATAAAAGCATTTTTAGTTGGTTGCGATAACGATGCAATTTATGCTATTTACGATAGTCAATTGGCATTTAGATAGGAAGGTGGATATATCTATCAATAAATATTCATCCTTAGATATGATATGTTCAAATGTTCTGACTCAGAGATTATCGCCGAAATAGTTGCTACGTATTTTTTTTATCACGATTCAATCATTGGACAATTACAATAA…	---NA---					-			1	-2.55068	25	2.24003	0	-6.89672	39	2.69384	770.985 up	27.678 up	20.337 down	1.369 up
SpodoFrugi_C35029	261	CCTGAGTGCCGGTACCGGAGTGACGATCCCTGGACGAGGACCCCCACCATTAAGACTGAAGGATGCCGCACGTGGCCCGCGTCCCCACGCGGCGCCCAGCCGGCGCTCTTCATGACACGAGCGGCCCCCAGCGGCCCACCCAGGCACACACGGACTTACTCACCGGACATACGAGCGGTGCCGGCGCCGCCACGCAGCGCCCCGCGCGCCCGCACCGCGCCGCCGCCGGAGTTACACATACTCCTAGTTAAGGATTGCGGT	---NA---					-			0	-6.89672	10	1.61812	0	-6.89672	24	2.69341	770.758 up	365.783 up	none	2.107 up
SpodoFrugi_C10151	272	GGACAGACTGAGGCGGCTCCTGATGATCAGCCACCAGATCCGTTGAACCCTCTCCTACCAGGAGCCACACGGTCTAGTGGGCAGCGCAATCCGAACTATACGTCCACATACGTGTTTCCTAATGACTTTCCGGCGTTACTGGAGCGCGTGCCCGATCCACCTCCGTCAGAACACCCACTCTTCAGGTCCTCAGCTGCTAAAGGAACCTGCAGAGTGATGTGTTTCCATCCAGACTCCACGATGACCATACCATTGATGACTGTCGACGAGAT	galactose-1-phosphate uridylyltransferase	gi|512889439|ref|XP_004922278.1|PREDICTED: probable galactose-1-phosphate uridylyltransferase-like [Bombyx mori]	XP_004922278	2.43e-36	90	C:brush border membrane; F:protein homodimerization activity; P:epithelial cell development; P:galactose metabolic process; P:protein glycosylation; P:regulation of acrosome reaction; F:beta-N-acetylglucosaminylglycopeptide beta-1,4-galactosyltransferase activity; P:regulation of cellular component movement; P:branching morphogenesis of an epithelial tube; F:N-acetyllactosaminide 3-alpha-galactos…	brush border membrane GO:0031526; protein homodimerization activity GO:0042803; epithelial cell development GO:0002064; galactose metabolic process GO:0006012; protein glycosylation GO:0006486; regulation of acrosome reaction GO:0060046; beta-N-acetylglucosaminylglycopeptide beta-1,4-galactosyltransferase activity GO:0003831; regulation of cellular component movement GO:0051270; branching morphog…	EC:2.4.1.38; EC:2.4.1.87; EC:2.4.1.90; EC:2.4.1.22; EC:2.7.7.12	0	-6.89672	16	2.3241	0	-6.89672	25	2.69275	770.404 up	596.683 up	none	1.291 up
SpodoFrugi_C19402	785	AGATTTGTTTTTATTTTAATAGATAATACTAAGATTATAGGACCAGGCCAAACAAATTATTCAATTAATTTTAACCTCTATTGCGCTGATAATAAGGCTGTTTATTTAAATTTCAGTAGTACCCTTTAGTACTATTGCATATAACACCTTACGGTTTTGGAATAGAAGTTATAATTGCTTGAATAAGCACAAAGAGTTGTAGAATGCCTCAATTTATTTTAATGTTAAATTGAAGATATGTTTACAATTTCTCTCTCTAATATAAACTGCACAAAATTAAGTCTTCCATTCAATGGAACCATGAAAAGGTTTTGTTCATAAATACATATTATACATATAAACTTATTTTGTTACTTTGTCTGTATTTATGTATAATATTAGCTAGTCCGATTTTTAACC…	---NA---					-			0	-6.89672	39	1.99295	0	-6.89672	72	2.68973	768.794 up	474.306 up	none	1.620 up
SpodoFrugi_C20988	311	CCGTGTCTTAAAGTTGAAGGTCGTCAATCATCTCCGTACCAAGAAGTGACCATATACCGCAACTACTTCACTCGGAACCGGGTGCCGTTCAGTGACGTCATCATCCTCCGCCAAGTCGTCTCCAACTTCACGTACAACTACGTCCACGATAACACTGGCATGAGGATCCTTGAGGTTTCTGGCTTCGATAAAGTCAGGCTGCCTATCTATCAAACTACTTCGCATAATGGATTTTATAAAAACTACGCTACCGACCGTGAAGGTAGAGCGACCGTAGTAGCAGGCACAGCTGGCCAGAACTACGTAGACAA	scavenger receptor	gi|357615178|gb|EHJ69511.1|hypothetical protein KGM_14097 [Danaus plexippus]	EHJ69511	3.75e-50	91	F:carbohydrate binding; F:scavenger receptor activity; C:membrane; P:signal transduction	carbohydrate binding GO:0030246, scavenger receptor activity GO:0005044, membrane GO:0016020, signal transduction GO:0007165	-	2	-1.05127	14	1.85068	0	-6.89672	28	2.68864	768.214 up	7.474 up	57.498 down	1.787 up
SpodoFrugi_C20945	335	TATACAGTTTTCAATTCTTCTAGGTCGCTTTTATCAATAATTTCCGTTGTATCTTCGTCTGAAGACACTGATTTTTGCGTGGCATTTTTATGTTTTTTGTTTGATTTTCGCTTCGTTTTACGATCATTTTCTAATGGTTTTGAGGATATTTCTTCGGTATTCCTTTCATTAGAAGTACTTTCACTAGTATTTATGAGTTCCCGCACATGATTCTTCACAATAACATACGACTTTGGCTCCACCAAAGGTCTTCGAATCAACGCCACTTCTACAGGCTTTTCACAATCTTCTTGAACAACCATCATAAAATGTTCTGTAATTCGTTAGATCAATAC	---NA---					-			0	-6.89672	12	1.69031	0	-6.89672	30	2.68808	767.915 up	384.553 up	none	1.996 up
SpodoFrugi_C4233	336	GGAACACTGCGTCACCGGCACCAAGTCCTTCGCTGGACTGCTCATGATGTCGGTGGAAACTCAGATGACTATAGGATATGGAACTCGATTCCCGAATGAAGAATGTCCTGAAGCTATCATCATCATGGTCTTAGAGATAGTAGCCGGCACCGCTCTCTCGGGTGGTCTCTCAAGTTTGCTGTTCACAAAGCTGATCAGACCGAACCGACATGTGAATTCCGTTGGTTTCAGTAGGAAGGCCGCGGTCTGCCGCCGTGACGGAGAGCTCTGCCTGCAGTTCCGAGTGTGGGACCTAATGAACGTGCACATCATAGGCAGCACCATCACCGCCTACAT	inwardly rectifying k+ channel	gi|357626726|gb|EHJ76704.1|inward rectifier potassium channel [Danaus plexippus]	EHJ76704	1.05e-65	96	P:regulation of ion transmembrane transport; F:inward rectifier potassium channel activity; P:potassium ion transport; C:voltage-gated potassium channel complex	regulation of ion transmembrane transport GO:0034765, inward rectifier potassium channel activity GO:0005242, potassium ion transport GO:0006813, voltage-gated potassium channel complex GO:0008076	-	0	-6.89672	8	1.59545	0	-6.89672	20	2.68759	767.656 up	360.081 up	none	2.131 up
SpodoFrugi_C30072	427	CCATTGACTTACTGCCTTACGGTAAAGTAACTGTATTAAATCAATTGTATTATTATTTAAATTATGTTAATTATTGTATTACCAGCGATGTCGGGCTTAAACTATAGAAATATGTATAGGAAAAATTACTATATTATATTATGCATTAAGTAGTTTTCGTAGCTCATAATGGTATAAAAAACAATTAAAAAATTCACCTTGAAAAGTTATAATAAGTGTGTGAAAGAGACGCAAGGCAAGAACTATGACGTCATCGTGAGCGAGAGACAAAAAATATATTCCTCATAAACTGTGATGTCATATCTCGCGTGGGAGTGAGACAAAGATACTTTTTTTAAATGTCAGTAAATCATTCGTTTTTTATTCAATTACGATTGTGTTTTCACAAAAAAAAAACCC…	---NA---					-			0	-6.89672	10	0.90793	0	-6.89672	39	2.68366	765.569 up	223.581 up	none	3.424 up
SpodoFrugi_C18329	319	CCGGCAACGCATTTGTAACTCCTTTGGTGGTTTTGCATCCATGGCCAGCGGCCTAAACACCGAGACACGAGTCGCAAAACTAATGACATGTAAATAGGTAGTTGACCTCCCAGGTGATGCGTCTGCTTATTTGCCGGCCTACACGAAAAATACTCAGAAATCCTAGATTTTAGCTACTTTAGTTTATATCCTATAGTGAACTGCCTTTTTTTGCAATATCCAATTAAATTATTCCCAGTTGAACAGCACCTACTTATCTTGACCACTATTCTTCTAAGGGCCGATTTTTCGATATTAGATACATTTTATTGGACGAATA	---NA---					-			6	0.38122	5	0.32861	0	-6.89672	29	2.67692	762.000 up	1.037 down	155.196 down	5.092 up
SpodoFrugi_C19258	353	ACAAGATGACCAAAGCCCTAGGCTATTATTGACTTACTTAAACATAGTACTTTTCTTTGGAGTGCTAATAGTAATATGTAAGTTGTACAAAAATATTTCGGATGACAATGTTTGGAAAAAATATAAAATAAATTAGGATATTATTAAATTCAGTTGAAATGAAGTACAAGATTTGTGATATTTATTTATTTAGTTAGACTGAGTAATGTTTCTGTAAAATTACTATGATTACGTGCATGGTACGATACGATATGGCAAAATTGTGCTTACTACATTAGTCTAATAACATAAATGGTGAAAATGTGATGTGCATGTTACGGCATTTCGTACCATGTACACCTCTGCCTACCCCT	---NA---					-			0	-6.89672	24	2.44554	0	-6.89672	32	2.67283	759.841 up	649.083 up	none	1.170 up
SpodoFrugi_C31469	276	CAAAACATAGTTGAACATGTTAACGATTTTAATAGGAATTCATTATAAGGCTTACCGTCCACGTTGCGTCATTTGACGAATGCATGCGTCAAAAACGATATGCGGGTTAACGTTGCCCCTTCGTTGACTGTTGTCATTCTTTCTAAGCAAAATAAGATGCATGCATTACTCAACTGACGCAATGTGGACTGTTACCCTAATACAACACACAAAATATTTAAATGCAACACACCACACTACAAGATAAATCCAACTTATATAAGTTATAAATAATTT	---NA---					-			0	-6.89672	7	1.02293	0	-6.89672	25	2.67169	759.239 up	242.132 up	none	3.135 up
SpodoFrugi_C25223	246	GAAGTTTCCGTAAACTGATGATAAATCGATGCCAGGAGTTGATGAAACAATTCGTTCAGGAGAAGATCCTTTAGGAATGCATCCTATACTTTGGAAGGTTTCAGGTCTAGTCATGTTCAGGCAACGATGTCCGGAGAACCGGTGGACGGGATCATTGTCAGGAATCTTATTTGGAACACAGTACGTATCGTTTTTGCCTCTCGGAGCACAACAGTATGGCCTCCATAATATGTAGTTAATTGTATC	peroxidase-like	gi|512905367|ref|XP_004925926.1|PREDICTED: peroxidase-like [Bombyx mori]	XP_004925926	6.92e-33	81	F:heme binding; F:peroxidase activity; P:oxidation-reduction process; P:response to oxidative stress; P:peroxidase reaction	heme binding GO:0020037, peroxidase activity GO:0004601, oxidation-reduction process GO:0055114, response to oxidative stress GO:0006979, peroxidase reaction GO:0006804	EC:1.11.1.7	3	-0.24388	8	1.38158	0	-6.89672	22	2.66471	755.575 up	3.085 up	100.625 down	2.433 up
SpodoFrugi_C14745	467	ATAATGAGCGTTGAATACATTGGGAGATAAACCTCGAATAACAAGTGGTTAATTTAAAGTATTTTTTCTGGATTGTGGATTATCTGGGTACCGTAATATAAGTGAATAAAATTGTGAATTTCTTTTTAATAGTTGGTTTATTGTAATAGACCTTAATATGATGAATCAAATAAAACTTTTGAATTTGGTAAAACGACTTACCTCTTTTTTGAGGGGGGGAAAATAATCCAATGAATTCTTCTAACTAAAAACCATCTCCTTCCTACTCTTGCTTTAAGGAGCTCTGGCTCCTTAACCCGTGCCCCGAGAGCCCCAGTAACCCGTTAGGCAGTCCGCAGCGCAGGGAAAATTACTTGCTTAAACTTTGTTTAATGATTTTTTTTTTAATTTCCTTTCGTA…	---NA---					-			0	-6.89672	13	1.15726	0	-6.89672	42	2.66139	753.841 up	265.760 up	none	2.836 up
SpodoFrugi_C15702	357	TATTATTATTACATTCGCCAGCAACTTTTGCACACTATATGTGTAAGAAATATTTATTAAAACTGCTCTAGAATCATTTTTGTGTAACACTGCATCTGCAGTAAAATCTACGAATTGTAATTAAAATCTGTGGTTAATTTCTAGTAGAATTTATAAACACTAAGATTTAACCAGCTTTATATGTGAGTATATTTTGCATGAACTAGAATTAATCCGCAAGTCAAATTTAAATACTGACGATGTCGATATTTGTCTAAAACTTGTTCCTAACTATTATCACGAACGAAACACTACGTTGGTACGTTATTAAATTATCTAAAAATATAAATATCAAGTAGTCCTACTATTGCTGAGGAA	---NA---					-			0	-6.89672	21	2.29811	0	-6.89672	31	2.65037	748.105 up	586.031 up	none	1.276 up
SpodoFrugi_C8951	269	GCCAAGAACAATGTGAAGGTTCACCTACCTGTTGACTTCGTCACCGGTGATAAGTTTGATGAGAATGCACAGGTTGGCGCCGCCGACATTGCTAGCGGTATCCCCGAAGGTTGGCTTGGTCTCGACGTTGGTCCCAAATCTCAGGCACTTTTCGCCGAGCCCATAGCGAGAGCTAAAGTTATTGTATGGAATGGACCTGCTGGAGTGTTCGAATTTGAGAAGTTCGCTGGTGGTACCAGGGCTCTTATGGATGGTGTTGTGAAGGCCAC	phosphoglycerate kinase	gi|357610086|gb|EHJ66818.1|putative phosphoglycerate kinase [Danaus plexippus]	EHJ66818	3.39e-50	97	P:glycolysis; P:phosphorylation; F:phosphoglycerate kinase activity; P:gluconeogenesis; P:carbon utilization	glycolysis GO:0006096, phosphorylation GO:0016310, phosphoglycerate kinase activity GO:0004618, gluconeogenesis GO:0006094, carbon utilization GO:0015976	EC:2.7.2.3	0	-6.89672	90	4.74449	0	-6.89672	24	2.64985	747.836 up	3194.144 up	none	4.271 down
SpodoFrugi_C27006	271	CAATAACAAATTTTATATCTTTGAAGTTATATAATGTGTTCTATATTATATTAAACAAGGGATTATTGTATTAACAAACTTCATTCTGTTGCAAATCTTATGTACAGGCGCGAGCACATCAACCTATACCTGTCTGTCTTTCTTAATTAGATTTTCAACTTTATTACAAAACAATAAAGTTCTAAATCAGTTAATAAATTTGACAGGTAGGTCAACCGTGTCTGTACAATGCTCTGATTGGCGAAATTATCAACCAATCATAGTACAGATC	---NA---					-			0	-6.89672	4	0.28063	0	-6.89672	21	2.63917	742.317 up	144.743 up	none	5.128 up
SpodoFrugi_C8400	323	CCTCCTCCGAAGGCCGCCGGAGCCCCGAAACCTCCACTAGGGCTCTTGTTGAACCCTCCAAATGAAGATCCAAAGCCACCACCACTAGGTGGAGACCCGAAACCAGAAGGCTGGCCGAATACAGGCTTCGCACCGAACCCAGGAGAACCTCCGAAGGCAGGAGCTGCTTGTTGCTGTGGCGATCCGAATGCTGGGGTTTGTGGGCTACCGAACGCTTGTCCAGCAGGGGATGGAGTACTAAAGCTACCGCCCGTAGTGTTGCCAAATATTGACGACGCTTGTGTTGTAGCTTGCTGACCAAAGCCAGTAGACCCGAATCCTCC	nuclear pore complex protein nup214-like	gi|357622328|gb|EHJ73848.1|hypothetical protein KGM_13158 [Danaus plexippus]	EHJ73848	2.53e-14	62	F:ribonuclease III activity; F:hydrolase activity			0	-6.89672	8	0.98871	0	-6.89672	28	2.63886	742.157 up	236.456 up	none	3.138 up
SpodoFrugi_C19640	284	ATAAAACTAAAAAGTTGCAGCATTAGCAAAAACAAATTGATTTTCAGGCAGTCCTTTGGCTCCAGTGCCTTCAATTGCGAATAAGGAGCCTGCTTCAGGTTGCGCGTTCAGCTCCGCTTGAGACAGGCCCACCTTGCTGGTTGTCACAAAAAGTGTAGACAGGTCATGTCCTCCCCACATCACTGATGTTACTTTTGAAACTGGCAGCCTATGCTGTTCCAAAAGTTTACCAGCTCTGGAGTCAATCTTTATTACCTTCCATCCATTGAAGCAGGCTACCCATA	regucalcin	gi|512927483|ref|XP_004931346.1|PREDICTED: regucalcin-like [Bombyx mori]	XP_004931346	2.8e-45	89	C:cytoplasm; F:gluconolactonase activity; F:calcium ion binding; P:L-ascorbic acid biosynthetic process; F:enzyme regulator activity; P:regulation of catalytic activity; C:nucleus; F:zinc ion binding; P:pentose-phosphate shunt; P:caprolactam catabolic process	cytoplasm GO:0005737, gluconolactonase activity GO:0004341, calcium ion binding GO:0005509, L-ascorbic acid biosynthetic process GO:0019853, enzyme regulator activity GO:0030234, regulation of catalytic activity GO:0050790, nucleus GO:0005634, zinc ion binding GO:0008270, pentose-phosphate shunt GO:0006098, caprolactam catabolic process GO:0019384	EC:3.1.1.17	0	-6.89672	19	2.4551	0	-6.89672	25	2.63046	737.852 up	653.399 up	none	1.129 up
SpodoFrugi_C28335	467	ATGTCACTCTCCATTGACGTCGTGTATAAGTTTGGATAACAAGCTATAACATACAACCTCGCCTGAATAAACGCACATAACAAAACTATAGTACATGCATAGTTTTACCTCGTGATTATTGTTAGATATAATGGTAAACACCACGTCTCCCTTAAGGACTTATGACCCTGTGATAGCTATAACAAACAAGGATATATATTGAGATGATTAAATTTTTAAGATGCCTTAAATGAAATGTTTGAGCCTCATCACCAGCTTTTGTTAAATGTATTATTTTTGTTACCGGAATTTATAATGTTCCAATTTGGAAATCGCAATAAACTTATCACAAAAACTATTTGTATCCATCAAATCATAAAGTATGAGGTAGGCTAGCGATACTGGTGTTGCGAACAGTGA…	---NA---					-			0	-6.89672	34	2.54428	0	-6.89672	41	2.62663	735.892 up	695.066 up	none	1.058 up
SpodoFrugi_C37693	320	AACAACGTATTGGAGCTATGGTCGTTATTCGACTTCTTAATGCCCGGCTTGTTGGGCACTGAGCGGCAGTTTACTGCGCGATACTCGCGTCCCATCCTCGCCGCGAGAGACGCTAAGGCAACACCACATCAGTTGCAGGCCGGGGCCCTAGCTTGTGAGGCTTTGCATCGACAGGTACTACCGTTCCTACTGCGTCGTGTGAAGGAGGACGTGCTGAAGGAGCTACCTCCGAAGATCACTCAGGACTACTACTGCGAACTCAGTCCGCTACAGCGGCGACTCTACGAGGATCTCTCAAAGGAACACATGCCGCAAGGCAT	tata-binding protein-associated factor 172	gi|357610923|gb|EHJ67216.1|putative TATA-binding protein-associated factor 172 [Danaus plexippus]	EHJ67216	3.42e-58	96	F:ATP binding; F:helicase activity; F:DNA binding	ATP binding GO:0005524, helicase activity GO:0004386, DNA binding GO:0003677	-	0	-6.89672	1	-1.99783	0	-6.89672	28	2.62178	733.424 up	29.834 up	none	24.583 up
SpodoFrugi_C36513	264	TGAAACGAGAGCGCGTTCGACACCTATTGGCCAACCCGAATAAACCAACCAATCAGAGGGCTTAGTACGAGTTTGTTTTACGTTTATCGAGATCGAAACGAGAACACGATCGACACTCTGATTGGTTAGTTCATTCGAGCTGGCCAATCAGAGTGTTGAACGCTCTCGTATCGTTTTCGTTCAGCATAAAGCAAACTTGTGCTAAGGATACAGAGTGCGGAACGCGTATTTCGTTTACTTAAAACGTAAATCAAACTTATATTA	---NA---					-			1	-1.93072	37	3.48916	0	-6.89672	23	2.61552	730.250 up	42.810 up	31.254 down	1.832 down
SpodoFrugi_C3594	311	AACACATTCGGCATGTAGTTAGAACTCAGGACAGGGATGGCAAAGCATTAGTTTAGATGTCCATCTACCATATTTTTATTTGTTTGTGAATGTGTGATTAGTAGCAATAAAGCTAATGGGTTGCTCATGGTGAGTGGTGCCATAGTCTAAGTTCCCCGGTAACACCAAAGATCTGCATATATGCATTTTGTAGGCTGTTAGTTTTGTGATTGGTGACATGCCCAAAATATTCTTGCGTGCCATCAATAGCAATGTAGCCATTGGTTAGCCATCCCTGACCTGAGTCGTTAGGACTCTGTCTCTATTATTGG	---NA---					-			0	-6.89672	50	3.68718	0	-6.89672	27	2.61047	727.697 up	1534.878 up	none	2.109 down
SpodoFrugi_C29132	820	ACATTTTTGTACTAACCCCATACTTGTTAAGTAGATAGCCAATGAAGTAATATTCCTAAAAAATCTTGCGTAAGTACGTAATATAATTGTGTATACCTTATCTATCTATACACAAACCTACAAGAAAAGAGCGTTCCCCTATTTAACGGCAACGCACCTGTGACTCCTCTGGTGTTGCGGGTGTCTATCATCAGGTGACACGTGTACTCGTTTGCCCCCTATTCCTTAAAAAAATAAACGATAGAAAACACATTTTATTGATTGATTTATAACACAATTTGCCTAAAGATCAAAAATAGGTTTTACGACGCTAATTATTTTTCTGCAATTCCTTACCTCACCCATACTATGTATGTGCATAATTAGGCTGATATGACAAAAAGCTATTTCTCTTTACGT…	---NA---					-			0	-6.89672	65	2.66699	0	-6.89672	71	2.60662	725.758 up	756.769 up	none	1.042 down
SpodoFrugi_C17774	510	AAGATCGATGTGAAATGTTTGTATGGTCATAGATGAGTAAATGGTAGTTTGTAAGGATATTTTTGTGCTAGAATAAAAGAGTTTTTAGGGGGAGAAATTATCCAATGTGTTCCCCAGTCTAGAGGTAGGCGAGAGGGAGTGTCCAACTTACTGACTAAAAAACACCCCGTTCCTACTCCTGCCCTTCGATCCGGTAACCCGCTAGGTAGATCACAGCTCTAGCTAAGAATAAGGGTAAAACTACGTTTCGTCAATTTTCCCGTATGTAGTTACACTCCCACTCTCTGTCTCTCTCACTCTATTTACTGACGACAAAAAGGATAGAAACACAGGAAACTGCTATTTGTTTGCCAGATGTATTCTTAGTACCTTTATTGGTTCGTTTACAAACATTTCACA…	---NA---					-			0	-6.89672	13	1.03019	0	-6.89672	44	2.60143	723.152 up	243.353 up	none	2.971 up
SpodoFrugi_C27225	1418	TTTTTTTTTTTTTTTTTTTTTTTTTTTTTTTTTTTTTTTTTTTTTTTTTCATTTAGTAACATTTATTATTTTTATCCACTGTATTGGTGTATGTACTTATACGTAGTATTAGTGCTACATTATGTCATACATATACTATGAAGGGGAGTCCTCTAGTATCTAGCGTGACCTCGTCTTTATACTTACAGCATGGTACGTATAAGTAGTTACTCTTCGTGCAAATACCCTCAAATCGTTCTGTCACAAACAGGTTAGCTTTCAAAGTTAGCGTATTTTAAATCGTAGTGTTTCGTAATAGATGAAAATCAAAAAGACATGTAAGTGTTTTATTTAAATGAAAAACATCATTTAATGCCGTTGAATAGTTTTAATAAAGGTTATAAAACGTCGTAGTAGTAG…	---NA---					-			3	-2.77101	48	1.43942	0	-6.89672	122	2.59745	721.159 up	18.512 up	17.456 down	2.231 up
SpodoFrugi_C21081	355	GGCAGATATGAAACCAAATATGGATGGGAAATTGTGATGTTAATATTCAGTAATAAGTTATTATTAAGTGGAAGCTATCCCAATTATCTTAGGCTCGTGGTATATGGCATATGGGCCATACACTATCAAGCGTGTCATCGAATCTTTACCATAAATGGTCCTATAAAATGTTGGATGATGCGCTGATTGCAAAGGGCTGCTGATTATGTGTCTTGATAAGTTACGATTAGCCTGTAAAGTCAGCTTAAGGTGGATGTGCACTTATTATAAATCGTGGAAGACCACGCGAACAAATGCGGCTATCATGTACTATAGCCAATTAGTTATAAACATTTAGCCTTAATCTGAAGATCTC	---NA---					-			0	-6.89672	27	2.64692	0	-6.89672	29	2.5968	720.836 up	746.317 up	none	1.035 down
SpodoFrugi_C36975	442	GTGCGCCAGTGGCACCCATCAATTTAGGTGCAAGCCGCTGGAAGTGAGGACCGAAGTCCCAACGGCTGTCGAGCACCAATCCTAAGTACTTCATGGTGGGCTCGACAGCTATTTGGACCGACCACTATATCTGATTCCAGCGGCAGTGGACGGCGAGGGCCATGGAACGTCCTAGAAGGCTTCCAAACCAAGGCGCCGGATTCGGCTCACCACTTGAGAAACCGCAGCCGTGGCTAACAACGCTGCCTCCCTGTAAGAGCTCCCCCGGGCGGTGACCANTTTACATTACATTAAGACTCCCAACCCTACCCAGCCGCGCATACCTCAGTGTTAGAGTGATCTTTGCCTGATGGCAATGAAATGTCTACTTATAGATAAATTTATGTAACTTTGTTATTT…	reverse transcriptase	gi|22004020|dbj|BAC06462.1|reverse transcriptase [Papilio xuthus]	BAC06462	3.29e-12	61	F:RNA-directed DNA polymerase activity; P:RNA-dependent DNA replication; F:RNA binding; F:hydrolase activity; F:carbonate dehydratase activity; C:extracellular region; F:zinc ion binding; P:one-carbon metabolic process	RNA-directed DNA polymerase activity GO:0003964, RNA-dependent DNA replication GO:0006278, RNA binding GO:0003723, hydrolase activity GO:0016787, carbonate dehydratase activity GO:0004089, extracellular region GO:0005576, zinc ion binding GO:0008270, one-carbon metabolic process GO:0006730	EC:2.7.7.49; EC:4.2.1.1	3	-1.08927	1	-2.4638	0	-6.89672	38	2.59638	720.624 up	2.592 down	56.004 down	33.363 up
SpodoFrugi_C37679	490	GAACTGCGGCAGGCGTTGCAGCTTGCGGAGAGCGAGCGGCTGGGCGGCATATCGCCACATGTGTCACCTTTCACCAGAGTTAGGGATATTGGGGGATTGTTGTCTGCGAGTGGGTTTACATTACAAACTGTGGATGTGGATTCCATAGTAGTATGGTACCCTAGTATGTGGGAGGTAATGAGGGATGTGAGGGCCATCGGAGAGGCAAACGCAGCGCACAACCGACCTCTGAGGATCTCTAAGGAGGTGCAATTCGCCGCGGCTAGTATATACGATGAAATGTATGGGAAGGAAATGCCAGACAAGAAAGTGCGCGGTGTGCCGGCCACGTATCAGATAATTAACTTCCTAGGCTGGAAACCGGACCCTAGCCAACCTATACCTAAGGAGAGAGGCACC…	probable methyltransferase c20orf7 mitochondrial-like isoform 1	gi|332374230|gb|AEE62256.1|unknown [Dendroctonus ponderosae] >gi|478255921|gb|ENN76123.1| hypothetical protein YQE_07343, partial [Dendroctonus ponderosae]	AEE62256	8.06e-62	78	F:methyltransferase activity; P:methylation	methyltransferase activity GO:0008168, methylation GO:0032259	EC:2.1.1.0	0	-6.89672	16	1.69788	0	-6.89672	38	2.59562	720.244 up	386.575 up	none	1.863 up
SpodoFrugi_C18995	419	TTGGACATAGTGGAGCAAGACCTGCTGAAGCGCCACCTGCCGGCCGTCACCTACCTGCGCCTGGACGGCAGCGTGCCTCCCCACCAGAGGCACGCTATAGTCACGCGGTTCAACAACGATGTTTCCATTGATCTGCTGTTACTCACTACTGCGGTTGGTGGTCTCGGTTTAAATCTCACCGGCGCTGATACGGTGATCTTCGTGGAGCACGACTGGAACCCTATGAAGGACTTGCAAGCCATGGACCGAGCGCACCGCATCGGTCAGAAGAAGGTCGTCAACGTATACCGTCTCATCACGAGAGATACACTCGAAGAAAAGATTATGGGATTACAAAAATTCAAACTGCTAACTGCGAACACAGTAATCAGTAGTGAGAACGCAGCAATGGAAACGATG…	tata-binding protein-associated factor 172	gi|357610923|gb|EHJ67216.1|putative TATA-binding protein-associated factor 172 [Danaus plexippus]	EHJ67216	9.56e-82	99	F:DNA binding; F:ATP binding; F:transferase activity; F:sequence-specific DNA binding transcription factor activity; F:helicase activity; P:negative regulation of transcription, DNA-dependent; C:transcription factor complex;	DNA binding GO:0003677; ATP binding GO:0005524; transferase activity GO:0016740; sequence-specific DNA binding transcription factor activity GO:0003700; helicase activity GO:0004386; negative regulation of transcription, DNA-dependent GO:0045892; transcription factor complex GO:0005667; regulation of transcription, DNA-dependent GO:0006355	-	0	-6.89672	5	-0.06478	0	-6.89672	36	2.59547	720.171 up	113.925 up	none	6.321 up
SpodoFrugi_C30037	279	GTTCCTGTGTACATGTACGTACTGAATACGACGGTGGAAGCCTTCAAGTTCCCGGAGTGGAGGCAGTATGCCCACGATACGGAGCATTACTTCCTCACTGGAGCCCCATTCATGGACCAAGAGTTCTTCCCGGTTAAGCAAAGGATCGATAACCAGCAATGGACGAATAATGACCGGAATATGAGCCATTTCTTCATGAAGACTTACACGGATTTTGCTAGATTTGGCAACCCGACCCGGTCCCGTGTCCTAGGCCTGCACTTCGAAGTAGCGCAGGCC	isoform b	gi|357602507|gb|EHJ63425.1|gliotactin [Danaus plexippus]	EHJ63425	1.47e-47	92	F:carboxylesterase activity; P:smoothened signaling pathway; P:female meiosis chromosome segregation; P:dendrite morphogenesis; P:positive regulation of epithelial cell differentiation; P:genital disc anterior/posterior pattern formation; P:eye morphogenesis; P:septate junction assembly; P:regulation of tube size, open tracheal system; P:maintenance of imaginal disc-derived wing hair orientation;…	carboxylesterase activity GO:0004091; smoothened signaling pathway GO:0007224; female meiosis chromosome segregation GO:0016321; dendrite morphogenesis GO:0048813; positive regulation of epithelial cell differentiation GO:0030858; genital disc anterior/posterior pattern formation GO:0035224; eye morphogenesis GO:0048592; septate junction assembly GO:0019991; regulation of tube size, open tracheal…	EC:3.1.1.1	0	-6.89672	5	0.60522	0	-6.89672	21	2.59401	719.440 up	181.262 up	none	3.969 up
SpodoFrugi_C27125	536	ACTAGAATGAGCTCACATACAATGTACTGTTCACCAAGGCGTATATTCTATAGCTTTGTAATCATATTCCAAGTGTGTCTAAAACTTCTATCTAATATTGGTTGTTTTTATAATTTTATAACAAAACATTGATTACATTGTGTGAAAAAGCGTAACATATTTACTGAAAAAGTGAATAAAACTAAGTAGGTACTAGATTAAGAGGTAACGGTATTTTTGTTTATAAAGTTCTTAATACGGAGTGCCTAACGTAGTCTGGACCGACTGCTTAAAGCTGCAACTGCATGGCAAAATTTTGCTTGAAGGGTGCACTGTGTGTAGTTTATATACTAGTCCCTGGTCTTTAAACTACACGACAGTACCTAAATCTAGCTTTCCACGACCATTTTGAAAAAAACC…	---NA---					-			0	-6.89672	9	0.42793	0	-6.89672	46	2.59383	719.350 up	160.303 up	none	4.487 up
SpodoFrugi_C37685	399	AAACCTTTTTGTGTTATGCGGTGGTCTAGTACACGGATACATAGGTGTTGTAAAGCTTAGCTGCCTTGAGGACTGATTTTATTATTGCGTCTCGTGTGGACTTCGGTAATATGTCCATTCACATTGTTAAGATCAATCTGCACCTATATTTTCGTACTAGTACATGATATAATGAAAGCGGCTCAAAGCTATCACTAGGTAGGATGCTACTCCACACATCTTCCCTTTTGATAAAGGCTCACTTGGACCTTCTAAGTCCAACAGAGGTCCCGAAACATTGCCCCGAGTCTTCTATTCTTTGAATCATGTCTTTAAGGGTGTAACTCCTCGTAGGTGTATCCGTAGTGTACAGTTTTGTGATGATTTTATAAATATACATGCTGTTGTATTGTAGCTTTT	---NA---					-			0	-6.89672	12	1.26882	0	-6.89672	34	2.58357	714.255 up	287.126 up	none	2.487 up
SpodoFrugi_C9850	363	ATCAATTTTATGTCTAGATGGAGAGTCAGATTAGTAAAGTAAGGTGATTCTTATGACTACTATGTAAGAGCTATTTTTTATTGGTGTGCGTGTCCATAGTATTACCAGTTGGCAAAATACTGCCATTAACATAGGGAGTAGTAAATATTTACCGATTTCAAGATATAATATTTTAAGTTGATATTATTGACCCGGGAATTGAACCCGAGATCTCTAGCCGCATTTGTGACCACTCGGCAAACGGGCCAAGTATTACTGGGCTTTTTTCAGTTTTTTGAAAAGTTCTCAGTAGTAGCACGGAGTCTGGAATTGCACCCAGTATGTGACAATTGGTTCACCGCCTATTACAAGGGACTTATAACA	---NA---					-			0	-6.89672	1	-2.17973	0	-6.89672	30	2.58253	713.739 up	26.300 up	none	27.138 up
SpodoFrugi_C3055	417	TCTCGTATGGGCAGGTTCAAGAAGGGAGGAGTGCCAGACCAGGAGGCCGCGGCTAGAATACTGCTCAACGACTGGAATACTGGCAAAGTGAGGTATTTCACATTGCCGCCTGAAACTCCAGAATCGGAAATCCACGTAGATGCTAAGATAGTGTCGACCATAGCAGCAGAGTTTGACATCAACTCGTTTGANNNNNNNNNNNNNNNNNNNNNNNNNNNNNNNNNNNNNNNNNNNNNNNNNNNNNNNNNNNNGCCATCAATGAACTGGCAGCTCACGACACTGGACTCGAAGCTATTAAGATGACAAGCACAGGCCCCGTAAAAGCGGCTTTGGAGGACGACATGCAAATAGACGAGGAAGAGTCATTACTACCGAAATCAGTGAGCATAGGCTCAAGAC…	guanine nucleotide-binding 3 homolog	gi|512930181|ref|XP_004932003.1|PREDICTED: guanine nucleotide-binding protein-like 3 homolog [Bombyx mori]	XP_004932003	6.05e-35	92	F:GTP binding; P:GTP catabolic process; C:nucleolus; P:regulation of insulin receptor signaling pathway; F:GTPase activity; P:regulation of multicellular organism growth	GTP binding GO:0005525, GTP catabolic process GO:0006184, nucleolus GO:0005730, regulation of insulin receptor signaling pathway GO:0046626, GTPase activity GO:0003924, regulation of multicellular organism growth GO:0040014	-	0	-6.89672	29	2.75245	0	-6.89672	31	2.58248	713.717 up	802.957 up	none	1.125 down
SpodoFrugi_C22825	305	GCTTCTTCTTCCAACTGATCACCAGGATCATCATCAGCCTTATCTTCTAAAACAATGTCCATTGGACGTCTCCATTCCTCTTCAGGAAATATTTCTACAGCTATGGAGTCTCCATCGACTGCTCTGTTTATACCACTGTGTCCTTGTAATAGGATAGGTTTTTCAAAGCCATTGATAACTGCAGTGCCCTCCAAGAAATTATCCCGAGAAGCTCTAAATGTGCCTTGATGAAGTTTCCCACCTCTTATACCTTCATGGATCTGAGCCGGAGTCAGATGAGCAGGGTAGAGAGCATCCTTTGAACA	exosome complex exonuclease rrp44-like	gi|357611416|gb|EHJ67473.1|hypothetical protein KGM_03529 [Danaus plexippus]	EHJ67473	2.55e-50	92	F:ribonuclease activity; F:exonuclease activity; F:RNA binding; P:regulation of RNA metabolic process	ribonuclease activity GO:0004540, exonuclease activity GO:0004527, RNA binding GO:0003723, regulation of RNA metabolic process GO:0051252	-	0	-6.89672	8	1.18261	0	-6.89672	25	2.58223	713.592 up	270.472 up	none	2.638 up
SpodoFrugi_C37725	344	GTATCCTAAACTATTTCCTAAATATATCTCTAATATTTGCAGTAGCATCCTTCTTGTGTGTTGTCTCGGATCCAGTCTAAGTACTTGGTAACTCTCGTGTATACTCCAGGATAACCTTTCCTGGCACATCCATAGCCCCAAGAAACTACTCCTATTAAATCGTACATGTGATCATCATTTTCTGTAATCAACGGACCTCCACTGTCACCAGTGCAAGCATCCTTGTGCGCGGTCTCAGGGAATCCAGCGCACATCATGACCTCCTTAATCTTGGTGGCGTTGTAATTAGTGTTGCGACAAGCTTCATTGCTCAACACCGGCAGCTCAGCCTCCCGCACCGTGCA	serine protease-like protein	gi|112983618|ref|NP_001037368.1|serine protease-like protein precursor [Bombyx mori] >gi|71738891|gb|AAZ40503.1| serine protease-like protein [Bombyx mori]	NP_001037368	9.21e-52	88	F:serine-type endopeptidase activity; P:proteolysis	serine-type endopeptidase activity GO:0004252, proteolysis GO:0006508	EC:3.4.21.0	0	-6.89672	0	-6.89672	0	-6.89672	29	2.56807	706.622 up	none	none	706.622 up
SpodoFrugi_C24815	425	TATTTGTACAGGAAGCTTAGAGAAGGTTGTGAATTGACCAAAGGTCTACAGAAGTTTGATTATTTTGAAGCTCAGAAGAAGAGTGCTTTTGACAACAATGTAGAGTTGATGTGCATAGTCGCTGACAAAATGGTGACCATGGTTAATAAGTCTGAAAAAGACAAGCGNNNNNNNNNNNNNNNNNNNNNNNNNNNNNNNNNNNNNNNNNNNNNNNNNNNNNNNNNNNNNNNNNNNNNNNNNNNNNNNNNNNNNNNNNNNNNNNNNNNNNNNNNNNNNNNNNNNNNNNNNNNNNNNNNNNNNAAGGGGAAGCCCGCTAAGGAGGCCGCGCCACAAGCACCTCTTGTCATCAGCCACGATCCATTTCAAATGATACTGGATTTGAAGGATAAGTTGTTAGTG…	upf0364 protein c6orf211 homolog	gi|512895879|ref|XP_004923778.1|PREDICTED: UPF0364 protein C6orf211 homolog [Bombyx mori]	XP_004923778	4.87e-19	51	-			0	-6.89672	20	2.03794	0	-6.89672	34	2.56557	705.399 up	489.329 up	none	1.441 up
SpodoFrugi_C28054	350	CTAGAAGTAGCCGCATTCAATTTCAATGTGATACAGAATTTTGTTCAGCGTCGCAGCGCGACAGCAATCCTGGACTTTTGTTCCACTTGTAATATTATTTGGAATGGAATGTACAAAGATAAAGAATCAACAATGTGGATACAAGAAGACAAGAAAGGAGTTAAAATGAGAAATCAAATGTTGTTTGTATTTTTAGTACCTGTCTTGGTATTTGTTACGTATGGAAAGCCACAGTCGGCGCTGACGGACGCGAGAATCCACGACTACATAGAGAGACTGCTGAACATGTCCTGTGAATATACAGCGAAGGCTGCATATGCTTTGAGGGATTTGACGTCAGAACTGGACAC	PREDICTED: uncharacterized protein LOC101740749	gi|512932599|ref|XP_004932585.1|PREDICTED: uncharacterized protein LOC101740749 [Bombyx mori]	XP_004932585	6.28e-22	65	F:molecular_function; P:biological_process; C:cellular_component			0	-6.89672	20	2.22055	0	-6.89672	29	2.56554	705.384 up	555.356 up	none	1.270 up
SpodoFrugi_C26773	714	AAACATTGTAAGATGAAGATATTATGACATTTTTAATCATACTCCACTACTTATATATCTATAATAAGTTGTAATTCGTAAACCATCTACTGACCGCTACAAGACATAGTAAAAGTAAAGACCCCGTTCCAGATTTCAAGTAACCTGAATATTTTTTGTATATACAACCTTAGAATAATTTGTGTAAAAAGTTTAAGAGAAAGATTTTTTCGATCAGAATACACGATCGTATTGCATACCTATGTTAATTTACGTCCTTTTATCATGTCGTAGAAACTTTAATTGTGATTTTTATAATTTGACCGTATTCGATATCATACTCAGGATGCTTTTCCACCAGAGATGTACTATGCTGCGTTGCTGTTGATGCGTTTTGCTTCCATCACTGGTGGAAACGTG…	---NA---					-			0	-6.89672	33	1.88871	0	-6.89672	60	2.56346	704.369 up	441.245 up	none	1.596 up
SpodoFrugi_C28257	536	GACGCGCACGCGGGCATAGTGACACTGTGGGAGCAGCAGGCGCGCGCGGAGCGCTGCGCCCCGCGCCGCGGACGCCCGCCCGCCGCCGCCGTGGATCTCACGCCGCCGCACGAGGACGAGGCTCGTAAATTATTAAGGATACAAAGACGAGGGGCGACGCTGGCCCTAACTAGTTTAGCGACATACTTCGGTGAAGAGTTGCCAGAGAAACTGCCCAAACTGTGGGAGTTTATCACTGAACCACTCGAAAAGGTTATGACAGATAGTGAGCTAGAAGCCCAAGAGAGTTCAGCGGCGGAGGAAATAATCAGCCGGCTGCAAGTGCTAGAGTGCGTGTGTGGTTCGCTGTCGCTGGGCCTGCGCGCGCGCATCTCGCAGGGCGCCGTGGCGCTGGCGCGG…	tata-binding protein-associated factor 172	gi|357610923|gb|EHJ67216.1|putative TATA-binding protein-associated factor 172 [Danaus plexippus]	EHJ67216	9.53e-43	59	F:nucleic acid binding; F:catalytic activity	nucleic acid binding GO:0003676, catalytic activity GO:0003824	-	0	-6.89672	7	0.06536	0	-6.89672	45	2.56212	703.712 up	124.680 up	none	5.644 up
SpodoFrugi_C10574	638	TGCTAGCTTTTGTATTTAATGGGGAGTTTCTATATATGTACTTGATATATATATAAAGCTGAAGAGTTTGTTTGGAAGCGATAATCTCCGAAACTGCTGGTCCGAATTTGATAATAATTTTTGTATTGGATAGTCCGTTTATCGAGAAAGGCTATTGTCTAATAGTTCCCAAAGTGGTCTGTACCTCTATCGCTATGAGTTTAAACTTCAACAGTTTTCTATTGGCAGTCAAAGACTTAATAACGCGGGAGAATAAATATTAGTTAAATAAAAGTTAAAGTTTTCTGAAAAAGAAAAAATTTACTTGCGTTCCACCAATGGGTCGCGACCCAAAGTTTGGGAAACCCTGCTAGAGGCTCATATTCATGAGTAGCAGCGCGACAATCGCCGCGTTATATG…	---NA---					-			0	-6.89672	44	2.52218	0	-6.89672	49	2.54686	696.310 up	684.497 up	none	1.017 up
SpodoFrugi_C23734	350	ATAGACAATTAGAAGGTAGTTTTAAACTATAAAATTCTTAGTTTTTGCCCCTACAGGACATTCGATTAAGGCACTTAAAGGCAGTATGATATCTAACTCGTGTGAAATATAAACCATGTTAGGTTGACCAGACCAGACGTTTCGATCGTGCTTTCAACACACACCAACACTAGGTCATTTCAATGTAATCATACTTAACATTCACTAGAAAAATACCATCGAAATACAACAACTATGCATGTAATAATTTTAATATCTAGATAAGGCACTGTTAGGTACGTCACAATCTGTACTTATGAACAATTATTTTCTTATATTAAACCCTAAATATTACGAGTAAAAGCGTTGAG	---NA---					-			0	-6.89672	11	1.33232	0	-6.89672	29	2.54312	694.508 up	300.046 up	none	2.314 up
SpodoFrugi_C29170	278	TTGGGCGAGGCGAGAGGGAGTGAACTCATACTGACTGCTGTTCTTACTCCTGTTTTTCGAACCGGAGCCCCTGTGGCACGCGAGGCAGTCCGCAGCTCCGGGAGTCTAAATGCATAGCTTGACCATTTTTATAATAGCAAAACTATTGTATAATTAACAGAATCTTAATAAACGTCAATTTTTGACAAATAGCAACGGTATTCATCTGAGAGCACTAATACCTAACAATACATTACATCGACATCTAGGTAATGCTTAGCAATCGTGTATGAATTCGT	---NA---					-			1	-2.00527	3	-0.20988	0	-6.89672	23	2.54098	693.474 up	3.471 up	29.680 down	6.731 up
SpodoFrugi_C6772	497	AATGTCCTTTTTGTTTAAAAATTTCCATTGATTTGTAAGTTTTGGGCATAGTATGTTGGTAAATATGATAAAAAAAGGCGATGTTTTGTAATCACGATCTCGAAAACAGCTGTAACGAATGAGATGAAACTACAATATTTAGGCAGGTAGATGTAAAGACATGCTAAATGAAATGAAATCTATACATATAAACAATTTACTAATACTGAGTTTATTGTTTTGTACTAAACTTGAGAAAAATGTATCAAGAAAATTGCATCTGTACTGTGAATTTCTATATAGGAAGGTATCATATCTGGGTTTAAAAACAGTTGTTTTTAATTAAGTCGAGTTGAACTCAGCCGCCAAGTGAACCAAGTTTTGTCTTATAAAGTTTGTTCTAAAAATTGTTTAACGCAA…	---NA---					-			0	-6.89672	20	1.68892	0	-6.89672	41	2.5368	691.472 up	384.182 up	none	1.799 up
SpodoFrugi_C10244	284	GATGCTATACGCAGGACTATGGACATCTCAACGTGCCTGGAGATGAGAGGCAACGACAAGTATGCGCTCGACTGGAAGGAAGCTTTCTATCTCGCTACACTGGGAGGAGCTAAAGCCTTGAACTTGGACCATAAGATCGGTAACTTTGACATCGGCAAAGAATTTGACGCGTTGCTGGTAGACGTGTACACAAAGGGTGGACAAATCGACAAGTTTGAAGGAACCTTACAGAGTAACCCAGAGGAATATGCTCTGGACTTACTACAGAAGTTCATATTCGTGGG	guanine deaminase	gi|512927535|ref|XP_004931359.1|PREDICTED: guanine deaminase-like [Bombyx mori]	XP_004931359	9.75e-40	87	F:G-protein coupled receptor activity; F:guanine deaminase activity; P:G-protein coupled receptor signaling pathway; C:integral to membrane; F:zinc ion binding; P:guanine catabolic process	G-protein coupled receptor activity GO:0004930, guanine deaminase activity GO:0008892, G-protein coupled receptor protein signaling pathway GO:0007186, integral to membrane GO:0016021, zinc ion binding GO:0008270, guanine catabolic process GO:0006147	EC:3.5.4.3	0	-6.89672	17	2.26181	0	-6.89672	23	2.53185	689.099 up	571.471 up	none	1.205 up
SpodoFrugi_C35590	292	CTTCACCAGTTTACGTACAATGTAGTTCTAATTCAGATGTAAAATTATTTAATAGATAACAGTAGGAAGTTCAACTGTTATCATGGTATCCTTGGCCTACAGACAACGGAGTATTTTGAGAGTAATCGATCTCCATAACTGATGTAGACTGTACGTGTAGAGTCATCCAAAAATAATATTAAGAAGTGAATAAGTGAAGTGCATCTAAAGAAGTTGGTAGAAAAACTAAAAGATGAGTTGCAATTGTGACTACGTGCTTCCAAATAAGGAGTCATTAGCACCGCATTATGAC	---NA---					-			5	0.24578	8	1.3042	0	-6.89672	24	2.53149	688.931 up	2.082 up	141.288 down	2.341 up
SpodoFrugi_C37835	378	AGTAGGAGGTTCTCAGTTTGATATGTTTGTGTGCGATCATCTCACGTTTGACAGAACCGATTTTGATGCGGTTTCCAGCAGTTTTCAAACTTGGGAGAAGGCTTTAGGCATATTACCTGACTTAAAACAATGAAGCATCGCACTTTAAAACGTGTGTTGAAGTTGGTTTTTTACACGTAGTTTTGTGTTTATTATAATATTAAGTGCCTGTTTTACCACCTTCATATAGACAGATAGTTCATACAAGTAACATTTTTAATTCTTTATCTGGTAGGTACAAGGCGCTTATTGTGGACCTGGCATTATGAAGCTGGCTCTAAATGTTACACAATTACTACTTCACAGGACCAAAATGATTTGGGACCTATTAATACAGAA	---NA---					-			0	-6.89672	71	3.9116	0	-6.89672	31	2.52831	687.412 up	1793.208 up	none	2.608 down
SpodoFrugi_C1845	303	GAAGAATTCTTTTAAGACTATAATAATACCATTGTCGTTTTCTCTGCTCGGGTCACCGAGCGGTCTTTGGTGTTTCATATAATTGAATACGAATTTAACAATTTGGACTATCAAGTCTTCTTCAGGGCTCAGTAGTCTTAGTCTGGCGATTTCCTCTGGGACAAGTTTGGATAAGACATTGAATGCTATTGTCATGAGGTTGGCGTATACGTCTTGACTGAGGTTTTCTAGCATGAGAGCTACGTTCTCCGCGCCTGAAGCACTAACCCGAACAAGTAGAGAACCGATTCTTAGTATTTCTCC	hypothetical protein KGM_08574	gi|357604506|gb|EHJ64215.1|hypothetical protein KGM_08574 [Danaus plexippus]	EHJ64215	3.55e-49	97	-			0	-6.89672	23	2.65663	0	-6.89672	24	2.52817	687.347 up	751.358 up	none	1.093 down
SpodoFrugi_C37753	391	TATGTACTTTGTTTGTTTGATTTTATTAACTATACCTTCTGGAATCATAATAACTTTTTCTCACATTCATACTGCGTCTATTATTATTTTCTGGCTTATTATTATAATACGGGTAGTAAGCTCCTAACTTTCGATTATAAATGAGGTAGGGGGGCATTCCGTAGCCGCTGTAACTCCCCTTCCCCCAGCTGCGGCCATAGGTGCTTCTCTTTGCTTTGTGGTACTTCTCGATGTGTTCAAAATGTCGCTTGGAGAGCTTGGCTGAATGCTTTTTGCTCTTTTTAGCCTCAGTTACACTGGCTGATAGGATGGCGATTATTACTGTGAAGATTATTATCTTTATTAGAACACGTTTGATGTTATCCATGTTTTTATTTTTATTTTTTAATTT	---NA---					-			0	-6.89672	0	-6.89672	0	-6.89672	32	2.52533	685.994 up	none	none	685.994 up
SpodoFrugi_C28486	389	TAGTCCTCGTCATCTTCAAATGATATTGTACCCCACTGTCAAGTGATGTTGTGCCAGTCTGCTTGGGGGAGCAGGTAGGTCTCGTTGGTGCTGCGGACGACGGTGACACCAGCTCCATAGTAGGGTATGACATAGGCTGAACCATCGGAGGGACCAACCACCTGAGCAGCAATGAGAATTATATCCAAGAGTTGTCCCAGGAACATGAATCCCAAAGTACACAGCTTAGCTAGTCCGATCCCTGGATACCCTAGATAGAATCTATCCAATCCAAACATACCCAGGAATACTGAGAGTAGTAGTGCTATTTCTAGGGAATAGCCATTGGTCCATTTGCATGGCATTTTCCTCTTGAATGAGGAACTATTTGTTTCATTGCAGATAATTCC	tm2 domain-containing protein cg10795-like	gi|357614223|gb|EHJ68975.1|hypothetical protein KGM_10402 [Danaus plexippus]	EHJ68975	8.58e-73	97	F:molecular_function; P:biological_process; C:cellular_component			0	-6.89672	28	2.58055	0	-6.89672	30	2.52433	685.519 up	712.763 up	none	1.039 down
SpodoFrugi_C31774	428	TTTGATTCTATATCAGCTTCTGATGTTGAAGCTTCTACTTCTTGTTCTGTCTTTGTTTCCGATAGTTTTTCCTCAGTTTTCTGAACAAGTTCTTTACTTTTACCATCTTGATTTACGTCCTCTTCCTTTGATTCGAGTTCAGTTTGGTCTTTTTCTGTAATTTCTTGTACTAACTGTGACATTTGTTCCACTTCAGAGATGTTGTCTGTTTTTTGTTGAGTTTCAACTACTTCAATTTCAGTTTTAGTTTCGACTTCAGCCGGCACATCTTTCGGAATGTCCGCGTCTTTAGTTTCTGTAGAACCCTCCACCGACTGCAATTCTGCCTCTGTTTGGTCTTGAATCTCCTTATCTTCTTGACTTTCTTCAATTTCTTGCTCATCTTTCTTACTTTCTTCT…	---NA---					-			0	-6.89672	2	-1.41737	0	-6.89672	35	2.52417	685.443 up	44.611 up	none	15.364 up
SpodoFrugi_C14542	272	AAACCGACGGAAGGGACCTCAGTATTCACTGATAAAAATGGCGAGGCCTGTCAGTGCGTCCCGTACTACCTTTGTGATGCAAACCAAGTAGGTGTCGACGTGAACAACGCTTCGGTCACCGGGTGGGGCACTTTAGATATCAGGTTTGGAGAAGACAACGACATAGACAGGCAGTGTCAGGAGAGTGTCGAGGTCTGCTGTACCATCCCCAAGGACACTTCGGAACAGCCCAAACCCAAGCCGAAACCAAAACCGGAGCCGAACCAGGCCAA	serine proteinase-like protein 1	gi|208972545|gb|ACI32833.1|serine proteinase-like protein 1 [Helicoverpa armigera]	ACI32833	3.32e-31	87	C:extracellular region; P:proteolysis; F:serine-type endopeptidase activity	extracellular region GO:0005576, proteolysis GO:0006508, serine-type endopeptidase activity GO:0004252	EC:3.4.21.0	0	-6.89672	8	1.48312	0	-6.89672	20	2.51581	681.485 up	333.107 up	none	2.045 up
SpodoFrugi_C17448	446	TGTCAAAATTCGATCTTTCTACAAGACTTTGAGGGGGTGGGTTATTCATTTCGACTGTAGTAGTGAGTACAATAACGATGCTTCTCTCGGCTGTTGGAAACCACTTCTGTCACTCATATTGCATTGAATGCCGTCGCTAAATAATTGGTACGTACATACATACAGCATTAGAATTTAATAGGCAGACAACTGACAACGATTTAGTTATCAAAAAGAGCTATTTTCAATTTAAAATACAACATTGAAACTGTTCATGTTACATATTATCATATTATTATTATCTACTACAAAACCGAATTTCATAGAAATATCAACTATAATGAAAAAGAAATACGGTTCTAAATCCTGTAAACTAAAATAACGTTTTAAAACCAACCCTAATATACAGTCAAAATCTGT…	---NA---					-			0	-6.89672	29	2.38118	0	-6.89672	34	2.51325	680.276 up	620.765 up	none	1.095 up
SpodoFrugi_C7264	246	GCCGCCACGCTGGACGCTGCGCACGCGCAACTACTGGAGCAGGCCGACACCAGGGAACTCGCCAGGATGCCCGCTGAGGAACTTGGCGGCAGACTGGCGCAGTTGGCTAATTACAGGGACAAACAAATGCCGTTGTTAGAAGAGTGCTTACGTAACGGCAAACAACTGATCTCCAAGAAGGATGTCACCGACACCCATGTTATTCGGGATAGAATGAAGGCTCTGGAGAACCAGTGGCGTGACTTC	short isoform h	gi|512890964|ref|XP_004922603.1|PREDICTED: dystonin-like [Bombyx mori]	XP_004922603	8.27e-34	90	P:axon midline choice point recognition; P:determination of muscle attachment site; P:sensory organ development; P:negative regulation of microtubule depolymerization; P:mushroom body development; C:growth cone; P:dendrite morphogenesis; P:branch fusion, open tracheal system; F:calcium ion binding; P:oocyte fate determination; C:astral microtubule; P:cell cycle arrest; F:actin binding; P:actin cy…	axon midline choice point recognition GO:0016199; determination of muscle attachment site GO:0016204; sensory organ development GO:0007423; negative regulation of microtubule depolymerization GO:0007026; mushroom body development GO:0016319; growth cone GO:0030426; dendrite morphogenesis GO:0048813; branch fusion, open tracheal system GO:0035147; calcium ion binding GO:0005509; oocyte fate determ…	-	0	-6.89672	2	-0.61842	0	-6.89672	19	2.50912	678.329 up	77.617 up	none	8.739 up
SpodoFrugi_C20091	260	ATAAGTTTGTCGACTAAATTATTAAAGAAAATTGCTCAAAAAGGGAAATAGATATTCAAATAGTTGAAAAAGAAAATATTGTCATGGTATATTCTTTCAAAATAAACTAAAGAAACAAAATCAATTTAAATACATTCAGCAATCGATTCAAGTAAATCCTAAAGAACGGTAGAATAGAGGTGCCCCACTACAATCGACTAATTTCATCGACAAGCTTCTCGATTTAGTATCAACACGAGACTCGCTCATCACGCGGCGGC	---NA---					-			0	-6.89672	10	1.62366	0	-6.89672	21	2.5063	677.007 up	367.190 up	none	1.843 up
SpodoFrugi_C21452	372	GTTTCAATCGTGGGTTCTGTCCTATAGGTGACCAAAAATGACAGTTCCGTTTATTTACACTTCCATTTAAATGAAAATGGGCTTCATTACTTCAAAAGATTGTGTTCACCGTACGAAATCGCTGCAACATTGTTTCGCAGAAACTTTTGCGCAAATTGTAATCATTAGGCTTAAGCGCTNNNNNNNNNNNNNNNNNNNNNNCCTAGAGCAGCCGCTCTCTTACGCACGGACTGTCGCGGGTTATCACGAAAACTGTTTGCGACAAGTTCTGTTGTCATCAGTCCTCGACCTTCGACTAGGTGCCGGCCGCGGATTATTTGCTGCTGAACTGGTTGCTCTGAACCTCCGCACCCACAATCGAATCAAATCTTC	transposable element tc3 transposase	gi|512938991|ref|XP_004934135.1|PREDICTED: uncharacterized protein LOC101743435, partial [Bombyx mori]	XP_004934135	1.99e-10	68	P:transposition, DNA-mediated; F:transposase activity; F:DNA binding; P:DNA integration	transposition, DNA-mediated GO:0006313; transposase activity GO:0004803; DNA binding GO:0003677; DNA integration GO:0015074	-	2	-1.42548	24	2.3699	0	-6.89672	30	2.50409	675.967 up	13.884 up	44.361 down	1.097 up
SpodoFrugi_C23752	573	AATAGAAAACACATTGTGTATCGCGTGGATCCGAGTTCCGGCACACGAAGCGTTTATTGTAAGATAAGGTACTCAAATACTACAACGCTTCTGTTTTTTTTCTCACAGGGTCAAAAAAGAAATTGAGTGTTAAAGTAATGGGGGCTACGGTTTTTTTGCTCACCAGATGGCGCAAATGTAGGAAGAGGTTATTTTTGTCCAATCACTGCAGCTGACTAATACTGAACGTCCAATGGTGTCGCACTAGCTAATTTAGTATTGGAGGAAAAACGACAGTTCTACTAGTGCCATCTGGTGAGTAAAAGTACGATACGCCACATTGTGCATTGTGTTGGTGCGCAAGTATTTGCGCATGGTATAACAAATATGTATATAATATAATTCGAACAGTCTTAAAAT…	---NA---					-			1	-2.59379	24	1.80556	0	-6.89672	46	2.49753	672.900 up	21.102 up	19.738 down	1.615 up
SpodoFrugi_C36096	262	ATCGTAAATAATTCATTTCGTACATAAATACGGTTACATTCAATTACACGGCTTGCTTTAAAAACACATTTTTCATATAGTAAAATAGCCCATTAGCACCATCTATTGATTTAGACATAAGACTGTGTTGTAAAGCTGATGACAAGTAATACCCACTGAATGTAGCAAAGCAAAGGCTCATTGTCAGCTAATATAATGCTTAGGATGCAATGTATACCATTTAGATCAAGTTTATACCGACAGATGGCAGTAACAACATATT	---NA---					-			0	-6.89672	12	1.87564	0	-6.89672	21	2.49525	671.839 up	437.264 up	none	1.536 up
SpodoFrugi_C6751	262	GTATTACAAATTGGACCTTAAATAAATAGACATAAGGATAGTTATTTTATCGCTTCACTCAGTCATTTAATGGTTACTTTACCCAGTATTTGGCAATTGTTTTCGGTACAAAATCTTTACTAAGGAATAGTTTAAGTAATCGTTAAATGTCTCTGACTACGGCACTTAGTCTTTTCTTATAATTGTGGAAATATATTTTATACTTCGATAACTATAACTAAACTAGACACACAATAGGTGAAACAGAACAACCGAACAACAG	---NA---					-			0	-6.89672	8	1.29068	0	-6.89672	21	2.49525	671.839 up	291.509 up	none	2.304 up
SpodoFrugi_C31647	525	ATTTTCTAGCCAAACATAGAAGAAATCTCAGATTAACGCAACCCAACGCAACATTTCATGAGATATTGAGGAGTCTTTGAGGTCGATGTCGGGGCGGTGGAATAATAGAGGGAAAGGATCGCCGTCCAATTGTTAGAACATACTTATAATATGTTACTAACAGACTAATGTTGTGTAGACAGACACCATGGTGATGGTGCATTCTCTTCGTTCACTCTTCCATTACCGTTTCGGATCTAGCTGCACTAACGGTGACACTTTAACGTTTTACTTTACTTTACTTTCACATCTTTAGGTGATGTGGTAGCATAGTGTGTAGGCTGGATAGTGGACATAGTGTGTGGTCGATTAAGCGACGGCGAACCTGTTGGGGGCGACTCACATAGAGCACCTGTAGCA…	---NA---					-			3	-1.33754	4	-0.71207	0	-6.89672	42	2.4925	670.559 up	1.542 up	47.150 down	9.218 up
SpodoFrugi_C4419	329	CTAATTGTTAGAGCATTAGGGTGCTTTTCCACCTGAGATGTGCTATGGCTACGTTGTTGTGGATGCGTTTGGTTTCCACCAATCATATTCGTTGGTACACATATCTTAGCAATGGTAGAAACAGGTTCACTAAGATATTATGTTTTTTATATGGAAAGATGTGTGTTATGGCTTCCTTACAATCGATACATTGCATACTCGAGCTACGCATCTTTCTCGCATAGCTACATAACTTAGTATCAATGGAAACGGTTACATAGTTTCACAGCTGAGCTATTACATCTTCGTACCATAGCTACATAGCACATCTCAAGTGGAAAAGCACCCTT	---NA---					-			1	-2.24827	12	1.54712	0	-6.89672	26	2.49201	670.331 up	13.884 up	25.079 down	1.925 up
SpodoFrugi_C26148	333	TTAAATACAGAGGTGCTGGACATTAACATTAAAAACAAAATATACATAAATATTCAATATTCTTAAATTAAATACACAATTCTTGGCATGTAATACTAGTAGCACTTAAGGTCGATTATAGTGCCTAGATACATGAATTTTTTAACATAAATTACCTTAATAAATTTGCCAAAAGCCTGGGAAACCAACAAAAAAATGCGGAAAGACTTATGTTATTGAAAATAAAGATTATATTGCGAAATAAATTAATTCCTACAAGTTGTTTAGCACATACTATAAAATGACGCCATGTTTAGGCAATGTTTTTTTTTTTCATTAACATTTTTAACGTTT	---NA---					-			0	-6.89672	5	0.26665	0	-6.89672	23	2.48809	668.514 up	143.347 up	none	4.663 up
SpodoFrugi_C13361	464	TATGGCCACTTCAACTTTGATTTAGACAAGACGCTGTACTTCTTCATCGCTGGTCGCTACGAGTTTGGTAACAAGGGAGCGGATATCTTCATCGAGGCTTTGGCTAGACTCAATCATTACTTAAAGTCATCTGGCTCAGATATGACAGTGGTAGCGTTCATGATCTTCCCTGCGAAGACGAATAACTTCAACGTGGAGAGTTTGCGCGGCCACGCCGTCACCAAGGCTCTGAGGGACACTATCAACGACATACAACAGAAGATCGGCAAGAGGATGTATGATATATGTTTGAGCGGGCACCTCCCCGACGCGTCCGACCTGCTGCACAAGGAGGACACGGTGCGCCTCAAGCGCTGCATATACAGCTTGCAGCGAGACGGATTGCCGCCCATCACCACG…	glycogen partial	gi|321441263|gb|ADW85046.1|glycogen synthase, partial [Spodoptera frugiperda]	ADW85046	1.12e-108	100	P:glycogen biosynthetic process; F:glycogen (starch) synthase activity; P:starch metabolic process; P:sucrose metabolic process	glycogen biosynthetic process GO:0005978, glycogen (starch) synthase activity GO:0004373, starch metabolic process GO:0005982, sucrose metabolic process GO:0005985	EC:2.4.1.11	0	-6.89672	46	2.98968	0	-6.89672	37	2.48783	668.392 up	946.464 up	none	1.416 down
SpodoFrugi_C25707	427	TCGCTGAAGAACGGCAGTATGTCTTCGATCTTGATGAGCGGACACTCCTCCAGAAAGCTCATGGCTTCTTGCATGTCTTGATTCTTCGTGATCACGTTCTCAGCTATATTCAGCCACAACTGTCGCCTAAGTTCCGTCTGCTCTGGCATGTCAGCTATACTCTTGGCGAGGGTCAGGCTCACTTGCAACGCCAGTTCCACTGCAGAATCCCACAGACCGAGTAACGCCGACAGTTTCACACAGGCTTCTGATAAGTTCTTCTCGCGACATAATCTTAAAGCATAATGCACATCATAATTGACCATAGCAACGTCCTGTCCTTGCCGGGAGAGGTACATCATGAGCGACTCATGATCGTGCTCCACATACAACGTCAATAGGTAGTTATGTATCGCCTTG…	vacuolar protein sorting-associated protein 18 homolog	gi|512932595|ref|XP_004932584.1|PREDICTED: LOW QUALITY PROTEIN: vacuolar protein sorting-associated protein 18 homolog [Bombyx mori]	XP_004932584	3.46e-71	91	P:vesicle-mediated transport; P:intracellular protein transport; F:zinc ion binding	vesicle-mediated transport GO:0016192, intracellular protein transport GO:0006886, zinc ion binding GO:0008270	-	0	-6.89672	22	2.04544	0	-6.89672	33	2.48693	667.976 up	491.879 up	none	1.358 up
SpodoFrugi_C37648	251	TTTACATATTATAAAAATATTATAGAAACCTAACTCACAATATCTGATTAACTTCCAGTTTTTATACTAGGTAACATTAAATTTTCCATATGAAATACCTTCAATAATGAGAATTTCTTTTTGATATTTTTAGATTGTAAATTAACATCAAGTTAGTCAGGCATTATGAAAGAAGTCCTTGTTTTTATAAAAATACATTTAACCACTAACCGCCGCACTCAGAACTCAAAAATCATTTAATGGTTACTTAA	---NA---					-			0	-6.89672	13	2.05299	0	-6.89672	20	2.48674	667.888 up	494.463 up	none	1.350 up
SpodoFrugi_C21219	339	GATAGTCGGACCCGTGTTGTACCTAAGACTAACTAGGCAAGTGTCTACGGCGCTCCGGTATAGAGGGCGCTGTGGGTCGCGTGTACAGTGGGGGGTACTGTGTTGTTTGGGCACTATATGGCGATAGTGTGAATGTCTCGTTACTAACACTTTAACGTTTACTACTCCCCCTTCCCCCTTACCGTCCCCCTTACCCTTTAATCCCCCCCCTTTCCCCTTATCGTCCCCCTTAGCCGTTATTCCCCCCATTTCCACTTACCGTCCCCCTTACCACTTATTCCCCCATCCCCTTACTCTACCCCTTCCGCACCTTTCACCTCCCACTTTATCCCCTTAATA	---NA---					-			1	-2.29147	7	0.72631	0	-6.89672	27	2.4861	667.592 up	8.099 up	24.339 down	3.386 up
SpodoFrugi_C25896	363	ATGGGACCACAGGGTATGGGAGTAGGAGTCAACGCAGGGCCTGGTACCGGTATGGTTCCTCAGCAAGTTCAACAATCAGGCATGCAGACAGGTGTACCAGTGTCTAACAACACAGCCCCTCCACCAGCACAGCCACCAGCTGCACAACCCCCACAGAACAAGGAGTTCAACACTGCATCATTGTGCAAATTTGGACAGGAGACAGTGCAAGATATTGTGAGCAGAACACAGGATGTTTTCCAGACTTTAAAAGCAATTCAGCCACCAAATGGTACACACAGTGGTGAAAATACTAGTAACGAAAAGAAGGCCAAGATGCAGGAACAGCTGCGCACAATCAGACTCCTGTTCAAGAGGCTGCGA	mediator of rna polymerase ii transcription subunit 30-like	gi|512931723|ref|XP_004932373.1|PREDICTED: mediator of RNA polymerase II transcription subunit 30-like isoform X1 [Bombyx mori]	XP_004932373	4.79e-54	78	C:nucleus; P:regulation of transcription, DNA-dependent	nucleus GO:0005634; regulation of transcription, DNA-dependent GO:0006355	-	0	-6.89672	14	1.67418	0	-6.89672	27	2.48066	665.080 up	380.275 up	none	1.748 up
SpodoFrugi_C3013	379	TACACCTTAAAGTAAATTCACACCTAGACGAGATTCTTCGCTGCAAATTTTAACAAAATAACTTTATTTTCTAAACAAAAAGGTACACATTTCATTGCAGCGCTACGTCTCGTAAGGCACGCTTCATCCAGTATCGTCGCATCTCGTCTCGGTGTGAACTGTCCCTAAGAACTTGATGGCATCCTCGTCGAGACTACCAATCTTCCATATTGATCTCTACGTCATACCTATTCAACATCTCAACCGTCGTAATACTGTTGGCGTTAATCAATAACTCTGCCTCTTCATCTCCTAACCGCAATCTGACATTTTCTTCTGGGCCTTCATTATGTATAACAACAACGACAGTGTTATACGGCGTCAAGAAAGCGACGTTCTG	glucocerebrosidase precursor isoform 1	gi|357618113|gb|EHJ71207.1|putative glucocerebrosidase precursor isoform 1 [Danaus plexippus]	EHJ71207	6.68e-10	80	P:carbohydrate metabolic process; F:cation binding; C:lysosome; F:glucosylceramidase activity; P:lysosome organization; P:glycosphingolipid metabolic process	carbohydrate metabolic process GO:0005975, cation binding GO:0043169, lysosome GO:0005764, glucosylceramidase activity GO:0004348, lysosome organization GO:0007040, glycosphingolipid metabolic process GO:0006687	EC:3.2.1.45	0	-6.89672	4	-0.24196	0	-6.89672	29	2.47737	663.565 up	100.759 up	none	6.585 up
SpodoFrugi_C37097	481	ATTAATAAAAGAAATTGTCTTTAATTGTGTATTTTCCTTAGTTAATAATATATTTCTTCGACTCAAAAATATACAATAATAAAATCACATACTCCTTAAGTTTTGGTGGTATACCAATGTTATATGAGGAGCATAACATGCTGTAATGTGCACCACTGCCTACTACTTCGGGGATAAAAGGCGTTGTGTTGACCTAAATCGGAAAATCGGGTTTGTTTGACCCTTCGAGGTAATTTTGACTCCAAACTCTTACGCCAATGAAAAACGTAACTACGCTTTATTCTTACTTCCATTGACTACAGAATGAGGATCAAAGTTACTCCAGTGGGGCAATATAACACTGACTTTCTCGGTGCTTAATTTTCACATTTTTCCTCAAAATCACATACAATATTATAT…	---NA---					-			0	-6.89672	5	-0.26387	0	-6.89672	38	2.47439	662.195 up	99.240 up	none	6.672 up
SpodoFrugi_C37421	482	GTGGCAAATGGTGTAGGGGAGGACAATGGGCGCGGGGAAGTCCGCGGTCTCGTCGGGAGGACGATGCGAGGACTGGTGGGAGTGGGAGGAGGGGGAGCTGTAGTAGTAGTGACAGGTGCCGTGCTCGTCGTCACTGGAGTCGTTGTTGGACGCTCCTCCAATTGGCAGTTAGGCGCTGGTTTGTCCCAAAGGCCGGTGGCCAGACAGGAGATACGTTTGGCTCCCACCAGCTTGAACCCTCTACTACACGAGTACTCGGCCACTGAGCCGAACACTGAGGTGTTGTGGCTGATGTACACACGACCGTTGGGGATCTGAGGCGGATCCTCGCATTGGACGACGTCACATCTGGGCGGTGGTCCGTTCCACCTCTCGTCGATGTCGCAGACGAGTCTGGAC…	cg9095	gi|512933513|ref|XP_004932809.1|PREDICTED: CUB and sushi domain-containing protein 3-like [Bombyx mori]	XP_004932809	1.76e-57	77	F:carbohydrate binding; P:cell adhesion	carbohydrate binding GO:0030246, cell adhesion GO:0007155	-	2	-1.18873	0	-6.89672	0	-6.89672	36	2.47199	661.093 up	52.272 down	52.272 down	661.093 up
SpodoFrugi_C24386	916	AATGTATCAGATAATAATAAGATTGTAGGATATTGCACAAAATAATTTAGCTATTCAGTTTACTCACAGGTGTAAGCAGGGATAAACAGTTACAGAACTATATAGAATAGAAACAGGCGTTACTTTGTTACAGTTACAGAACTGTTCAACGAGGTACCTTGATTAGTTACAAGCCTCGCTAGGGGCCCATATTCATGAGCAGCATTGAACAACACACGAACGCGTTGAGCATCGCTCATCCAAGTTATACTAGCGACTCATGACTAAGGACATGGTCTGCTTTGAAACTAGTCAAGTTATCTTATATGAGAATAAGGTGTACAAAATTATTAATTGAAATAATAAAAAGTATTTGTAAGTATGTAAAGACTTAATTTAGCGATCAAATGTTTAAATAAA…	---NA---					-			0	-6.89672	27	1.23978	0	-6.89672	72	2.46708	658.847 up	281.405 up	none	2.341 up
SpodoFrugi_C4647	574	TTGTGACTTGGTATTCATTATCAGCAGCAACAGCATTCATGTGGCATCGTAGTTTTATTAGGAAATTACCTTTACTGTAAATATTATTATGTTTAGGTACGTAAAATGCATTTTTAGTTGTCTTTGTTATTAGTTGGATTTGCAATTATGTATCAGTTCATGGGAAAGTCCCTGTGTAGCTACAGCTACTACTGAGGGCAAAATTCTGTAATAGAAGTGTGTATCACAGAAAACATGCATTTAAATAAAAATTATACTATTCAAAACAATATCGCCAGTTCTTTATTCTTGTACATAATAAAATCAGTTATTGTTCAGCTAAATGGGTGCTCCTTCCAACACAGTTGTTTACAAATGTTAATAAATATTTGATTTTCTTTTTATTCTTGAATAACATTG…	---NA---					-			0	-6.89672	64	3.15919	0	-6.89672	45	2.4633	657.125 up	1064.467 up	none	1.619 down
SpodoFrugi_C29885	498	TGTTAGTATAGTTTTATACATATAAAAATATATGTAAAAAAAAAAAAAATGAACATTATTTTTGTTGATCTTTATATTATATTAACCAGTGGCAATATTTTGATATTATAGAAGAATATTTATGAGGTCAAAAAGAGATATTTTTAGTGTAACTATAAATAAAACTGATATAACGATATCGATAAATGATTGGCCTTTCTTTATAACTTTACTTATATAGCACGCGTTGTGATAAAAATGCTTTTGTTATTGAGTACGCATTTATATGAAATGTTATTAGAATTGAGACACATCCGCTCTTCTTGCTACCTGTACCTGCATTTACATTTACTCTTTATTTTCAGAAATTGTGGCTTAATCCTTTGACTACCATCAGAAAAGTCAAATCCTGCGTTAACT…	---NA---					-			0	-6.89672	13	1.06454	0	-6.89672	38	2.46175	656.421 up	249.217 up	none	2.633 up
SpodoFrugi_C28199	269	TAATCTAGTTATTATTTCATTGAAGACCTGCTGGCCTAGCTAAGTAAAATGACGTCAACGTCGCAATACCGATAAATCATGCGCGACAGGGAATTTTGATGTTGATTTCGGATTTAGTGAAAAACAATACAGGGTCCTTTACAAAACGTTATTTAAAGACATGTAAAAACAATACATTGGAACTGTATGAGTGCCTACTGAATGTTTGGTTTTAGTTTCCATGACAGCGATCCGTACGCCCTCTATACATATTAAGGGAATGACGAACA	---NA---					-			0	-6.89672	6	0.96473	0	-6.89672	21	2.45721	654.356 up	232.558 up	none	2.813 up
SpodoFrugi_C31684	346	GTCCACTGCTGGACATAGGTGTATCTAATAGTTCGATTCCAACCCCCCTATACAGAACGTGAATAGGCTATTTGAAAACCAAATGCACTCCTCAAACATTCATTCATAAATATAATTTTTTGCTAATTTTCCCAAGCGTTTTTGTAGACATAATATTATGAAATTCACAAAATATAAGATATCCGAATACCTGGTAGGTTTTTGTGATCTAAAAGCCTATAGCACAAAAGGTAACAACTTTAAAGTTGAGATGAATAGTCCTCTAAACTTTGACACGTTTATTCCAGAACTTATCTGACAATTAGATTTAGATTTCAGCCATGACCGTCCCACTGCAGGGCAAAGG	---NA---					-			0	-6.89672	16	1.97693	0	-6.89672	27	2.45661	654.086 up	469.069 up	none	1.394 up
SpodoFrugi_C15159	282	CATTGTTTGTTTAGCTTGTGTACCTACATAGCATACATTAATTATAATTAACCATCAAGTGTTTCTCTGTCATTAATAATACTTAGGTATCTGGACAGGATTTACACTTAGGTACTGAAAGTAAGGTATTTTAATGTCTTATCATTTTGTCAATGTTCAATCAATTTCATTTATTGTTGTGTTGTTATTTTTGTGACGATCTCGTTATTATCTAGTGGTCAGTGTGACACACACAAGGGATCTTGGGTTGAGCAAAGACGGCCAAGTAGTTATTCAGTATAT	membrane protein	gi|490974809|ref|WP_004836597.1|membrane protein [Anaerococcus tetradius] >gi|227216794|gb|EEI82192.1| hypothetical protein HMPREF0077_1705 [Anaerococcus tetradius ATCC 35098]	WP_004836597	0.0329718	54	-			0	-6.89672	13	1.88499	0	-6.89672	22	2.45623	653.914 up	440.107 up	none	1.485 up
SpodoFrugi_C20104	347	TCCAAGGGATACCCTGAGACATCTACCAAGGGCTGCGTCATTAGCGGTCTGACCCAGGTCCAGTGCACCCCAGGACTGGTAGTGTTCCACAGCGGCGTGGCCCGTGGAGCGAACGGCTCCTTAGTGACATGGGGCGGGCGCGTCCTGCTGGTGTGCGCCCGCGCGGGGTCGCTGCGGGCCGCCGCCGCCGCCGCCACGGCCGCCGCCGGACAGGTCGACTTCCCCGGCGCACACTACAGGAAAGACATCGCTCATCGCGCCTTCTCCAAAATCAACGGACTCTCCTACCTCCAAAGTGGTGTGGACATAGACGCTGCAGCGACGTTAGTTCGCCAGATAGAGCCTAT	adenosine 3	gi|512901569|ref|XP_004925167.1|PREDICTED: trifunctional purine biosynthetic protein adenosine-3-like [Bombyx mori]	XP_004925167	1.88e-47	91	P:purine nucleobase biosynthetic process; F:metal ion binding; P:methylation; F:ATP binding; F:phosphoribosylamine-glycine ligase activity; F:phosphoribosylformylglycinamidine cyclo-ligase activity; C:cytoplasm; F:methyltransferase activity; F:phosphoribosylglycinamide formyltransferase activity; P:'de novo' IMP biosynthetic process; P:10-formyltetrahydrofolate metabolic process	purine base biosynthetic process GO:0009113, metal ion binding GO:0046872, methylation GO:0032259, ATP binding GO:0005524, phosphoribosylamine-glycine ligase activity GO:0004637, phosphoribosylformylglycinamidine cyclo-ligase activity GO:0004641, cytoplasm GO:0005737, methyltransferase activity GO:0008168, phosphoribosylglycinamide formyltransferase activity GO:0004644, 'de novo' IMP biosynthetic…	EC:6.3.4.13; EC:6.3.3.1; EC:2.1.1.0; EC:2.1.2.2	0	-6.89672	35	3.01459	0	-6.89672	27	2.45245	652.201 up	962.948 up	none	1.476 down
SpodoFrugi_C26490	722	ACATTATATTCTCTATATACGTACGTATAACGCACACACGATATCATCTTATATGATGATAACGTAGTATTAGTGTAAACGTGCTTTGTCACCAGAGATGTGCTATGTAGCTAGGCTACGAAGATGTGATAGCTAATCTGTGAAATTATGCGACCGTTTCCACTGATACCAAGCTATGTAGCTGTGCGAGGAAGATGTGCAGCTCGAGTATATGTGTCGATAGTAGGGAAGTCGTCCATAGTACACATCCATAGCACGCTTTCATAACATGCAACATTCCATATAAAAAAACATAACTTAGCTGAGGCCGTTTCCAGTTCCACCAGTGCTAAGCTATGTGTACCAATGATTATGATTGGTGGAAGCAAAATGCATCTACAGTAATTTAGCAATGCAATA…	---NA---					-			0	-6.89672	25	1.4721	0	-6.89672	56	2.44785	650.127 up	330.572 up	none	1.966 up
SpodoFrugi_C28795	362	ATGGACCACGAGCCGCCCCGGGGTAGATCTAAGTCAGAAACTACGCCAGGTATCGAGTGGGAAGAATTTGAAGTAGACGGGCCAGTAGTGTCACCAAGCAGAGAACCACCAAATCAACGTACTGCTAGACGAAGCTTTGAGATTGGAGCGCAACGTCCGTCTCCTGGTAGTGTCGGCAAACTCAAATTAAGTTCTGAAATGAGACAAAGATTAGAACGAGTCACCGCGAATCATTCTGTGCGCAGTACATCTTCAGCCGCCGAGACTCCCCGTACTATCAACAAGTTAGAGGACACAAGAAAGTTAATGCTTGAGCGTCAGTTAGGTGGCGGGGCCCGTTGGGACGCGCCACCACCACCACT	myosin xv	gi|357628031|gb|EHJ77507.1|hypothetical protein KGM_02829 [Danaus plexippus]	EHJ77507	1.6e-57	93	C:myosin complex; F:ATP binding; F:motor activity	myosin complex GO:0016459, ATP binding GO:0005524, motor activity GO:0003774	-	0	-6.89672	3	-0.59078	0	-6.89672	28	2.44386	648.331 up	79.118 up	none	8.194 up
SpodoFrugi_C36949	388	AGCGGTGGGCGCCTCGCTGCTGGCCGCGCTCGTCATCGCCATCACGCTCGCCGCGCTCATGTCCTGGAGTCGTAAGTGGTCCCGTGAGCAGAAGGCTGCCGGTATGGGCTCCCCTATATTCAACTACATGGCAGCCAATACTATCAAGACTCCACCTGTTGGACAACCGCCGTATCAGGTGACGCTAGAAGAACGGATGCGATGGGCACAGATAGCCGAAGCTATGGCACAAGCTAGCCATTATGCTCCGGAACCAGCTCAGATGGCGACGCGTCCGTCATCGGCCATGTTCGGAGGATACCCCACTCTGCCGCCTGTGCCGCTGCCGAGGATGGGCATGCACGGTGGACATCACAACGGCACGCTAAACACGGTGGCGTCCAGAGCC	isoform b	gi|357603416|gb|EHJ63753.1|hypothetical protein KGM_15332 [Danaus plexippus]	EHJ63753	2.2e-58	91	F:calcium ion binding	calcium ion binding GO:0005509	-	0	-6.89672	0	-6.89672	0	-6.89672	30	2.44333	648.092 up	none	none	648.092 up
SpodoFrugi_C37644	246	GGTCCATTCTTCTAACTGCTGTTCTACCTTCTTGATATCTTGCTCCGTGACTGTGATCGGTAGCTTTAGTTCCATCTGTTCACTCCGTATGAACTTCAGACTTTCTAGCTTCTCTTTCAAGAACGGTCCTTGTTGACTTTCTAGTAAGTTGCGGTAGTCAGCTAGTTTATTGCTGCGGATGTCTTCGCAGTGCATTTCTGTGAGTCTGCGGAGTGATTCCTTACGGGATAGCTTGTGGAATGATTC	28s ribosomal protein mitochondrial-like	gi|512917359|ref|XP_004928867.1|PREDICTED: 28S ribosomal protein S15, mitochondrial-like [Bombyx mori]	XP_004928867	7.36e-39	95	C:mitochondrial small ribosomal subunit; F:structural constituent of ribosome; P:translation; P:regulation of growth; P:ribosome biogenesis	mitochondrial small ribosomal subunit GO:0005763, structural constituent of ribosome GO:0003735, translation GO:0006412, regulation of growth GO:0040008, ribosome biogenesis GO:0042254	-	0	-6.89672	20	2.70351	0	-6.89672	19	2.44177	647.390 up	776.174 up	none	1.198 down
SpodoFrugi_C24501	416	TACATATTTTCTTTGCCTTTTAAGTCTAGCAGAGATTTAACATGGCTACAAAAAGCTTGTAGAATGTGTTATGTAAGCACCTACGTAAGGGATCGCGACTGTGGATCGGTATTCGAATATGTAATGGTGCATCACATGGCGACTGCCGTCCCCTTACATCCTAGGTACATTGATAGTAAAACAAATGCCATAATTTACTAGTTGACCTTCGTAATTTTAAACAAACGTTAACGCATAGAATTGATTGCGATTTCTTCATTAGCCCACCGTAAACTTGAATTCGAACCGTACTTAACAATCCAATCCCAATCATGATGAATCAGTAATGTTATAACTGTTTTATGAGTATTTAGTACATAGTTTGAAAACCTATCTATTTGATGCGAGCTCATTTTATGT…	---NA---					-			0	-6.89672	14	1.43101	0	-6.89672	32	2.43591	644.769 up	321.291 up	none	2.006 up
SpodoFrugi_C26787	774	GACGAGTGGTGTGCGAGGTGGCGTTGGTGGCCGTGCTGGTGGCGGTGGTGCGCGCTGCGCCTGCGCCCGACTGCGCCACGAAGCACTACGACCAGCGACAGAATGGCACAGAGAACTACAGACTGAACATCGACGGCGTGGTGATTGCAGTGGCCCCGGCTGAGTCCTTGCTGTCCGCTCTCGGGGATATGGACGATCTCTTAGACCTGGCTATGGACGAGTACAACAATGAGTACAAACCTAAGCCTCCACAGGGCTCGTCATCATCGTCGCCTGGCATTCAATTGGTCTCTCTGCCCGTGCCGGAGGAGAAGCCTCAGAAAATCAAACCTCAGGAGGAGAAGCCTGCTGAAGCTGAAAAGCCTCAAGGAGCAAAGCCAGAGGAACCAGCAAAGCCCG…	unknown secreted protein	gi|389611079|dbj|BAM19150.1|unknown secreted protein [Papilio polytes]	BAM19150	2.24e-18	66	-			0	-6.89672	9	-0.10217	1	-3.44982	647	5.88128	644.083 up	111.010 up	10.904 up	63.269 up
SpodoFrugi_C37088	404	AAATAAACACTGATGACATGACTCCGTAAAGCGACGTTCTGGGTGACCGAACGCGAAGCGGTGCGGTGAGATCCGAATTCAACGCGATGCGGTGTGATTCGGTGCGAGGCGGCTTCTTTGCCCTACGTCAATGTGTATCGTTTCTGTTTCCGATGTTATAAGCAAAAACAACGGCATCGCGTCTAGTTCACGCGAAAATATCAAGCCAATTGATCGCGTTCGCGCCGCCCGCACCGTGTCTCACTGCATTTTGTTACGTAGGCCACGTCAATAGATTTTGAGAGTTTGTTGTTTTCGCGCCACGCCTCATCACTTCGCCTACGCATCAAGATTGCTCACGCGTAAACTGTGGAAGCTAATTACATATTATAATTAAATCAAAATCAATTCAGTGTTTAT…	---NA---					-			1	-2.54454	10	0.98782	0	-6.89672	31	2.43234	643.173 up	11.570 up	20.423 down	2.721 up
SpodoFrugi_C11634	323	GTAAACTGCAGTGAAGTGATTTTACTGAAATGTCCTGAAAAGATTAAATGTTCCTTGCCAGTTTTCGAGTTCCATGATCTGATTTTAGTGTCATCAGCTGCTCCAAAAATTAATTGTTTGTTAGTATCTGGATGATATTTCAAAACAGAGAATACTCCAACTGCACCTCGCAAACTACTTGTGCAAGTATTATGTGCAAGGTCCCATAACCGAATGTTGCCATCGGAACCACCCGAAGCAATATTTTCATCTGTGTGTTCAAATGCAATTTTAGCGACAGGGCCTTTGTGGCCAGACCTCCAAATCTTCTGCTGCTGTCCAGT	transducin beta-like protein 3-like	gi|512909978|ref|XP_004927054.1|PREDICTED: LOW QUALITY PROTEIN: transducin beta-like protein 3-like [Bombyx mori]	XP_004927054	1.59e-54	91	C:small-subunit processome; P:rRNA processing	small-subunit processome GO:0032040, rRNA processing GO:0006364	-	0	-6.89672	27	2.84286	0	-6.89672	22	2.42993	642.100 up	854.886 up	none	1.331 down
SpodoFrugi_C37491	1046	GCGATAGTGAAGAGATGCTACCCGATCAAGTTGAAAAGACTGTAGATACAACACTATTACATGAAGACGATATGACTTTTTAACTTGACGGAGTAATATTTAGAGGGAATAGTTTAGTCTATCACAAGTTGACGGAACGAGCCGTCGATTCCAAAGAGCTCATCGTAATTGGTAGGCTTTCCTGGCCTGAGAGCTTCATTGGCTTTAAGGTTCTCCTGCGCCGCGAACCAATCTTTGTATTCATCTAGCTTCTTGACCCAGGCATTGTGGAGATCATTCATGGGTCCAGCGTTACCGCCATATTCTTGGGGCAACATTTCCTTAGGAACGTATTTGTAGAGATCATTTGTGTCCGTGTGCAGGAAGATTCTTTCTTTGATCTTGTCCTTGATGAAAGGT…	alpha-tocopherol transfer	gi|512917610|ref|XP_004928929.1|PREDICTED: alpha-tocopherol transfer protein-like [Bombyx mori]	XP_004928929	0	89	F:hydrolase activity; C:intracellular; P:transport; F:transporter activity	hydrolase activity GO:0016787, intracellular GO:0005622, transport GO:0006810, transporter activity GO:0005215	-	1	-3.91699	5	-1.38464	0	-6.89672	80	2.42762	641.070 up	5.785 up	7.888 down	14.047 up
SpodoFrugi_C37879	275	CTCTACTAATTGGATATAATGATCAATTAAGGTTCATTTATCCGTGCATGCGACAATGGAAAAAAATATACGCTATATGCGTGTAATATCTATTATTGTGATCGATAAAACTAGCCCAAAGTATTAAGACCATGATTCATTCGGTCACTGCCTTTGGCCGGCCTCACATGCCCAAGCACTCATTCATGACACATGCAAATAGACCAATTGTGCCACACACGTGCCTACCAATGTCAAGGCGACATTGGGGCAGTGTCGTGAACTAGTGCGAGTGT	---NA---					-			0	-6.89672	9	1.39074	0	-6.89672	21	2.42538	640.080 up	312.445 up	none	2.048 up
SpodoFrugi_C21756	787	ATAACGTGATTGTGCACTGTAACGAAACAAATTGGCCCTGCCTAATGATATTAAAGGTGTAGATTGGTGGTAAGCTCTCAGAAAGTGACACATTAAAAAATGTGAACAATTGGCTACGTTTTTGTTGTATAGGACTGCCGGATGGAAAGTAGATAGGGGTGTGGTTTGTAACACACTCCCCGTAAAGAGTCACGTATCATGTTAAAGAGAAATCCAGTTATGTCATCATTTCTTTGTATTTGCTTCATTGATCAAAAGTATGCAGATTATAGTGTTTGAATGATAATTATATTGGTTACATAATGCACTTGACCGTTGAACGCTTTATTAAAATAGGTAGATGATAGTGGTAGTACAAGCATGTTCGCATTGCAGCTAGTTTCAATTAGATATACTGAT…	---NA---					-			0	-6.89672	28	1.51123	0	-6.89672	60	2.42303	639.034 up	339.662 up	none	1.881 up
SpodoFrugi_C36858	263	GCAAACAATAATCAATGTAAAATGTAGCAAAAAAATAAAATTTGTTCCACGGAGTAAATTAAAAGTTTTGATGGCTATTTAATTGATGATTAGTATTACACTCGAACAAACCTTTGTTTGTTTATTTATCACTACCATTACCGTATTCTCAATTATTCACATTTATAACACGAGGAGCGTGAGTGCGCCCGACAACAACAACAACATGAGCGATATGGAGACGCCGGGCGGGCTACATACCATCATATAGGCGCAGCGGCAGC	---NA---					-			0	-6.89672	20	2.60711	0	-6.89672	20	2.41936	637.414 up	726.003 up	none	1.138 down
SpodoFrugi_C37185	1342	GCGAGCGCACGTTATGTCGCTGTGCGCATATTAATGAGTGATTTCGACTAACGAAACAACGTATTTTTTTATTACTAACAATTTCAAGTGTGGTTTAAGTTTTAAAAGTGTTATTTGTAAACAGTGCTTTGCTTCTTGTATGCAGAAAAATGTTTCAATATGAGTATGAGAAGCGGCCTCCTTCCTCTGTCTCTTGCGACACCTCCACTACTGTAGCCACCGACTGGTCCCGAAGATACCCGACCGTTCCCGAGCGCGTGCCGAACGCGCGCCGGCCATTACCGCCGCGGCCGACTGTCATACACCGTGTCCCGGATAAAACAATTGTTCCTCTGAAAGTATGGATCATCGCCAGTGCCTCATGCTTCGCTGTCTGCGCGGCCCTGGTCCTAGCAACTG…	PREDICTED: uncharacterized protein LOC101741272	gi|512937216|ref|XP_004933713.1|PREDICTED: uncharacterized protein LOC101741272 [Bombyx mori]	XP_004933713	2.69e-107	60	-			2	-3.27649	3	-2.48111	0	-6.89672	102	2.41861	637.081 up	1.735 up	12.296 down	29.851 up
SpodoFrugi_C11281	290	TAAATTTATTTATCACGACACGTTTGGCTTGAACAATACTTTATCCACAACGTATTCAAACATACTTAAGGCAAGACTTCAGAAAAATGAATATTGTTCCTTCTATCAAAACTGCTTCAAAATTACAATCTCAGGTTTTAAACAGAAGCATACGTGTCAAATTCACGAAAGAGACACACGTAGTTTTGAAATCCTACTTGTAATATAATTTACTTCTTCAAGTAATAAGTACGTTGGAATAAAGTATTGAACGCCATTGTAATCGCAACTTACAATATAATGCAACAAGT	---NA---					-			0	-6.89672	9	1.31411	0	-6.89672	22	2.41588	635.875 up	296.284 up	none	2.146 up
SpodoFrugi_C22194	357	ATGCACCATAGGAGCAAGGATCAACATATATGGACAAAGACATCTTTATCAACTGGAACATGTCAACAGCTGCTCAAAGGGGATGGGGGACGTGTCATCTACTCTTAATCATCGAAAATTTAAAGGATGGTACCACCCGTCCCTTGATCCCAATTTGAGGACAACCGATTTCCGTCTCTGAGTAACAGTTCACATATTTATTTAAGATGTTGAACAAAGGGGGAAGGGGAATGTATCAGAATCCCCCCATAGTCATCGACAATAAGGTGCATGATACTACCCATCTCTCAACAAATAACTCGCAGTTTTATGATTCAATTCAAGAGTAGGAATACTGGTGTCTTCCATGTATTTAGT	---NA---					-			0	-6.89672	12	1.42928	0	-6.89672	27	2.41146	633.932 up	320.905 up	none	1.975 up
SpodoFrugi_C21484	517	TAGTCAGTAAGAGTCTGACACTCCCTCTCGCCTTGCCCTGGCGAGAGAAGTCATTGGATGATTTTCCCCCTGAAAAAAAGGGGTATAAATAGAGTTTTTTTGGAGAGTTGACTTTGCTTTACGAAGAGGCGGCGGAGAAAGAATGAGAAGGTAAAGTAAGGTAAGGTAGCACCCTCCTGCGGCGCAGATGGTGCACGAGACCAGAGGCTTCTCCAGCATCCTTGAGCGCTGCTGTCACACACTGTCCAATGTGGACGGGCGAGTTCTCTCATAAGTTTCCCTTCTTTAATTACGTTAGTTAATTATGTTAGTTGCTGCCAAGTGGTGGCAGTCTGTGCCAATGGGAACCCAGGAAAATCCTTCCTAGGAATGTATCCTAAGAAAGATTTTGTTCTTGGC…	---NA---					-			2	-1.90035	12	0.89504	0	-6.89672	39	2.40774	632.297 up	6.942 up	31.919 down	2.853 up
SpodoFrugi_C10973	253	CTGTATTATAAAGCAAGGGAAATTTTGGACGGAAATGTGACCATCATCTTATCAAAGGGAGATTTTAGACGGTAAAGTGAACATCATTGTCACCACATAAGCCGCAAGACTCTACTGAACATGGCGGCCAGACTGAGATTCAGATCGGTCGGTTGAATGACCTTGACTCTTTTATATTTGTTATGTCATTTCAAATGTAATATGGCATTCAGTTGATCTTACGGCCTATTGAATGCATTATGCGAACTATAGC	---NA---					-			0	-6.89672	2	-0.65889	0	-6.89672	19	2.40129	629.478 up	75.469 up	none	8.340 up
SpodoFrugi_C37771	267	TTCAGACTCCATGCTACCATTGAAAAATTTTCGAAGAACCGAAAAATGCCCAAATTTGCCTTTGCAAAGTATGCCTGACCCGGAAATTTTACTAAGGTTAATTTAAAAGTTTCATGAGGTAATCTTATGTAAAAAACGCTCATTAGAACAATAGGGAATACTTAAAAAAACAAGTTTAGGATTGACGTCAAACAAAACGTTCCAAACGTATCTAGAAGTGACGTCAGGCAATATTTGAAATCATTGCATCTTCGAAAGTATTTGTTT	---NA---					-			0	-6.89672	3	-0.15163	0	-6.89672	20	2.39759	627.865 up	107.269 up	none	5.853 up
SpodoFrugi_C37699	361	AAATTAAAGTTTGTGCATAGTATGTTGGAGATATTTTATCTATTTTGAAAAGTTTTAGTACCAACTTTATAAGGTTACTTTACCAACTTTATACTTGGTTCACTGGGTGGTTGAGTTCAACTCGGCTAAATAATAAAATACTATTTTCAAATCCAGATATATGATACCTTCTTACGTACAGAGACTAGACGCAATTTCTTTGTTAAATTTTTCAAGTTTAGTACAAAACATTGAATTTGTAATTTATTAGATGAATAGATTTGATTAGGCATGTCTTTACATTGATCTACCTAATATTGCTAAGTTCATCTCATTCGTTACAGCGGTTTTCGAGATCATGATTACAAATCATACTCACATA	---NA---					-			0	-6.89672	15	1.73513	0	-6.89672	27	2.39539	626.908 up	396.687 up	none	1.580 up
SpodoFrugi_C7400	429	GATGTAGATAATACACAAAGTACAGATAAAGATGTTGATGTTAGTAAAAGTGATAAGAAAGCAACAAAACCTAGGTCCCTACGTAAGAAATCTGAACTTCTCGAACAACAACGTCAAGCTAAACTTAGAGAAGACTTGAGAAGAAAGCAGAAACAATTAAGAAATGGCATCGAAGAACCTATAGTAGTTGATAAGGTCGGTGATAATATTGACGATTTGAATGCNNNNNNNNNNNNNNNNNNNNNNNNNNNNNNNNNNNNNNNNNNNNNNNNNNNNNNNNNNNNNNNNNNNNNNNACTACTGAAACTTTTGTAGTAGAAACTCCGGTTGTACATGAGAAAATCATCCGCAATATTAGCAGAGATAGTACTGGAACTATCGAAATTATAACTGAAGAGAA…	---NA---					-			0	-6.89672	5	0.16423	0	-6.89672	30	2.39152	625.230 up	133.523 up	none	4.682 up
SpodoFrugi_C31785	429	GTAAAACTTATAAAAAAATAAAAAGTAGGTATTGAATATATGGTAGGTATCCATTTAGATAACTATGATTAGAATTATTTGCTTGGTAAAAACACAGCTTTCATTATTTTGTTGAAGAAGAAATCTTTAAATTTTAACGCGTTTGCTGTGTATGTTTTCAATGTGACTCGAAAAATATTTTGTAACCATAAATATAAAATTGAAAAAAAAATAAGTAGGTACAGTCAGCATCAAATAAGTAGGGACACTCGGTACGCAAGTAGGTAAATAAACGCAACCAAAACACCAAAATATCGGTATAAAAGAATTTATTTGAGTACTCTCAGTGTCCCTAACTATTTTGACGCAAACTGTACGCAATTAGTAACCAATCTTCAATTAGTACCCTTAGAATGAGTT…	---NA---					-			0	-6.89672	38	2.82719	0	-6.89672	32	2.39152	625.230 up	845.649 up	none	1.352 down
SpodoFrugi_C5449	261	AACTTGTCGTGTGCTGGAACGCAAATTAACACGAGACACAATGTATTTTCTATTGTTGTCTTATATACGACATACAAAAGGTTAATGATTCTTTGGGGCAATACGTACATTTTATTTAAAATCTACTTTGACATAGAGTTGTATTTATTTCTTCATTTTTTACCCACCCGTATGAAGATTCACACTCTTTTATTTCATACGTAATAACAGTCTTTATCTTCTATGTAATAAAGGCCAATTTCATACGTACCATTTACGGGT	---NA---					-			0	-6.89672	36	3.46612	0	-6.89672	19	2.38912	624.190 up	1316.819 up	none	2.109 down
SpodoFrugi_C34793	348	TACCTGACAACATTATCACGCAGTGTGATAAACTAATAGCTTACTAGGGCGATTTTATGAAGGTGCCACATGCCGAGCTACGGTTGTATTCTATTAGAGGACCATTGAGGAAATCACCCGATAGCATCATCACGAATAGTCGAACTTTTTTGGATATCGAGTGGTTAGTCACAACAGCATGATCGGTACATTGCTTTCGTTGCCTGTATCAATCTTATCTTCTCTTGTGAAATTACCTCTTAATGCTTTAGAGTAATTTATCATGTGCATGTCATGCACAGACATCACACATAATTAGCACAAACACAATATATAAACAACTGACCACTCAGCACATGGCACGTCCAT	---NA---					-			1	-2.32927	6	0.46612	0	-6.89672	23	2.38682	623.197 up	6.942 up	23.710 down	3.786 up
SpodoFrugi_C31131	269	TTGGACAAATAAGGACTACCATTTTTTATCACCAGATGTCGTTAATGTAGCTTGAGGTCTGTTTAACCAATTAAGAATCTAGTGCAAAAACCATTTGACACAAAATTTTTGGACAGCTACAATAATTGGACAAAGAGACCTTACTCCTCATTGGCGCCCTCTGATGAGCAAAAAGATAAACCTCACGAAACTTTAATAAGTTATTTTCTACCCAATGTTTTGGACTAGATATAAAAGTCAATCCACAGAGTAAACAATGTAATCACAAT	---NA---					-			6	0.62717	3	-0.1624	0	-6.89672	20	2.38682	623.197 up	1.728 down	184.042 down	5.853 up
SpodoFrugi_C8322	377	GTCCATATATTACAATGAAATTGAAAATAATGACCGACGATGTCTAACCAATAATTATTGATTGAAAATTTATGTTTAAAATTACTCAAAATCCCATAATTAAAGAATGGCTAGGACACAGTCAGTCAAATATTATAATANNNNNNNNNNNNNNNNNNNNNNNNNNNNNNNNNNNNNNNNNNNNNNNNNNNNNNNNNNNNNNNNNNNNNNNNNNNNNNNNNNNNNNNNNNNNNNNNNNNNNNNNNNNNNNNNNNNACATTACAGCTCTTCTGTGGTCAAGGAACATGGAGCTGTTCACACAGAATTTAATACTTGATTAATTTCATTATTTATTTATTAAAAATAATTTTTGTGTTCTGTTTTCGTTGAAATATTTA	---NA---					-			0	-6.89672	1	-2.23432	0	-6.89672	28	2.38529	622.535 up	25.323 up	none	24.583 up
SpodoFrugi_C24122	257	AGTTTATGAATCGTAAGATGCATATTATTACGCATAACCTTGGCCGCTTACGCAAATTCGGTTGTACATAATTCAATTCGTTTGGAGTATTTCTGGACCTAGAATTTGGGTAAGTTACCAAGTCAGCATACCTTGAGTTTAGTAGAGACTACTACGAGCCTGTTCGAGGAATTTTAATCCAACATTTTTGTCTTTACTTTCGACGAGAGTTTTATAGCTCGACACATCACGGACTCGTGTAAAGACAAAAAAGTTGG	---NA---					-			0	-6.89672	18	2.4884	0	-6.89672	19	2.37866	619.680 up	668.657 up	none	1.079 down
SpodoFrugi_C25833	434	ACCTAGTTGAGAAAAGGCAAGAAATAGAGAATCATAACTAATCATTCCCTAATGCCACAGGCAATAAAAGACTTGTAAGAGTTAGTTCACCACATAGAATAAGTAATATTATATTTTGGCAATTTCATGCAATGTAATTGGAGTTTTCTTATACTTAAAAATATTTTTACAAAATCACGTCAATTCGTTCCAAGCAGAACTTAGCTTACTTAGTAGCTGATGACGTCATAGTATGACGCATTGTACTGTAGACTAGGTTAGAGAAATATAAATCCATTATGATGTGGGACACTTGAATGGTCGCAGGCACGTCATTAAATCTGTGTCATACGTGTTTCATGCTGTTTACATTTATTACAGTATTAAAAAATAAATACTCAATGTTTTGTGTGAGAAAAT…	---NA---					-			0	-6.89672	20	1.88448	0	-6.89672	32	2.3748	618.027 up	439.951 up	none	1.404 up
SpodoFrugi_C36327	407	TAAGACAAGTATATTTTTCATAGCGAAAGTAAAAATGGATGTTATATTCGATGTAAGTAAAAGTAACCTTTGTCTATGCACAATCTTATACACACAAAAATAATATTACGAGTCCCAGCATCATCTGATAACGGTGAAGCTTAAAGAATAGGTGCTATTATAGTAATGACTTACGTTTTGGATAATGATGTTTATAAAACTTAGTGCTTTTGAACTTCAATACAATTACACTCAATCAGGATAATAAAATGTATTTATCTAAGTCCTCCACTACTCGCCACAGTGTATGCATCATAAACTTGATATTAGCTGAATGTAGCCGAATTATTGACGCACCAGAGTTGCACAACTTTCATACTGAACTTAAGGATATTAGTACCTAAATACTGTATATTTTTT…	---NA---					-			0	-6.89672	21	2.04753	0	-6.89672	30	2.37436	617.837 up	492.594 up	none	1.254 up
SpodoFrugi_C27115	332	GACTCTTCCTTGGCGATCCACATGTCGTCCTGTACGTCAGTGAACACCGTCGGTTCGAAGAAGTATCCGGGCCGGTCGACGCGCTTGCCGCCCAGTACTAGCGTTGCGCCTTCCTTCACACCGCGTTGGACGAACTCAATGAGTTTGTCCATATGTGCCTTATGGTTCTGTGGCCCATGTGCAGTGCCTCTATGTAAAGGGTCGCCGATGGTCATCTTCTTAGTCTCGGCTACCACGCGACGTACAAACTCATCGTGGATAGTCTCCTCAACGAACAGACGACCGGCTGCTATGCAATTCTCGCCCTTGTTGAAGAATACCGATCCCATACC									3	-0.6764	10	1.78813	0	-6.89672	22	2.37318	617.331 up	5.519 up	74.559 down	1.500 up
SpodoFrugi_C14961	587	TCTAAAGCCTTACCTAAATAAAAAATAAACAAGTCGTTATACATATATCTTTTCACTCAAAACGCTTGTAGTCTTAAACATTATCGTAACAATAGCATAATATGAACCGTTTCTTCTGAAATACGCTCTTTAAACAAACTATCCTTGGAATGAAAGTAAAACCAACTGACATAGACCATTTTAGAAAATTTGATAGGCAACATTACGTTGAAAATTGTATAAAAAAATTAAATGCACCATTTCCCAAACTCACTTCTTTTTCGAAGGTATCAACGTTATTAGATGCAACTGATAATGTCTATAGACCTATAAAATTTGTCATTCAAAAACGAACCTAATGTTAATAACCTCTAGAATTGACATTTCTAAGTTGTAATGTTACGTTTACCTCTACTTTTA…	---NA---					-			0	-6.89672	14	0.93424	0	-6.89672	42	2.36963	615.816 up	227.695 up	none	2.704 up
SpodoFrugi_C22839	354	GCACGCCGTCGTTGTTCGAACTCATTTCAACAATTCACTTCATGATGAGACCATTTCTAGCGAATGCACTGCGCGATCGCGATCAGCGCATTCCCTTGATGCGGCGACACTAAAATATTTCCATGTTAGTAGCCCCTGTAAGTGAAAAGTAATTTGATCTTAAAATATTTGTTTCAAGAGTTTTTAAAGTAACTAAATGATATTGCATTTAGAAATATCAATGTTGATTGTAAAAATATATGTATATTTTTGCTTACATAATCCCCATTAAGGAGTTACCTTATAAAGATTTTTATTGCCTTTATTTTCTTCAAAGTTTTCATCAAAGGCGAGATTTATTCGGTTGATATGATA	---NA---					-			0	-6.89672	11	1.31592	0	-6.89672	26	2.36919	615.627 up	296.656 up	none	2.075 up
SpodoFrugi_C19955	374	AGGGAGATGTTCAAGCTGGCCAGAGGATGCAGCAAGCTGAAGGCATTTGTTCATATTTCTACTGCTTATAGTAACTGCCCTCAAAATATGATCGGCGAGAAGTTCTACGAGAGCCCCCTGCCGGGAGACAAGCTCATTGACCTGGTGGAGACCATGGAGGAGAAGGTCATTAATAACATCACTCCTGGGCTGTTAGGAGATTTCCCCAACACCTACGCTTACACGAAGGCGGTAGCTGAGAATATTGTCAGGGAGTACTCCAAGGGTCTACCAGTGGCATTATTCAGGCCTTCTATTGTTATTGGAACATCCAAGGAACCAGTGTCTGGATGGATAGACAATGTGTACGGACCTACTGGTGTGGTAGTAGGAGC	fatty acyl- reductase cg5065-like	gi|512905728|ref|XP_004926017.1|PREDICTED: putative fatty acyl-CoA reductase CG5065-like [Bombyx mori]	XP_004926017	3.91e-64	91	F:fatty-acyl-CoA reductase (alcohol-forming) activity; F:nucleotide binding	fatty-acyl-CoA reductase (alcohol-forming) activity GO:0080019, nucleotide binding GO:0000166	-	0	-6.89672	2	-1.2228	0	-6.89672	27	2.36647	614.467 up	51.053 up	none	12.035 up
SpodoFrugi_C35795	274	AATACGGCAACTACTGTGTGTTTCGTATTAAGTATGTATATATTTCGTGAGACATATTACAGTAATTATAAGATTTCCGGCTTATTCATGTTACTGTTTGACGAGTAGCTGGCGTAAATGTAATGCTGCTCATGATTGTGAATCCCCAGTGTGGCTCGAAACTAGTCGAGTTACTTCAAACACTTACGTGATTAAACCGTAAACCAATAACACTAGGCAACAAAAAAAATAAAAAAAAAAATCACAAAAAAGGAAATTTAAATAAAAAAAAAAA	---NA---					-			0	-6.89672	21	2.61838	0	-6.89672	20	2.36025	611.824 up	731.700 up	none	1.195 down
SpodoFrugi_C36228	473	TTACCATGTTTATTTATATGTATAAAGCGCAATACACACTGAGCCCGCCGGGCCGCCGACTAAGCCCGGCGACACAACCCGGCGGCCTGTATGAAAAGAATCATGTCGGCAACATGCGTTTGCGCGTTTGCGCGCCGACATGTTGGCGGCTTGGTTACGCTTGCGCTCAGTTGTGACATCGTCACCCTGTAGTGACGCGCTTGTGATTTTTTACGACATGGAGTAGGACGACGAAAAATGTCTTACGTTAATTAATCTTTATCGCGAGAAGGAGGTATTGTGGAATCCAAAACACCCAAATAATAAAAGTCGACCAAAGCGCTAAGTACTCTCATCTCAAGCCGCCGACATGCCGCCGACCAAATTTTTCGACTTGTAATAAGTGAAGTCGCCAACTAG…	---NA---					-			4	-0.77202	334	5.82211	1	-2.73933	616	6.51744	611.739 up	96.611 up	3.910 down	1.619 up
SpodoFrugi_C34112	302	CAAAAATGTACGTGGAGTCGATGCTCGTACGCCGAACGCGATATTTGAATTTAAACATCGAATTTTCATTTATATAAAGTGTTCTAGCGTAATAAAATTGTTTATGTATATTTTCACGTGTAGCAACATTTTATAGTTAGCGGAATACGTGTTTGCACTAGAGTAGCCGGTAAATTGAGTCATGGACTGTCACATCTTAGTGAAGAAGTGATTTCCTATAGTATTTATTTATTTATTAAAATATATTTAATTTATAACATTAACGTGTTGTGTGTTGGCTGTTTGTGAATACTGGGACATTA	---NA---					-			0	-6.89672	1	-1.91431	0	-6.89672	22	2.35738	610.609 up	31.612 up	none	19.315 up
SpodoFrugi_C25242	536	ATGGAGTTTCTTGCTCGTCCTTCTCTATACGAATCTAGATTTTGGAATGAGGCAGTGTTGCTAGGTCACTGACGGACGATTCTATTTTGGCGTTCCAAAAGCGCCTTGAACGCGATTGTCCTGCGTGAGCGATCTAGAAGCGAACGCGTTACCCGACGCGAGTAGGCCACGTCAATAGATTTTCAGTTTGTTGTGTTTGCGCCGCGCCGTACCGCATCGCCTTCGCGTCTAGATCGCTTACGCAGGACGTCGCGTAAGTTTCCTAGTTGCAATAAGCTATTGCTTCTTGTAAAAATATCTCGAATTCGAGCAGAAAATACAGCCAGCCTATTTAATTGGTATACAGGTAAGAAATTAAAGATTGATTCAGTACAGAGAGTGGTTTTGGTTGGCTACTGA…	---NA---					-			0	-6.89672	12	0.84297	0	-6.89672	39	2.35567	609.884 up	213.737 up	none	2.853 up
SpodoFrugi_C37468	275	ACGCCGGCGCGAGTCGAACGCGTTACAAACATGCGCTCAGTAGTCCTAGCTATACTACCGATATTATTCATTCACGCAAAATGTGACGACAAGTACCACGAGAGGCGGAAGCAACTCGTTGAACTTGAACTGAGGATGGCCCTCGGCGGTAACTCCACACTCAATGATAAAGAAAACATTGTAAACAACTGCTTGATGCAACACAAGTTCAACGAACTCGATTACGGATTCGACAACCCTGACCATTACAACCTTTCGCACCATTTCTTCAATTA	adenosine deaminase related growth factor	gi|157412314|ref|NP_001098698.1|adenosine deaminase related growth factor precursor [Bombyx mori] >gi|152061156|dbj|BAF73622.1| adenosine deaminase related growth factor [Bombyx mori]	NP_001098698	4.56e-16	73	C:extracellular space; F:deaminase activity; P:purine ribonucleoside monophosphate biosynthetic process	extracellular space GO:0005615, deaminase activity GO:0019239, purine ribonucleoside monophosphate biosynthetic process GO:0009168	-	2	-0.98961	5	1.02817	0	-6.89672	20	2.35499	609.599 up	4.049 up	60.009 down	2.508 up
SpodoFrugi_C35192	331	ATGATATTTCGAAAAGAAAACGATAACATATTATAATTTGAGTTAAAGTCATCCTTTCAAATTTTCAAATAACCCTTTTATAAAAACCTGAGCCGGTCGCACTAGACATTGACGCATTAAGGTGTACAGGGTATATACATCATTATGTATCTTGCTATAGCACTGCATGTTACTTTGAATGGGATACCTAGACAATAGCCTTCAATATGCTTTTAAGAGTCTACCCTTGTAAGTAGTCTACCTTTGTCTTGTAAACAATGGCATAGGGCAAGTTACTTTGTTAGAAACCTGAGATGCGTACAAGCTTTTAAGTATTTGGTAAAATGATCTG	---NA---					-			0	-6.89672	1	-2.04659	0	-6.89672	24	2.35063	607.758 up	28.842 up	none	21.071 up
SpodoFrugi_C25928	276	ACTTATTATGTTTCTTCCTTCCACTATTAACTATTATAAATGTACACAATACACTATGTATCATTATATTATAATTATCGTCATATAAGCCACTAAACACCAAGTTCTGCTACATAGGTCTCCCCCAAATAACTTTAAGATCTTACATCCATTTTTACGTAGTGGTATGGATACTATTATTTCACCAAACTACATTTTTAACTGACTTCTAAAACAAGGAGGTTTTTGATTTTGGTTTATATGTTATTTATTGTCAAGAGATTTGAATGGTGCTAA	---NA---					-			0	-6.89672	20	2.5375	0	-6.89672	20	2.34976	607.391 up	691.807 up	none	1.138 down
SpodoFrugi_C6926	401	CCTATTAGCTGCTTTGGATGTGTCTTAGTATAAACAATAACATTACGCCTGCTGTAAAATGAGAGGGCAGTCAGTGGTGCGCTTATATTGTATTTTAAAAGACCAGATACGATAAATGTGAAAGTTTGTTTTTTGTATGTTTGTTCGTCAATCACGCTGAAACTAATAAACGGATTTTGACGAAATTTGGTATACTATTTTGGTATATGTTAACTTGGGTGATAGGATAGGTATTTTTTATCTCACAGGAATGCGAGCGAAGCCACTGGCAGAAGCTAGTAATCTATCTTCTTCTTCTATTATATAAAGCTGAACAGTTTGTTTGTTTGAACGCGCAAAACTCGGGAACTACTGGTCCGATTATCGAGAAAGGCTATTAAACATCACGCTGCGATCAAA…	---NA---					-			2	-1.53378	5	-0.00143	0	-6.89672	29	2.34688	606.179 up	2.892 up	41.153 down	5.092 up
SpodoFrugi_C37702	298	ATTCTGTCTTCAGCATTCAAATCACTTGTAAGTTCTATGGGAACCGAAGGTTTGCTAGTCCTTTCATAATAAGGTTGCGTTATGGGACGCCAAGGCTCATTGTCAATGACGTGCGGCACAGTAAATAATGTATCTATTTTGGGCAAATCTTTATAATGGTTTTCATTGGTTAGTAAATCGAGTAGAATTTGAGATACGTTACTGGTGGTGGAACTAGTTTGAATTGTAGTCGAAGATGTAGTTGTACTTGAAGTAGAACTTGTAGTGGACGTAACAGGAGCTCGTGTGGTCTTTTCAG	serine protease p54	gi|357618025|gb|EHJ71121.1|serine protease P54 [Danaus plexippus]	EHJ71121	5.36e-24	85	F:serine-type endopeptidase activity; P:proteolysis	serine-type endopeptidase activity GO:0004252, proteolysis GO:0006508	EC:3.4.21.0	0	-6.89672	5	0.42686	0	-6.89672	21	2.34603	605.823 up	160.183 up	none	3.782 up
SpodoFrugi_C34647	263	AGTTTTGTTTTTAAATATGATACGGTATAGCTTTGTAACTAAACACTTATTTAATTGTTATTTAAATACATTATTTATTTGTTTTTGTAGAGTTTTTGCACGTGATTAATGTGTTATGAAATATAAGTTAATTCATATTTATTTAATTGATAATTCAGCTAGCATTGTAAATGACTATTTGATACAAAAAGTGATTAGATTTCGCGGGTCGATAATAATCACAAACTATCGTATTATCAGAAAACTACAGATTTAACTCTAGA	---NA---					-			1	-1.92524	4	0.28518	0	-6.89672	19	2.34536	605.543 up	4.628 up	31.373 down	4.170 up
SpodoFrugi_C26681	443	GGAGGATTTAGTGTAAACAGAATAATTATAATGAGCGTTGAATACATTGTTGGGAGATAAACCTCGAATAACATGTGGTTGATTCAAAGTAATTTTTCTGGATTGTGGATTATCTGGTTACCGTAATATAAGTTGAATAAAATTGTGATTTCTTTTTAATTATTGTGAAATACCTTAATATGATCCCTTACAAAAACAAATATTACTTCTGAATTTGATAAAAGTCGAACGACGTCGAGTCGAGTGGAGTGGGAGTGTCGAACTCTTACTGACTAAAAACCACCCTGTTCCTACAATTGCTTTTAGGAGCCAGAGCCCCGGTAACCCGCTAAGTAGTCCGCAGCTCCAATAAAATTACTTGCTTAGACTTTGTAAATTTTTTTTCAATTTTGTTTGGTA…	---NA---					-			0	-6.89672	11	0.99237	0	-6.89672	32	2.34519	605.471 up	237.057 up	none	2.554 up
SpodoFrugi_C28578	583	GCAAGTGATGGATTTGAAGTGTGCCCGTAGATTGTAGGATAAAAAAAGTTTGTGATAGGATATCGTCTGAGAAGGGCGAAACGAAAAAAAAATGGGAGCCAAACCCATAACTTAGAAAGAGGGCAGACACAAAAAAATCCTAAATGAAAAATTCTTAAAGTGGGTGACATTATAATTTTCAAGACGTTAACGTAAATTTAGTCAAGTGTACTTAAGTTATCGTCTTTATAAATGTGGATTTGGACGGTTTTTGAAACTGACTTTTGAGACAATTTAATTGTGGTATGTGTATAAAGTTACCAGTTTGCTTATCCTCACGGGGAATAAGATTGTGATATTCGAAAATTTGACCTTAAAGACCTTAACTGTTTGGACACGACTGTTTATGTCCTTATGTTT…	---NA---					-			0	-6.89672	53	2.86467	0	-6.89672	42	2.34132	603.849 up	867.903 up	none	1.437 down
SpodoFrugi_C29052	250	AAAATTTAGTCACATATATGTATGTATAATCGATTTTGAGCCAACAATACGGCGGCTTTGTTGTAAGTTTAATAAGTGTGTAGATATGTAGAAACCTGCGCAAACGATTCTCTGTACAATCAATATAAAGATTCAGTACAGTAGTCTACACGGCCGAAATTGATATTAAACCTCAATCTACATATAGGGTGACTGGTAATTAGTGACCGATAATTAAACACGTGATAGTACTCATGATTACAAACAACTT	---NA---					-			1	-1.85211	4	0.35831	0	-6.89672	18	2.3405	603.504 up	4.628 up	33.005 down	3.950 up
SpodoFrugi_C26345	306	CCAACCAACATAAACTATGCAGTTGTAAATTAATAGAAACATACAAGCTTACACGTGTGAACTATTCGAGAAAAACTCAACCAGTTTCAAGTGACACCAGGACTCATATTAATGAGCTTGAGACTAAAAATCTAGAATAGTTCACGATAGTAAGTTGTATATTTCATACGTTAGTTATTAGTCGTATTCGTCTGGTGTCTAGTGTGTGTAAACAAATCAACTCTAGAGTTTGTTTTGGTGTCTCTCTGTAGATATGTACAATGGTGGTCGTACGATGATGGTACCAATGAAATAGGGCTCTTAAAT	---NA---					-			0	-6.89672	11	1.52614	0	-6.89672	22	2.3384	602.627 up	343.190 up	none	1.755 up
SpodoFrugi_C18391	376	AAATGAATGAATGATGAATTTTATAAAAAGAGAAATGAGTTTGTGATATAGTGACGTCTGATAGGGGAGAATGAGTCGTTACTGTCCACGGTACGCCATTTGTTGAATGCATGTATTAGTCAAATGACAATAGGCGGCATACAAATGACAAGTGCTTGCATCTTGCTTTACGCGACGTCTTGCGTGAGCGATCTAGAACCGAACGCGAAACGGTGCGTAGCGAAGCTAAAACAACCAACTGTCAAAATATATTGGCGTGGCCTAGGTGACTAACCGCACATGGGATGCAGTGAGCAATCAATTGGCTTTGCACCGCTTCGCGTTCGCTTCCAGATCGCTCATGCAAGAAACAATGAAAACTGTCCACGCAGCGGCT	---NA---					-			0	-6.89672	27	2.5244	0	-6.89672	27	2.33665	601.898 up	685.551 up	none	1.138 down
SpodoFrugi_C27294	281	GTAACGTATATAACAGTGTATCCACTAAAAAATCCGCCAAAGAAGAACTTCCGTCAAATTGATATCAGCAGCAACACTGCTTTCGTTGCAGGTGATCACATGCCGTCAATAGAATTCATTCTAAACAACAAAGTTGAGAAGACTCCCTCTCGTGATATTCAATTGTTCGGTCAAGAAGCTGCTAGGATGACCCTCAATCACGAGAATGTGAGGAAACTTCTGGAAGATCCGAATGAACACTTCGATGTAATTCTGAGCGACCTATTAGAAACTGAATTGTA	udp-glucosyltransferase precursor	gi|363896088|gb|AEW43128.1|UDP-glycosyltransferase UGT40M1 [Helicoverpa armigera]	AEW43128	1.16e-29	77	F:transferase activity, transferring hexosyl groups; P:metabolic process	transferase activity, transferring hexosyl groups GO:0016758; metabolic process GO:0008152	EC:2.4.1.0	0	-6.89672	9	1.42399	0	-6.89672	19	2.33054	599.353 up	319.731 up	none	1.874 up
SpodoFrugi_C36129	266	GAACCGCCTCCGCCCAGCCCTGGTTTGAGTTTTGGAGGCTTCTCGTCAATGCGTCGCGGCTTCACGTCGCTAGTGACGTCGATAGATAGCGCCTTGACGCGCGACGACACGCGAAGTGACGCGGCGTCCACCGCCAGCTCCGATAGCGACCGCTACGTCGTCGTCGGATTGGCTGCCGAGTCGCCTGACGATGCTGATATGGCATTCAGGGAGTTTGAGCACGGCCGAGCAGCTTCATCAAGTGGTGTAGAGGTGGCGGCCGAGGT	uhrf1-binding protein 1-like	gi|357623577|gb|EHJ74669.1|hypothetical protein KGM_20460 [Danaus plexippus]	EHJ74669	2.05e-39	92	-			0	-6.89672	3	0.13239	0	-6.89672	19	2.329	598.714 up	130.609 up	none	4.584 up
SpodoFrugi_C21781	336	TAATCTTGCACTGTACTTATTCGTGTCACTAACTACCTCAACAGTTGTTTGTAGAACTAACAAGAGCTAGAAATGTTTTTGTAAGGATTTCCTTGTTGATTTAACATTGTCGTAAATACAGCTTATTTTTCCTTTGAAATTAACCCATAAGGAGATTAGATATTAGATAGCTCATTAATTGTCTTGCATGGAATTAATGTTGTCTTGTTATGTTGTTATAGCAAACTACACTCCTTTAGTATAGTTTTATTGTTTAAACTACGCACTTTTTATGGAAAGGTACCTATCGAATTTAAATCCCACCCTTTCCTGCTGTATTCCGTAGAAAAATATTTT	---NA---					-			0	-6.89672	8	0.93178	0	-6.89672	24	2.329	598.714 up	227.308 up	none	2.633 up
SpodoFrugi_C30391	491	TGCGGTTACGTTGGGCATCTTACATTTCAATGCAGAAACTTTATAAAGGTGGACCCAAATAAAGAGATTGTGCTGGATGTCAGCAGTACGAGCAGTGGCACCGATGACGAAGAAGAGATTGCTACTCCACTGCAGCGGCTCCAAAAAGCCGAACAGCGACAGAAGTTGCAGGAGAAGTTGCAAAAGGCTAAGAGGAAGAAGAATAGCAAAAGCAAAAAGAGGAAGATGTCTCGATCACCCAGCACCTCCTCAACTACTTGCTCCACTTCAACATCCAGTACATCTACGTCATCAACATCCAGCAGTGATTCAGACAAAGAAAGCCGTAAAAGGAAACACAAGAAGCAATCCAAGAGTTCTCACTCAAAGAGGGCCCCGGTCTAGGCAGCAAATGCTTCT…	protein srek1ip1-like	gi|357611465|gb|EHJ67501.1|hypothetical protein KGM_12991 [Danaus plexippus]	EHJ67501	2.82e-19	65	C:integral to membrane; F:nucleic acid binding; P:G-protein coupled receptor signaling pathway; F:zinc ion binding	integral to membrane GO:0016021, nucleic acid binding GO:0003676, G-protein coupled receptor protein signaling pathway GO:0007186, zinc ion binding GO:0008270	-	0	-6.89672	22	1.84395	0	-6.89672	35	2.32606	597.494 up	427.765 up	none	1.396 up
SpodoFrugi_C29775	379	GGGGATTATATAAGCCTATATTTATATGGATCCCTTGGAATGTGACGTAAGCCAGCGGGGCAGGTAAGCAAGGCTTAGAACTCTAAGAAGAAAGTGAAAAAACTACTATGTATTTGCAAAAACAACACACTACGTAGGGTCTAATTCTTAATACACGCAACACAATAGAATGTATTTAAAACACAAGAACTAAATTTATTTCCGAAGAATCTGCACTAACTAGTGTAAAAAGGCACAAACACATACACGTTCCAACCTGTAGTAATATTATCTATCAATGTTATTCGATTGATAATATTATCGGTTGGAACGTGTACGTATAACAATTATTAAGCTATTTTTTTAGTTCAAACTCCTGAACACCGAAATATACGCATGT	---NA---					-			0	-6.89672	10	1.07997	0	-6.89672	27	2.32519	597.134 up	251.898 up	none	2.370 up
SpodoFrugi_C8195	422	AAACGATTTTTTGAACTACATGGGAAACGTCATTCGTCTTTTATAATGCTTTCTACTACAAAGTTAAATTGGCAATAGTCAAACCTACAACCTTTGGGGCCGCGGTTGCATAGAGTGGGGATTCTAAGGATGGGATGGGCCGTAACAGGCCGGACGATGTGCCGTTGCGTCGTGGGGGCTCCGGAGCAGGTCTACAAAGAGAACTCGGTGCCCTCACGAGTGTAGTAAGGTAAAACTTGCTCACTCTCTAGTCTTCTAGGCGACTTTGAAGGTTACGTACCCCCACGCCCCCAAGGCATTGATTGAAAGAAAGAAGAAGTAAAGACAACGGTTCTCTCTTTCTTTTTTCTGATTGACTGACACAGCGCTATGAGAATTAAAAATTGGACTAGCAAATAC…	---NA---					-			0	-6.89672	25	2.24686	0	-6.89672	30	2.32215	595.876 up	565.577 up	none	1.053 up
SpodoFrugi_C19083	409	GGGAGATGCACTGATTTCTAACTGTTTCTAGTTACGATAATTAAAAATATTTATTTGACCATTGCAATGATGAATAATGAAAGATTAGATGACTGATAGTCTCTAAAATGTCTGTGATGTCAGTTGTAGATTCTCTCAATGTGTTATCTATTGTAGTTGTAGGTTACAAGTAAAGAGGAGGGGGAGTGAATATATTTATTGTGCAATTCTTTTTACTCTAAACCTGTGTAATTGTACTAAACTATTTCAATAATTGCCTGTTATAAAAATAATAGCTTGCTTTAGGTACATACAGAAAAAAGTAGCAAAGCTGCATTATTACCAAAAGTACTTAATTTTAGTGTAATTCATTGAATAATAATACTTAAAGTCTTGTCAGTTACTATTACTGCTATACTA…	---NA---					-			0	-6.89672	31	2.60234	0	-6.89672	29	2.31838	594.322 up	723.606 up	none	1.217 down
SpodoFrugi_C37448	804	CGGATCGACAGCTGGGTTGATAAGAAAAGTGAAATTTTGTCCAGAAGAAAAAGGTTCATCATATTTCCTGAAGGCAGCTCTTTACAATTGGTATTCTGCACTACCTACGCAATGATCTTCAGAATCGGGGACATCTTTCTGTACGGATCGACAGCTGCGTTGGCCTGGGAGTTACCCCAGGACCCATATTCACCCTTCAACCACAAAGCTGATCCGCTCCATCGAAGAGTTGACACCAAAGTAATATACTATACTAATGAAGATGGACGAATTATTGACAAGAAGCCATACCACAGAAAACCCATAGTGAATCCTGCTTTCGCAAAACGCAGCGTGGACCAACAGGGCAAAAAAGAGTTCGAGAAATCGAAAATAGACAGGAAACAGATGCATGCTTTG…	PREDICTED: uncharacterized protein LOC101745712	gi|512903551|ref|XP_004925647.1|PREDICTED: uncharacterized protein LOC101745712 [Bombyx mori]	XP_004925647	9.3e-108	71	-			1	-3.53738	2	-2.32695	0	-6.89672	57	2.31819	594.246 up	2.314 up	10.262 down	25.022 up
SpodoFrugi_C37639	508	GTAAATGTGGTGGCTGACTGAGAAGAGCTGAAAAATTGGGCTTAGTCTGCTGTATGGGCTGTATCCAGCATGTGGATGATAAGGGCTCATAATGATTATGATAACTTGATTAGGGGAAATGTTGAGATTTAAGCTATTGATGACGTAATGATGATAAAAATATTGCACCGTCTTTCCTCCTATGTATGTTTGATGATACTGAATTGTGAAAATAATGTAAATGATGAATTTTTGGATGATTGCTTTCTGATGACATGACAGCGGTGTCATTATGATAATGTGATGTCATATGATTTGTAAATGACATGACAATGTGAAACAATGATTGAGCGATCTTAAAGTTAGTTAAATGCAAGTGATATGAGAATGAGAGATGCGCAAAGATGTCAGATTTATATG…	---NA---					-			0	-6.89672	0	-6.89672	0	-6.89672	36	2.31759	594.000 up	none	none	594.000 up
SpodoFrugi_C2291	481	GTCGATTGATTTTCAACTTTATTACTAACATTTAAAATTGAAAGTGTATTGGACTGTTTAAGGAAGCTTGATGTGCAAGCATGACTGGCTATTTTTCAGTTGCCTTGACTAAACTAATGACAATACCAGGCGAACGAGTGAATATAAAAGTCAGTGGTCAATGTGGTTGACATGGTCTTCGACAAATATTTCGTTTCGAGCACTTCGAAATATATTCATCATATTTTCTTATTCTCATCACTCCTAGACCTTGTATCCTTAGTACGAGTTTGTTTTACGTTTAAAGAGATCGGAACGAAAGTGCGTCCGGTGCTCTGTACTCTGTACTAAACGTAAAACAAACTCATACTAAGCCCTCTGGAACAACAATTTGTACACATCTACTTTTCTATTCTCTCG…	---NA---					-			2	-1.79622	14	1.22156	0	-6.89672	34	2.31392	592.490 up	8.099 up	34.308 down	2.132 up
SpodoFrugi_C37590	453	CCTCGCTACACCGCAATCATCTGTAGTCCCCTCCACACACATGGTCTCTCGTGTCTTGATCGGCTGCTGTAGTTTGTCAGGGAAGTTGGCCTGATGGCGACAGACTTTGATGAGCTCCTTGGGTGCCGGCTTGTCATCCCAACGAGTTGCTTTCACCTTCAGTTTGTACGGTAGTCCAGGAGCTATAACTACTCGGTGTTTGGTCAGGAACTCCAAAGTTATCGGTTTATCTACTACTTGAGAGACTACTGTCGTGTTTTGCCAGATCCTAGTGCCTTCCTCCTGGAAAGAGAAGTCAGCAACCACGACATCGGGAGGATCAGTGCCATCCAGGCCCACTCTCTTAGCAGCTGCAGCATGTCGGTGGCAAGCCTTGGGAGCTCTCAGTTGGACCGCCGT…	alpha-2-macroglobulin-like protein 1	gi|512909815|ref|XP_004927013.1|PREDICTED: alpha-2-macroglobulin-like protein 1-like [Bombyx mori]	XP_004927013	2.85e-49	75	C:extracellular space; F:endopeptidase inhibitor activity; P:negative regulation of endopeptidase activity	extracellular space GO:0005615, endopeptidase inhibitor activity GO:0004866, negative regulation of endopeptidase activity GO:0010951	-	3	-1.12473	0	-6.89672	0	-6.89672	32	2.31299	592.105 up	54.644 down	54.644 down	592.105 up
SpodoFrugi_C5687	354	TATGAATACTTGAATAGTTACTTTAGTTTAGGTATAATTATTATCTATTAATATAGTTATTGTATATCATGTTACGTACTAATTTTCCATAAACATGTTTTGTTGTTATAATTTATTTTGTATGTACTCAAAATTATTAACTTAATTTTATTTCACAGTTTAATTTATTATTCGCTAGATGGCGTATTTCAATGAAAATGAAAATATATTTTTTTGTTGAAAATGATCAAATAAATTATTTTTATAAATTACTAGCTTTCCGCCCGCGGCTTCGCCCACGTGTAATTCGGTTATATACATATAGCGTTTTTTAATGATCTCGACAGGGCTTTTTCTTCCACAGGCTGAAATCTT	---NA---					-			1	-2.35393	3	-0.55854	0	-6.89672	25	2.31261	591.949 up	3.471 up	23.308 down	7.316 up
SpodoFrugi_C27394	255	GAAGAAGCAGCTAAAATGAGAGCGCGCCGACAAATTAGTTTCGATAATATTGACTTCCCGAAGAGATAAACTGCATGTAACAGCAAAAACTATTAACATTATGTACATATTATTATTAGTGACTAGTTTAAGTTTAAGTCGACTTCAGCAAGATTTAGTAGAACTTATTATTCTTATGACATCTCGATTGTAGAAAGATTTTTAGTAATTTGTGAATCAATCGCTGTAATAGTTAGCGATGTTTAGTCAATCTCA	---NA---					-			0	-6.89672	7	1.1371	0	-6.89672	18	2.31193	591.670 up	262.072 up	none	2.257 up
SpodoFrugi_C23980	649	CTAATAGTAAAATAACAATAATTAATCGTAATGATTCAATTAGACACTACAGTTTACTTGCCTAACTGTTCGAGATTTACTCGACTAATTTCAAGCTACGATGGGGGCTTATAATCATGACCAGCATGTGCGTTGTGTGTGCGACTATCGTTACGAAAGTAAGATGTAGTGTCTAATGAATTTACTCAAATTATATGTGCTTGGTATTAATTTACGTAATAAGAATATTTCATAAATAGGGTAGTACACAGGGTATGAAAATTAAAAATCTAATTAGTCCGTCAGTTAGATAATTAAAAAAATTTAGACACGTATTTTTTAATTTTATCATGTAAAGGTTACAATAATTAGATAAAAACTGAGTTAAATTTAGCAGTGGGAGGTCGTTACGCCACGTTA…	---NA---					-			0	-6.89672	7	0.07157	0	-6.89672	45	2.30907	590.500 up	125.217 up	none	4.715 up
SpodoFrugi_C21976	270	TTGGCTTAAAGCCGCTACATGTTTAAGAGAGATGGCGCGAGCGGCGACAATGGGAGACCAGAAATTCAAATAAATCGATAATTTGGCACTAAGTTTTAAGTTTTTGAATACTTATTACAGTTTTAAATGAAACTAGAATTATCAATTTACGTCCAAAACGACGTTTAACACCAGAAAACATTCTTTTTTTAGTAGATTTGAGGCGAAAAGGTGTACTATTTCTTTAAATATTCAGTCCCTTACTGTTTCCGCTCGCTCCAAATACTCTAG	---NA---					-			0	-6.89672	8	1.24728	0	-6.89672	19	2.30747	589.844 up	282.872 up	none	2.085 up
SpodoFrugi_C37661	584	CCGATCGATAACACCATCAAGATGTAACAGTGATATTAAAGTCAGTGTGTTCAAAACCAATCAAATTTATAACAGTACAAAAGTAGCAAATCTCCAAAATTAATTTGAAGTAATGAAATATGATTCTCATATCAAGCCGTTGAATTTTCGAAAAGCTAGACGTACGATGGAGTATCCAGACCACACAGAACGAACCAAACCAATACCAATACATCGGCAAACGAAAACAGTTTCAACGCGTCGCCATTACACGTCAAAAATAGAAGAAAAATTTGGAATTTCAAAAATGGAACAATAACCTCTAACTCGGCCATGGACGCCGTTCAGTCAAAAAGACAAAACCAACCAGTATTTACTCACGATCCGGTGGCCGACACTTCGCTGGTGGAATTCTTTTAC…	---NA---					-			0	-6.89672	8	0.13427	0	-6.89672	41	2.30408	588.462 up	130.780 up	none	4.499 up
SpodoFrugi_C23146	257	AAAAAAACTAAGCAGAACGCAAATAATTAAACTGGGAAAAGGAAAATTTTGTAAAAAAAATATTAAAAAGTCTCACAGTTAATAAGAAAATCCCAGTTCATGAAATAAAATCCTAATTACTTTTTAAGGGCTGATAAAAAATATGACAATATTTGGTCATCTTTCATGTTAGATATCAGGTACTCTCTTATGTAGCCCAAACTAAGAATAAGGAAAAAAGGCACACGGCATTTTTTGAACAAACTTAAACCTCAAGT	---NA---					-			0	-6.89672	4	0.43085	0	-6.89672	18	2.30065	587.066 up	160.627 up	none	3.654 up
SpodoFrugi_C35787	657	AATGCTTTAAATATAAATCAAGAATATTCTTTGATTACAATGAGTCACTACGTATTTTTTGCTTTCCTGGTCGCTGATATAAGTGCTCTTGTGGTTCGTGAGAATGTTGCCGTTAACGACCAACATGCAAGCAACTACCATATTATGAAACTTGATGTCAAAGCGAACGTCAACGAGATTGGAATTGATCCCATGTACCCATACATCAACGAGGAACCTTTTAAATGTACAGCTGAGGGAGTTACTGCGGCCAATTATTTATAAGTTAGTTACACAAGACACACACACACATACACACTCACNNNNNNNNNNNNNNNNNNNNNNNNNNNNNNNNNNNNNNNNNNNNNNNNNNNNNNNNNNNNNNNACACACACGCACACACGCACGCATATGCACACAC…	---NA---					-			0	-6.89672	2	-2.03565	0	-6.89672	46	2.30017	586.867 up	29.062 up	none	20.193 up
SpodoFrugi_C14150	482	ATATCCTCAGTGGTAAGGTCATCAGTGGCCATTTCAGCGGTACCAAATCTACGTGATATCGCTTGAACGCTGCAAGCTAAGAAAGCTGTTTTATAATGCAATTCTCTGACTCCTAAAGCCTTCAGCCCTTTGATGCCTTCCATCTGCCCATCATTCCCTTGTCTAGTTCTCGTAGTGAGTTCCGCTTTAGCTCCCGGTAGTGAGAGGGAGCCTACATCAGGAANNNNNNNNNNNNNNNNNNNNNNNNNNNNNNNNNNNNNNNNNNNNNNNNNNNNNNNNAGTTCAGCTTGTGTCTCTTGAATGCGGACTTTCTGGAAGTCAACAAATACCGACTTGTCTGCATCCAGCATAAAGCGGCGACGATTGGCACATACGGGGTTACGGCAGATCGCTGGGATT…	dna replication licensing factor mcm6	gi|357622852|gb|EHJ74225.1|DNA replication licensing factor Mcm6 [Danaus plexippus]	EHJ74225	1.6e-77	76	F:metal ion binding; P:cell division; F:DNA binding; F:ATP binding; P:DNA replication initiation; P:mitosis; F:helicase activity; C:nucleus	metal ion binding GO:0046872, cell division GO:0051301, DNA binding GO:0003677, ATP binding GO:0005524, DNA-dependent DNA replication initiation GO:0006270, mitosis GO:0007067, helicase activity GO:0004386, nucleus GO:0005634	-	0	-6.89672	26	2.11165	0	-6.89672	33	2.29852	586.200 up	514.980 up	none	1.138 up
SpodoFrugi_C32464	301	AGTGCGTTTGGTAGGGGATAAAATTGGTAGTAACATTTTGAAGCTGAAATGGATCAATGATGGTCTGTGATCAGAATAAGGCCTACACAATGAGGTTTTGATGATGAGACTTGGAAAGATAATGAGTAAGAGATGATTAGGGGATCCCCTTTTATTGGGACCGACTCATGAACTAATTTCTTACTCCAAATCGAAGGCAGGTTTTAAAGGCGTGTAATGTACTACATTTTTATCTTCAGCGAAAATAGATTTATTTTATTTTTATACTAGATAATGGATATAAGAGTTGTATAGTGACGAA	---NA---					-			1	-2.11995	13	1.79092	0	-6.89672	21	2.29505	584.790 up	15.041 up	27.412 down	1.418 up
SpodoFrugi_C1846	598	CTGAGTACATCAGCGAAGTACTGGTCCTTGTCGAAGATGTCAACCAACACAAGCGCTGGCCGTGTCAGTAGAAGTACTGCGTCACGCGAACATAGTTACCGGTGGCGCTGGAGTCGTCAACAGCTTGCTGCATATCGTACTGAAGTATCGCAAACATGGAGAGAAACCGACGAAGCTGGAGCTCTTCCAGTTCGCGTCTGCAACGTTATTCTTCTGTCACGCTGTGGTGTCTAACCGAACTGCTCAGAGTATCATCGAAGATGCCCAGGCTAAAACTATCAACGAATACCGAGCCACGCTCAGGAGCAATAGGCACAGGAAAATGTTCGACAAAATCAGCGCTGAATCTAGAAGAATACAAGGCGCCGTACAAGGCAACACTGAAGTCATAAAAGGCAT…	isoform e	gi|357604506|gb|EHJ64215.1|hypothetical protein KGM_08574 [Danaus plexippus]	EHJ64215	6.04e-47	92	P:long-term memory; C:lipid particle; P:olfactory learning; P:protein secretion; C:cytosol	long-term memory GO:0007616, lipid particle GO:0005811, olfactory learning GO:0008355, protein secretion GO:0009306, cytosol GO:0005829	-	1	-3.09364	25	1.89804	0	-6.89672	36	2.29063	583.000 up	31.815 up	13.958 down	1.312 up
SpodoFrugi_C26992	294	CCCATTCCAGGAACCACAGCTGCTCTTTCTGCATCTTTGTTTTTATTTTTTTTCTGAGGTGTCTGTACTTTTTCTTTTGGTCTGTTTTCACCTATTACTAAGTCCTTCTTCTGCAGAGTGTCTGCTGAGAGTTCCACTATTTTAACATTAACATCCTCGTCTTCATATTCTTCCTGCAGAAGTTGCTCTATATCAGGAATAGGTCGGCTTGACACTACCAGCTTTTTGTATGATTCTTTATTCTCTTGTTTAATCCGTTTCTTTTCTTGTTTTAACAGTTGTTTCAATTCCTCC	nucleolar protein 12-like	gi|357610922|gb|EHJ67215.1|hypothetical protein KGM_13802 [Danaus plexippus]	EHJ67215	4.99e-38	88	-			0	-6.89672	11	1.73544	0	-6.89672	19	2.28446	580.512 up	396.770 up	none	1.463 up
SpodoFrugi_C28111	429	GTAAAACAAACTCGCAATAGCCACTCAGAGCAAATTATGTTAGTAAGAGATGGGGCCGAATCAATTTCATTTTATTTTCCCCACCTGTTGTAGTGTATCACTGCGAGGTAAACAAAGAATAAAAGATTAAAAAAAATATATATTTGGCACTCAATGTTTAAGCCAAACAGGCCACCGCTAGCTTAGTTTAGCTCGCTTAGTAGAGCCAGTGCCACAAATATCAGCTCAGCTTTGCGTTAAACACATTTTAGCTGGCCGTGGATGTTCGGCTTAACAGTCAAATTAACATGAATCGATCAACGATCTAGGTGACAACAGTATTCTACAAAGATGTGAGGAATTATGAATAATCTTACTTCAATAGGAGTGTTGGAAACATATTTATCTTACATTTTTAGA…	---NA---					-			0	-6.89672	14	1.51816	0	-6.89672	25	2.27849	578.117 up	341.296 up	none	1.693 up
SpodoFrugi_C34198	349	TTCCTGGTCTATTTGAAATAAATGATTTTGACTTTGGATTGACTGCGTCCACTGTTCGGCAGCGTTCGGATTCCCGACACGAGTATTGGAGCAATCGGATTACCGATTTCACTGTCACTCGGATTTTTGGCATCGGCATTCCGTGTCACGTCATCAGTACGCATCGCATNNNNNNNNNNNNNNNNNNNNNNNNNNNNGACAAACTAAAATCCGTTGCGTGCATCGCGTCCGATATGTACGATGCAGGCCTGTGGACAGGTACCTTAGGCGTACCTTTTAATATCCATTTTCGAAACTATAAAAAAAAAATTGTGACCTAATTGTCAAAAAATAAAACATAACCTATTTT	---NA---					-			0	-6.89672	7	0.68437	0	-6.89672	24	2.27423	576.412 up	191.485 up	none	3.010 up
SpodoFrugi_C26909	422	ATACAAGATTTTCTCACACAAAATATTGAGTATTTACTTTCTAATACTGTTATTAATGTAAACAGAATGAAACACGTATGACACAGATTCAATGACGTGGCTGCGACCATTCAAGTGTCCCACATCATAATGGATTTATATTTCTCTAACCTAGCCCTCAGTACATTGCGTCATACTATGACTTCATCAGTTACTAAGTAAGCTAAGCTCTACTTGGAACTAACTGACGTGATTTTGTAGTAAAATTATTTTTAAGTATAAGAAAACTCCAATTGCATTGCATGAAATTGCCAAAATATAATATTACTTATTCTATGTGGTGTAACAATTTGTACAAGATTTTTATCGCCTGCAACATAAGGGAATGTATGTTTATGATTTACTACTTCTTGCCTCTTT…	---NA---					-			0	-6.89672	13	1.30344	0	-6.89672	29	2.27324	576.014 up	294.100 up	none	1.958 up
SpodoFrugi_C23598	606	TTCAGCCTCAGCGTCATTGAGGAGCCTCCTGAAACACCCGAACCTTTGGGGCAATTTATTACGAGACGCCTCAAAGATTACATGAAGGAGAAATACCCAGCTTTGCTAGCGGACCAAGATTTCGTGGACAACCTATTAGAATTCCTGGACTTAGTAATTGATAATTATGAATCGTCAAACAGTTGGAACGAAGTGTCTACAGAATCTAAGTATACAGAACTTGGCGGGTATCAACACATGAGTTGGCATCGACACGGGTATAAAACCCTGTTTGAAATTTTATTGAACACGTACAACAACGGCCCTGGTTATCCGAACCTGGACATTAAGTTGAAGAAGGAAGTGACCCAGATATCCTGGCCTCAGGATCCGACACAGGATGTGGTGGTAACCTGCAAG…	amine oxidase	gi|512889701|ref|XP_004922349.1|PREDICTED: spermine oxidase-like [Bombyx mori]	XP_004922349	1.1e-72	75	F:oxidoreductase activity; F:nucleic acid binding; C:intracellular; F:zinc ion binding; F:nucleotide binding; P:oxidation-reduction process	oxidoreductase activity GO:0016491, nucleic acid binding GO:0003676, intracellular GO:0005622, zinc ion binding GO:0008270, nucleotide binding GO:0000166, oxidation-reduction process GO:0055114	-	0	-6.89672	47	2.6719	0	-6.89672	38	2.26729	573.643 up	759.351 up	none	1.323 down
SpodoFrugi_C7091	424	GGTACTACTATATTTATTATAGTTGAAATACGTCGAGTTCCTGTGGACTAATAGATGTTAGTCTTCTCTAGGAATTGATTGTGTTTGAAAACGTTAGTGAGTCTATTGGAGTAAAGGTCATTAACCCTGTTTTTTAAATTCAGGCCTACATTGTCACAACAGCTATTTATTTACACTTTGGGTATCCAACCTCCCATTAATTACAGAAGTAAATGCTAACCTATATTTATACAAATCTCTATGCATTACTGAAAAGTAAATGTGACTATAAATATTTGTCTTATTTATTATTCAAGGATGTTATGAGAATATGTAATAATCTTACTGCCGCACTCAGAGACATTTAATAATTAATTAAACCATTATTAGTGACGATTTTGTTAAAAAAAAATTGCTATG…	---NA---					-			0	-6.89672	22	2.05561	0	-6.89672	29	2.26641	573.297 up	495.360 up	none	1.157 up
SpodoFrugi_C12406	617	CCAGTTGCCCAGCCACCGCGCTAACCGTGCAGTCAAAATGTAAGAGATTGATAGGTATTGAATTATTTTTTTTATTAACTTTATAAATAACTTTTTTCTTATCTTTAATTTTCTGTAAACTTGGAATAAAATGCTATAGTTCATAATATTTATTTATTTATAACTAACTATTGACTGCGGATGTGTTTGCGTGAAAGTTTTTTATATGTATGTATTTACAAATTATTTAAAGGTACATAAATTTAATTTATAACATCTTAGTATACCACACTTGTGGTTCGACTTTTGTGTGCGAGAACTTAGTGGCAACTGACATAACAAAGTGAATAATTATACGGTTTAACGAATTTATATGTCTTAGTCTTTATATAATAGTTTGCGCTCAGCTGCATTTTATAA…	---NA---					-			1	-3.15545	0	-6.89672	0	-6.89672	42	2.25955	570.573 up	13.373 down	13.373 down	570.573 up
SpodoFrugi_C1071	250	CAATAATTGCAACACTAACGATCATCACTTTATTTTAGGGGTTACAATATTACGCCCGGTATTATCTATATAGAATTCAATTACAGTGAATGTACCGAATACACATGAAATCATAGTTAAGCCATCCTTAGAAATATCAATAACTAAACGTGTAGTCAAATGCCTTAGTTAAAGAATTTAAACATTTGAAATCACGGCCTCGTCTAGTAATTTAGAGATTTGACTTAAAAAACCTTGTAACCCATTTGCA	---NA---					-			0	-6.89672	38	3.60624	0	-6.89672	17	2.25803	569.976 up	1451.135 up	none	2.545 down
SpodoFrugi_C32838	266	AGAGTGACATAGGCTACTTTTTGTCTTTTTCTAACACCACCATTTCCCTAAAATAGGGCGTGGAAGTTACTTTTAGTCGCACACCTTAAAAATGTGAAGCCGCGAGCGAAAGCTAGTTAATTATTACAATACTCTCAATCATCATCTTTCCATAATAAATGTGACCAGTTTTCTTATTGATGAAAAACAAATAAAGAACTAAGATCTAACGGTCCAAATTCGACTCGCATTTTATAAACCTATTTGCATTCTATCCATAGACATTA	---NA---					-			0	-6.89672	9	1.43874	0	-6.89672	18	2.251	567.203 up	323.016 up	none	1.755 up
SpodoFrugi_C15102	341	GGGAGCGTTCAAGTATTACGTAATGCAAATTAGGGGGAGGGGGTTTTGTAAAACGTTATGATGCGTTATTTGGGCTGGTTCTTTTCTTCTAACACGTTACGTAACATACAAATTTGAGTTAAGTGTTACGTAATGTTCAGAGAGGGACGGAGGGGTTGTAAAAATCCTCAAAAATTGCGTTACGTATTACTTGGACGTACCCAAATCTATTAAAACCATTGAATACTTTGTTAAATTAAAGTAAATGTTAAAATTCGGAATTTATAAAAGATATCAGATGTATGTCGTAGTAATGTGGTTTCGTATTTTTTTACGACCGATGTTAATCCGAAGTATTTGGA	---NA---					-			0	-6.89672	13	1.61091	0	-6.89672	23	2.24629	565.354 up	363.959 up	none	1.553 up
SpodoFrugi_C26107	423	GAACTTTTGGCGGGTTTAACTAACATACTATTTTTTTTTATCTTAATTTAGGTACTATTAATACTTAGGTAAGGTCGGGGCGGGAGCAGTGGGTGCTGCCAATAAGGAATCGTCAGGCGACGCGAAGTTTCCATCTCTGATGGATGTGGAATTCCTGATCGATGCTCTACGTCTCTCCTTGATCGATTGAGCTAGGAAGAACGTGCAGAAAATTCCGGTACTTTGTAATATAGAGGCTGCTAGAGCCGTCATGGCCACCATCAGTACCTGCTGCCTAGCATAATCGTGCAGCGGTTTCCCGCAACCTCTTTGGTACAGCATTGAGCAGTCTGCCGCGTACGGTTTGTGGAGGGAGTCCAGTGGACCCTGGCCGCAGCAGGAGAAGGGCACGTGGCCTTT…	tetraspanin isoform b	gi|357614691|gb|EHJ69216.1|hypothetical protein KGM_02327 [Danaus plexippus]	EHJ69216	2.26e-59	86	F:kinase activity; C:integral to membrane	kinase activity GO:0016301, integral to membrane GO:0016021	-	0	-6.89672	19	1.91174	0	-6.89672	28	2.24252	563.880 up	448.344 up	none	1.257 up
SpodoFrugi_C37258	357	TTCACTCTTCGTGAAATCAGAGTGAGTTTATTATCCAACTATGTTAAGGTTTTATCACAGAAAAATTACCATAACTTCTTGTTTACGTTAAGGAATCTCAGAACTTGCTAAGCATTGAAATGGGGGTTGAAGTTCTACTGGATACTGCCTTGATCAACCTTGTTTTGTTAATCTAGACTTTGCCTATTAGGAATATTATACTACTTCAACCTAATTAATAACAAAATGTGTTGATCTTTAAATCATATAATTTATTTATTTATATCAACTCTTAGTACTCACATTACTGATGCATTTCACAATATAAACTTATGTAGGTCCTGTATTGTAGTTTAACGGTCTTACTAATAAACATTT	---NA---					-			3	-0.78114	21	2.23664	0	-6.89672	24	2.24154	563.495 up	8.099 up	69.338 down	1.003 up
SpodoFrugi_C17854	476	GTCCGAGTTGACTACTTACTCAATAAATCGGTGGTTATTGTGTAGGTATTAGGTACCTACTATAAAATATTGTAGGTATTGTTGGACATATTTATTTGGCGCAGGAACACGAAAGTGGCGAATAGTACCTATCTACGAAACTACGGCAGGTGGCAGAACGTAGCCATTTTTCGTATTGTGGACTCCCGCGCAGAAACATCGTGAATTCACTTCTGTGGTAGTAGTATAGTGAATATGACTGTGTAGTCGATTTTACTTATGATTTCATATTGAAACCAATGTCAGACTGCTATGCGACATCTCAATTTGAGGAACAAATTTCCTATCAATTTTATCAACTATGGCTACAGGAAATGCCCTGCACCCACAGCCCCACAGCCACACACACTGATGTAAGGT…	---NA---					-			0	-6.89672	13	1.12972	0	-6.89672	32	2.24154	563.495 up	260.735 up	none	2.161 up
SpodoFrugi_C15215	372	CGAACCTCTCTATAATTCGAGTCAACTGTATCTTAATACGTTACAAAATTGCTATTTTTAACAACTAACAGCCAGATTTGGCTACTAGAAACCTTTTTTATGTAATAGAGGATAAACGAGCATCCGAATCACCTGATGGTAAGCGATCAGCGCCGCCNNNNNNNNNNNNNNNNNNNNNNNNNNNNNNNNNNNNNNNNNNNNNNNNNNNNNNNNNNNNNNNNNNNNNNNNNNNNNNNNNNNNNNNNNNNNNTTATTGGATTGAAATTGCATTGAAATTAAGATTGGTTTCAAGAGTAAACACTGAGATTCATCAAAGAACGCTGCTGCCCTGTTTCTGCCACAAATATAGTCCATTAGTCGGGTATACGACAC	---NA---					-			0	-6.89672	6	0.3699	0	-6.89672	25	2.24105	563.306 up	153.982 up	none	3.658 up
SpodoFrugi_C30097	506	CTTATAATTGAGAGTGTTTTTTTGCGCCGGTAGAGGCGCTGGTGTGGATTAAAGTCTTTGAGAGGTTTTTTCAATAACTTATTTATTTTGTAGATTTGGTTATGAAAGATAAAGTTTTGACACATTTTCATTAAATCTTTCTCAATATTATATCTCTTGTAATCAAATCTACAGATAAATAGGTTAGCTATACTCGCTTTTACCAATCTCCCCTAAATTTTAAGCAAACCCTAAGCTAAGATAGGTGACACTTAAAGACATTTTGATTTTTCACCAACTTGCAAGCGACACCTTGTTAGGTGTCACTCTTAAGGGTATGGAGTTAACTTGGGTGCTCAGATCACGCTAAGTAACTGTTAGCTAAGAGTTAGTTTAGGGATGGTTAGTAAAAATTGTCAT…	---NA---					-			1	-2.86932	9	0.51103	0	-6.89672	34	2.24082	563.217 up	10.413 up	16.306 down	3.316 up
SpodoFrugi_C33103	648	ATTTTCGCTGTGATAACTGTACAACAGGTCTGTGATAAAGAAGAGATTGTACCAAATAGTGACGACGACAAAAGTGTACCAAAGAGCGAGGAAAAAAGCGAAAATGAAGAAAAGGAAAAAGACACAGAAAAGGCGAATAATCAGAATGAATCTGATGAGAAAACTCAAGAGGATAAATGTGAAGAGAACGTCAGCGATAAAACCAGTGAGAGTTCCGAAATGGAAGACGCCGTCGAGAATTGCGACCCATGCAGCGAAAGTACTATATTCAACGTATTCAAACGCCTTAGAGACAAAATGACTTACACTGAAAACTTATAAAATGGATACCGTACCTTTCCCTATACATTGCGGAAATTTTAAAAGTTGTGTAGACATACCGTGAGTACTATAAAATCT…	hypothetical protein KGM_04824	gi|357613934|gb|EHJ68794.1|hypothetical protein KGM_04824 [Danaus plexippus]	EHJ68794	0.00199196	52	F:hydrolase activity, acting on ester bonds; P:GPI anchor metabolic process; C:intrinsic to endoplasmic reticulum membrane; P:intracellular protein transport			0	-6.89672	36	2.1937	0	-6.89672	42	2.23797	562.105 up	545.118 up	none	1.031 up
SpodoFrugi_C21929	257	ATATTATTCTACAACTTAGAGTGTTTTTCCACTAGAGATGTGCTATGCTACGTTGCTCTGGATATGTTTCGTTTCCACCAATCATATTCTTTGGTACACATAGCTTAGCACTGGTGGGCTAGCTATGTTTTTATGGATGGCTTCCCTACTATCGATACATCACATACTCGAGCTTCGCCTCTTACTCGCACAGCTACATAGTGGAAACGGTCATATAGTTTCATAGCTTAACTGTTACATCGCCATTCGTAGCATAG	---NA---					-			0	-6.89672	11	1.77791	0	-6.89672	17	2.23759	561.954 up	408.624 up	none	1.375 up
SpodoFrugi_C4098	329	GTGGCCTTCACAACACCATCCATCAGAGCCCTGGTGCCACCAGCGAACTTCTCAAATTCGAACACTCCAGCAGGTCCGTTCCATACAATAACTTTAGCTCTCGCTATGGGTTCGGCGAAAAGTGCCTGAGATTTGGGGCCAACGTCGAGACCAAGCCAACCGTCGGGGATACCGCTTGCGATGTCAGCAGCACCAACCTGTGCATTCTCATCAAACTTATCACCGGTGACGAAGTCAACAGGTAGATGAACTTTCACATTGTTCTTGGCAGCCTTTTCCAAAAGCTTTCCAACAATCTTCGCGCCTTCCGCGTCGTACAAGGAGTTACC	phosphoglycerate kinase	gi|357610086|gb|EHJ66818.1|putative phosphoglycerate kinase [Danaus plexippus]	EHJ66818	1.84e-63	97	P:glycolysis; P:phosphorylation; F:phosphoglycerate kinase activity; P:gluconeogenesis; P:carbon utilization	glycolysis GO:0006096, phosphorylation GO:0016310, phosphoglycerate kinase activity GO:0004618, gluconeogenesis GO:0006094, carbon utilization GO:0015976	EC:2.7.2.3	0	-6.89672	120	4.882	0	-6.89672	22	2.23384	560.498 up	3513.568 up	none	6.268 down
SpodoFrugi_C17967	464	TTTTTGTTAATTTGGTATTCCTTCACAACACTTCTTTGACTTTAATAAGAACAAACAACAGCACATCAAATTACCCGATTGAAATTGATACGTTGGAAAAATATATGTGACAAAATAAAACTGACCACGTGTCACGAACGTACAATAGCTACATAAAAATAGAATGTGCGCACTAAAAACTTTAAGTTTCCTTTGTAATATTTGATGACATACATATTCATTAAATGAAAATAAAGAAGCTACTAAATCATTTTACAGATGTCTCAGGAAGTCTTACGACTACAGTAAGACAGGGGTTGGTCCTAAGGCGCTACGGCCTGGGGCGTAGGCCAGTCGTAGACCCTAGGCGTTTTTGAAGAATTGAACCATTCGTGTCAATTTGATGTGCTGTGCATTTGT…	---NA---					-			0	-6.89672	39	2.75152	0	-6.89672	31	2.23257	560.004 up	802.437 up	none	1.432 down
SpodoFrugi_C12585	543	AGATTTTACATAGAAATAAATACATTTTGTAACAAATTACATAATATACTACATACTGATTTAAGGTTTTTATTTCATACTGTAGAACCTGTGACAAAATAACTCAAATAGATATTTATATTTTACTATCTGTATCTACAACTTTACTTTGTAAAAAAGGTCCACAATGAAAGCAAACATTATCCTTTTCCATTATACCACAAATTAAATGCCAAAGAAAAGTATTTCAATGAAAGAAATATAATGGAATGTCACTAAACTTCAATTTTCAATTCAAAGTAGACCTTATTTGACTATAGAAGAGGTTCAAATTTAATTATACACAAAATACTACANNNNNNNNNNNNNNNNNNATAAATAAATACAATTTACTTCAAATATTACTTTTCAATTTACATT…	---NA---					-			4	-0.97113	54	3.0029	0	-6.89672	36	2.23183	559.718 up	15.714 up	60.782 down	1.706 down
SpodoFrugi_C17407	606	ATAAAAAAAAAAAAAAAAAAAAAAAAAAAAAAATTTTTTTTTTTTTTTTCAAAAAAAAAAAAAAAAAAACCCCGCCACTGGCGACGTGTATAATCTTACATAGTCGGTGACCCTGGTTTCCTGCACCGTGCTCTGTGTATTTCTTTTTTAATATTTGTGAGCTATTTTGAATTGAACAGGATATAAAATAGGAAATTAACATAGAAAGGACACTAATATTAAAATAGAAAATAGAGGACATAGATTCGTCTCCTTCGTCGTTGTTGCGGAGTGAACTAATAGTAGAGGGCGTGCATTAAGGTAGCTACTCGAAATCGCAACGTAATTCGATAAACAGTGTAAAAGATATTCTTTGTTTTTAAACTACCCTGTCTCATAGACATATAGGTCACCAATAGC…	facilitated trehalose transporter tret1-2 homolog	gi|512912491|ref|XP_004927669.1|PREDICTED: facilitated trehalose transporter Tret1-2 homolog [Bombyx mori]	XP_004927669	4.97e-07	73	-			0	-6.89672	84	3.47324	0	-6.89672	40	2.23141	559.552 up	1323.338 up	none	2.364 down
SpodoFrugi_C8485	285	AAGAGGTTTATACCCTCCAATGCTCAGGATTTTCTGGCTCTAAACCAACCTTGTGATAATTATCTTAAATCAAAGCAAATAAATTAATATCATAATATTGTGATTTTAATTTCTGCTCGTCTTGTAATAAGGTTGAGAATCTATTGCAGTTTTTAAAGATTACTGTAAAATGAATACTGTACTTAAAGATTACTATTTATTGTTCCATTCCAGAGCTTTTTCACTATACATACTTCAACAATGTGTTTACTGAACTGTATTGCCAGATTACATTTAAAATGTTAC	---NA---					-			0	-6.89672	112	4.97664	0	-6.89672	19	2.22946	558.799 up	3751.781 up	none	6.713 down
SpodoFrugi_C20300	323	AATAGGATTTTTTCAAGTGTTTTTCCTCCAACATCACAGTGCTTTATAACTAATAACAAATCACAGAACTTTTTACCATAGACGTTTCCCTAAACTATGCTTGCAAAGTATCCGAAAACGCAGTGCTACTCATAAATGCTAATTAGTGATAAAAACAAGTTTGAGAAGTGCATACCGTTATTGAACAGTTACAGAAATAAAAACTAGCTATATTAGTGATATGATTGTCATCAATTGTTATGGACATGCATATTCAATTGTCTGAAGTGCTATCGTAAGATTTCCGATAGTTATTCAGTTATATGTTACATATTAAATTCATA	---NA---					-			0	-6.89672	31	3.16256	0	-6.89672	20	2.22631	557.578 up	1066.955 up	none	1.913 down
SpodoFrugi_C29057	400	AGTAGCACCCAGGCGGCCTGCGCCCTGCCTCCGCGGGCTGCGGCGTGCAGCGCCGTGCCTCCGGTCGCGTCTATCGCTTCTACTAGGGCTGGGTAGCGCTTGAGCAGTGCAGCGAGCCCCTCATCGTCCCCCTTGGCAGCTAGTTCGTGGACAGCATTGGGGTCCACCGGGGCTGCGTCCTCCTGCTCCTCGCCCGTCTCATTCGGGTCTTCGTTCTCCAGGGGCTGTTCTGATGATAACAATATGTCTTCCCGCTCAGCCTCAGGCGGCACGGAGTCAGCCCGACTCAGCTCCAGCAACGCCCTCAGCACACGTCGGTCGCGCGGCCACCGCGTCGTGGTCTCCCCGGCTATCAGCTCCGGCATTATTGCCTCCAGCGGCGTCGGGTCTACTGACACCG	hypothetical protein KGM_18183	gi|357619373|gb|EHJ71976.1|hypothetical protein KGM_18183 [Danaus plexippus]	EHJ71976	1.08e-26	77	-			0	-6.89672	4	-0.31976	0	-6.89672	26	2.22423	556.774 up	95.469 up	none	5.831 up
SpodoFrugi_C26833	395	TACTTAAGGGTTTCAGATGAAGCAGAGAATGTTTTAATTTCCTTCGAGCTGTCTTTGAACGTTTTGAACTCCATCGTTTTCGGTGGGCTTCGTTCGTGAGGAGAGTTTTTAGTTTTCTCTGAAGATAGTGTCGCTCGAACATGTGGCTTTATCGGAGTTACTTCTATTTCTTCAAACTCTGGCATGTAAGCATTTTCTTTGCGTTTCTTAACATCTTCTTCAATCATTTGAGTCTGCCGACGTCTATCCATTTCTTGCTGCTTCCTTGATTTCATATGATCGTCTACGATTATACAGTCATATGGATCAGTACTTGAAGCAACAGAATTTACATCGGAACTGCTATCGTTATCATACTTCTGTAAAATTTCTCTTCGTTTAACTGTTTTCATCAC	insulin receptor tyrosine kinase substrate	gi|512932129|ref|XP_004932469.1|PREDICTED: uncharacterized protein LOC101737413 [Bombyx mori]	XP_004932469	1.4e-68	93	F:kinase activity; P:phosphorylation; P:filopodium assembly; P:signal transduction; F:SH3 domain binding; F:cytoskeletal adaptor activity	kinase activity GO:0016301, phosphorylation GO:0016310, filopodium assembly GO:0046847, signal transduction GO:0007165, SH3 domain binding GO:0017124, cytoskeletal adaptor activity GO:0008093	-	1	-2.51203	0	-6.89672	0	-6.89672	22	2.22391	556.654 up	20.889 down	20.889 down	556.654 up
SpodoFrugi_C37836	256	TAACGTGGGCGTGTGGTGCGAATATTCGATTCGAAATTTTACGAAGCAACTTTGCTTTGCGTCTGTTTTGAATTATTAACTGTTACCAGTACACATTATCTTGAATTATTAAGAAATGTGTGCGCTGTAGAGAAATCACTTGAATGTTCATAATTTAAAAAAAGGGCATCAGCAAGTGCTTATTGCCACTACGATAAGAAATGGTTGCATACACATAGCCCACGGAAACATATTCTAGATATGTGTTTACTCAGGT	---NA---					-			0	-6.89672	6	0.90906	0	-6.89672	17	2.22382	556.617 up	223.756 up	none	2.487 up
SpodoFrugi_C34139	588	CATCATCCAGCATTATTTAAAGTTTGTTGCATACAGTAATTTATTTATTAATATTTTTTTATGCGATAAGAATTTATGTTTCGTACCATAACTATATCAATTAAAGCAACTTAACTTATACAGCTTCCAATAGTAATGTGGTATCTGTCGGTGGATCCCGTTACTAAAAGTTAGGAATTTTGTTCATTAATTCCTTGAATAAAATATTAGGTAAAATTCTACCTCCAGCAGCCAAATCATGCCTGAACCGGAGCTGCAGCCTGCCGACCGGGTAACCGGGGCTCCGGCTTGAAAAGCNNTAAGAGTCTGACACTTCCTCTTGCCTCACCCAAGGCCATTAGACGGTGAGAAGCCATTGGACGAAGTTCCCCCCTTAAAAATCTTTCAAATTATCAACAG…	---NA---					-			0	-6.89672	35	2.25371	0	-6.89672	39	2.22208	555.948 up	568.270 up	none	1.022 down
SpodoFrugi_C23036	323	CTGAAGAGTGTGGAGGCTGTCGGCTCTTACGCTGAGAACCAGAAGATTTCTGCTGTGCGGAAGGTGTACCAGAGAGCAGTGATCACTCCCATAATAGGCATTGAGACGCTATGGAAGGATTACATCGCGTTTGAACAGAGCATCAACACTATTATTGCTGAAAGAATGGCGATGGAGCGTTCCCGGGAATACATGAACGCGAGGCGAGTGGCCAAGGAGTTGGAGACAGTCACCAGAGGTCTGAACAGGAACATGCCGGCCACACCGCCGACTGCCGACAGGGAGGAGATGAAACAGGTAGAACTATGGAAAAAATACATAAC	protein suppressor of forked-like	gi|357628759|gb|EHJ77962.1|putative Protein suppressor of forked [Danaus plexippus]	EHJ77962	2.03e-63	99	F:nucleic acid binding; P:mRNA processing; C:nucleus; F:zinc ion binding	nucleic acid binding GO:0003676, mRNA processing GO:0006397, nucleus GO:0005634, zinc ion binding GO:0008270	-	0	-6.89672	24	2.57367	0	-6.89672	21	2.22099	555.527 up	709.370 up	none	1.276 down
SpodoFrugi_C37633	273	TTATTATCCTGATTGAGTGTAATTGTATTGAAGTTCAAAAGCACTAAGTTTTATAAACATCATTATCCAAAGCGTAAGTCATTAATAATAGTACCCATTCTATAAGTTTCACCATTATAAGATGATGCTAGGACTCGTTGTAATATTATTTTTGTGTATTTTCCGTTATTGCAAAGTGATTGTGCGTAGACAAAGGTTATTACTTTCGATATGAAAAATATACTGGTCTTATAAAAATAAATTCCAAGACCATAAAAATATAGTATGAAACAG	---NA---					-			0	-6.89672	10	1.55327	0	-6.89672	18	2.21352	552.659 up	349.704 up	none	1.580 up
SpodoFrugi_C37841	548	GTTATTTTCTTGAAAGAGTACCGCAGTAACTACATTCTAAAGCAATTAACTTAACCATCAAAACACGAACATTATTACAAACTACAGCACTCATTCATTCCTGTAGTTAAAACCTAATAAATCTGATTAAATCAGCGCCCGTTGCGTTTAAATCTCAACAATTTCAAAGAGTCGAAATTTGTCCTGACAAAATTTACTGCGACAGTGTACGCGCGGCGCGGGCGCATGATTCGTCGAGATCAAAGCTTAGACGCACCGTCATGTGTTCCCGACAACATGTAGGTCGCCGTAGCCCCTCGGGAGCACTTACAAAAAGTCAGCTTGTATGTTTTGTAAATAATATCTTATTGGCCTCTTGGTTTCTTTTGCGTGCGCGGACGCCGGCACCGACATTTTTGT…	---NA---					-			0	-6.89672	14	1.03342	0	-6.89672	36	2.20825	550.642 up	243.900 up	none	2.257 up
SpodoFrugi_C18553	1418	CCTTAAATACTTAAGAGATATGGATTGAACAAAATATATGCATTGCTTATTGCGATTACATAAAAAATCACATTCAGGAATAAAGATTATAATTTAAAAGTTTAATTTTAATCTGAGAGTACTAGTATCTTTCTTTTTATGGAGGGTAAGCGATCAGCACCTCCTATGGACATCAACAGCAACACTATAGGAGCTACAGGTAGGTTACCGGCATCCTAAAAAGGAATACACTCTTTTCTTAGTTTAGGTGACTCCTACTACACCAATAGGGTCGTGATGAGGATGTGTGATGACAAATATACAGGGTTAGAGGTTAAGCCGACCAACCCTTTAAGAAATAGTGGTTTCCATTATTCTTGACCGATTTGACCAAGGAACCCCAAACATAACCAACCACTC…	protein acn9 mitochondrial-like isoform x1	gi|512933573|ref|XP_004932824.1|PREDICTED: protein ACN9 homolog, mitochondrial-like isoform X1 [Bombyx mori]	XP_004932824	8.95e-60	87	P:protein phosphorylation; F:ATP binding; F:protein serine/threonine kinase activity; C:mitochondrion; P:serine family amino acid metabolic process	protein phosphorylation GO:0006468, ATP binding GO:0005524, protein serine/threonine kinase activity GO:0004674, mitochondrion GO:0005739, serine family amino acid metabolic process GO:0009069	EC:2.7.11.0	0	-6.89672	78	2.21062	0	-6.89672	91	2.20484	549.341 up	551.548 up	none	1.004 down
SpodoFrugi_C32851	397	AATTAATCTATTGACGGCTGCATTTTTTGGTCGCCAAATACAGCTAATGTAACATAAGGTCTATTTGGTCAAAAGAGCTTGAGTTGGGGCAATACTAACTTGCGTGTAGCGTACTACTAAAGTGTGAGTGAGATATTTTTATCAGTAGGTACGTTACCCTTAATAGGAGTTTGCTTTACGTTTAACGAAATCGAAAAAAATACTTCAGCCAAACGCACGTTTGTCGTGGCCCAACTATAGTATCATAAATTATTGGACATTCGCTGCTATAATATTTGAACCAACAGACCTACATTAGCGCCATTTGAAGCAAAAAACGGCAGCCCCCTTTGTACACAAATGGAATTTCTTCTAATGTATCACGTTCTACTGTTTTAAAATAACCTACAAGCTATAA	---NA---					-			0	-6.89672	9	0.86103	0	-6.89672	26	2.2038	548.947 up	216.429 up	none	2.536 up
SpodoFrugi_C37791	275	TCTAAAAGTATCAGCCACGGCTTCCTATCCTTAAAGCATACTAGGCAAGTGCCTAGGGCGCCAGGTTGCAGAGGGGCGCTGTGAGACGCGCGCGCCGAATTGCCCATAGAGAGACGGCAGTCAAAAACAAATTAAAGGCACATATGAGTTGCTTTCCTAGGGCGGTCTCTAGGTTTAATCCGCTTCAAGAGATGTATGATGTAACTGTGTTTTTTTTGAGGAGGCAATATCATCCAAAGACTTCTCTCGCCAGGGCGTGGCGAGAGGGAGTGTCA	---NA---					-			0	-6.89672	6	0.80577	0	-6.89672	18	2.20299	548.640 up	208.296 up	none	2.633 up
SpodoFrugi_C37731	384	AGATAGTACGGTTACACGATAAAATTGTGGGTCACCATTTTGAGATGAAAGTTACTGCAGTTTGCATTTTTAAACGCATTAATTTAATTGCAGTTTTCTAAATAGTTGCAACTTCATTTCAGTGATACATGTTTTATTTTAATAGAGAAAGCAAATGAATAAAATGTAACGGAAAACGGAAAGAAGTANNGTTGAAATTTTTGTAAAATCTAGAAATTACGAAATTAACTCTAATTTATATACGGATAAGATTTTTTTGCCTTACTTTCAATTTAAAGTATTTATTGATAAAGCAGTGAAATGAAAGTTTTAACGGGAAATGTGAGATTTGTTCAAAAGCGTGTTTCTTTTTACCCGCAGCGTGTGTTTTTCCCTACAAGACAG	---NA---					-			0	-6.89672	1	-2.26086	0	-6.89672	25	2.19525	545.703 up	24.861 up	none	21.949 up
SpodoFrugi_C37692	631	GAGACTAAAGTAATGAGTTGGGTGTTTTATTTAATATTAAAGGTAAGTACTTAGAAACTGCATGTTTATATCTTCAACTGCATTTCTCTTACTTTCTCACTCCTTTTACTGACTCCAAGGGATGACAAAACGATAGAAATACAGAAAAGTGCTATTATGGTGAGGACAGATTCGATTCAAAAACAATCTTAAACGGAGAATGTTGCTATGCAAATCGATGACATCGGTCGACTTGATTGGTTATTTGATCGATTGCCATCGGTCGACGTTGTTCGGACGGGCAGCAGGTAACAATGTATTTTATCTTTTATCATTACCAACAACCTATGAGCGGGCACTGCTGACCAAAGGCGTCTTCTCATACAAAGAAGATTTAAGCATTAAATGGATTTCAAACTT…	---NA---					-			0	-6.89672	46	2.54616	0	-6.89672	41	2.19241	544.630 up	695.973 up	none	1.277 down
SpodoFrugi_C26907	1247	AAGGCTTGGATGAAGCGCCACCTCCCACCCAACGGGTCCGTGACCCTCTCTGACGTCACGTCTATGTACACAGCCATTTGTATCATGGGCCCGTTTACAAGGAACCTGCTTTCTGAACTCACTGATACCGACCTATCGCCCTCAAACTTCCCATTCTTCACCTTTAAAGAGATTGATGTTGGTCTGGCCAATGGCATCAGAGCTATGAACCTGACACATACCGGGGAGCTGGGATATGTCCTGTATATTCCTAATGAGTTCGCTCTCCACGTGTACAATCGCCTGATGACTGTCGGCGAGAAGTACGCGATCTCTCACGTCGGGTACTACGCGAGCCGGGCGCTGCGCGTCGAGAAGTTCTTCGCGTTCTGGGGACAGGACCTGGACACTATGACCACA…	pyruvate dehydrogenase phosphatase regulatory mitochondrial-like	gi|512933525|ref|XP_004932812.1|PREDICTED: pyruvate dehydrogenase phosphatase regulatory subunit, mitochondrial-like isoform X2 [Bombyx mori]	XP_004932812	0	96	C:cytoplasm; P:glycine catabolic process; F:oxidoreductase activity; F:aminomethyltransferase activity; P:oxidation-reduction process; P:L-serine metabolic process; P:threonine metabolic process	cytoplasm GO:0005737, glycine catabolic process GO:0006546, oxidoreductase activity GO:0016491, aminomethyltransferase activity GO:0004047, oxidation-reduction process GO:0055114, L-serine metabolic process GO:0006563, threonine metabolic process GO:0006566	EC:2.1.2.10	0	-6.89672	46	1.59444	0	-6.89672	81	2.19196	544.460 up	359.828 up	none	1.513 up
SpodoFrugi_C36828	362	GTGTCGTTCTCGTCCGCGATGTGTGGCAGCACTGTGGATGTCGGCCACGCGGGCAGTGATGAAGTGGCGTTCTCGAACTCCGGATCTTCACTAACAGATTCCATAGTAGCGTCAGGAGGCAGTAGATCGGTGCCAGGACATGTGAGGCAGGTCGGCGAGTCAGGCCAGCTGGCCGGGTCCGTGGGGACCTTCACTCGGTACAGGTGGCGCTCACCCGCCTTCTCTGGAGCTGTGCCTATCACGTATAAGTATCTTCTCCGTTCATCCCACCCCATGAGCTGTGTGATTTCATAACTCCCTAATGTCAGTGTTGTTCTAGAATCCTGTGTGAGCCTGACAGCATGTCTCCACCAGCCGCCCGC	venom dipeptidyl peptidase 4-like	gi|357619809|gb|EHJ72238.1|hypothetical protein KGM_18948 [Danaus plexippus]	EHJ72238	2.01e-47	83	C:membrane; P:proteolysis; F:dipeptidyl-peptidase activity; F:serine-type peptidase activity	membrane GO:0016020, proteolysis GO:0006508, dipeptidyl-peptidase activity GO:0008239, serine-type peptidase activity GO:0008236	-	1	-1.67553	3	-0.11679	0	-6.89672	16	2.19079	544.017 up	2.945 up	37.302 down	4.950 up
SpodoFrugi_C32153	370	CAGCACACCACCGTCATCGAGTGGCCGCGGCGGCAGCAGAGCGGGGTCGGCACAAGGCGCGGAGCTGATACATTTCCGCTCGCGCAGTTACGGGTCCAGTAGCGAGCCGAGCGAGAAGAAAGACAAAATTCCCGTACCCAAGATCGTACCGCAGTTCACAAGCCAGCAACAAGAGGCGATTACGTCAGGTGAGAAGGTGACCGAGCTGTACCGACGGCTGCGGGGGATGCTCCTCAACGTGGAGCTGGGTCTGGCGCTGGTGTACGTCACCATGAGCACTGCCTCCGCGGTAGATTGCCACACCCTCAGAGACGCCATGGAACGACACGCCTCAGCCGCACACAGAGTATTGGCTATATGTCTCGGCCGC	hypothetical protein KGM_10889	gi|357614836|gb|EHJ69309.1|hypothetical protein KGM_10889 [Danaus plexippus]	EHJ69309	1.53e-16	67	-			0	-6.89672	3	-0.62232	0	-6.89672	24	2.18994	543.697 up	77.407 up	none	7.023 up
SpodoFrugi_C24136	389	ATTAGTACAAACACGTAGAAAAATCCGCTGTACGATAACATTTTGAATATGACGTAGCCGATAGAGATCCACACGACGCAGGCGTGAGTTCCGAGGCGGCGCAGGGAGAGTCGTGCAGGCAGTTGTTGACTGACAATGTTCTGATGATTTGTGACATCCTTCACGTATGTTTGGATCGTGCACGGTGATTGTAGCACTTCCCGGGCCATAAACCCACATAAATCGGTTCGATCCCACAGAACTGCGAACTGCGCTCCATACATTTCATTTATTCTAGAAGCTATTTGGTACAACATTCTCACTAAGATTGTGCTCTCGTAAGTTGTTATTGGCATGAGGTCCGGATCACCCATATAGTGCACCTTGGTCGGTTTACTGCGCAACTTATT	sphingomyelin phosphodiesterase 4-like	gi|357610729|gb|EHJ67120.1|hypothetical protein KGM_22525 [Danaus plexippus]	EHJ67120	7.85e-56	85	F:sphingomyelin phosphodiesterase D activity; P:glycosphingolipid metabolic process	sphingomyelin phosphodiesterase D activity GO:0050290, glycosphingolipid metabolic process GO:0006687	EC:3.1.4.41	0	-6.89672	21	2.11279	0	-6.89672	24	2.18984	543.661 up	515.387 up	none	1.054 up
SpodoFrugi_C36570	324	CTCACGATGTTTTCCTTCACCATCAGCGGCAGTCTTAATTTGGTTGCTAATGGCAATGGATGAGAAATCAACCTCTGGATGAATCAATTCGAATCTCGTCCGTACCAAAATTTTATTTGAACACAGTGTAGTGACAGTGTATCTAGTTTCCCTACAGTGCATTAATGCAATGTTGTGAGGCCGAAGGCGAAGGAAAATAAAACGTAAATCAATAGACAATAAAGTCCAATTTTCTTTATCTACGTTAAGCTACACTCGTACTTTATAAAATACCACTCAATGCAAAATTCACTTATTGAACGAAAGTTGGCCCGATAGTATGAA	---NA---					-			2	-1.22618	2	-1.01575	0	-6.89672	21	2.18882	543.277 up	1.157 up	50.933 down	9.218 up
SpodoFrugi_C4382	398	GGCACTGGTAGTGGGTCAACATCGTCTGCTATATCAGCTACTGCGTCGCGCCATAGAGGATTATCAGCCTCAAAGTCTGGGTATTCTTCATTATCTGGTTCAGGTGCTCCTAAAGGTAGAACTTTGTGTTCTTCTAGACTTTTGTCTTCTACTTTTTCTTCTTCAGCTGGTAGCTCTTGATTGTCTTCAACTTGTTCCTTTGACCTGTTGTCTTCGATCTGATAATCTGGTATGGCGTTAGAGTCTGCTGCTGGATCAGCACCATCGTCAGCTGCTGGTAGCGGTTTTGTGTCTGGGTCCTGTTGTACATCGTCTGTTTCCACTGACTTACTAACATCTACTTGTTTTAGGTCGGTGTTTTCATCACTGGTATCGACATATGAATCGTATAAAGCGTC	---NA---					-			1	-2.52295	271	5.77451	1	-2.48273	546	6.59688	541.048 up	314.618 up	1.028 up	1.768 up
SpodoFrugi_C13313	388	TATCAAGAGGGCTTGTTAGCTTGTATGCCGCAAGTAACTACTAACGTTATTCGCCATGTCTTTTGTCTTTCTGATTGTGTGACGTCACAGTTTACAATTCCTTTTGTATACGAGTCGTATCATAAGCGTATCGTTACGTCTTAAGACCATTGTAGTCACAATATACCTACTATATCCTGTACATACGATTCATTGCAATTCTCTTCATGAGCAGATATATGTGTTCGTTTTATATTCGTCTAATGGGCGTATTTCAATACGCTTACAATACGACGTCGTGAGCGAATGGATTATGACAAAGTAAAATAAAATATCACCCTCTAGCTGTCCCACTATTGACAAAGGTCTCTTCTCACACGGAGAAAATGAGCATGACTAAGTTTGAATG	---NA---					-			0	-6.89672	27	2.47907	0	-6.89672	25	2.1803	540.077 up	664.349 up	none	1.230 down
SpodoFrugi_C27964	264	ATCGGTTTGTAGAAAGCAGGTTTTTTAACCATCTTACAATGTATTGTAGTTTTGCACCCTTAGCACGAGTTTACTTTACGTTGAACGAAAACCAAACGAAACCGCGTTCGGAGCTCCGATTGGCCGGTGCGAATGAATCAACCAATCGGAGCCCCGAACGCAGTCTCGTTTCATTTTCAGTTAAAGCAAACTCGTACTAAGGGTACTGCTAACAATAAATGCTCACATTCGCTTCTACAAGCCGATTAGTAACGACAATGTTAA	---NA---					-			1	-0.29829	8	1.2797	0	-6.89672	17	2.17942	539.750 up	2.985 up	96.900 down	1.865 up
SpodoFrugi_C20705	466	CGTCAATCACGCTGAAACTACAGAACGGATTTTGATGAAATTTGGTACACAGACCGCGTATGATCTGACTTGGATAAATTTTATCCCACGGGAACGCGGGCCAAGCCACTGACAAAAGGTAGTACGAGTATAAAGGAATTGTTGTGAGAACTTAGTATTTTAAATGGCCACCGATCATCACATTTTAGTCCTCCAGGAGGTAGGTAGAAGAGTGATAATGTAATAACCACTTTTTACCAATAAGAGTCACTATTCAGTATCACATAGAAATTAAATTGAAAGACAGTTTGAAGAAGATTATCATTACGGGATAAGTAGAAGAGAAAAGAGGTCACCTCTTCTTTTACGCGAAGGTCGGACCAAATTTAAAACCTTACGTACCTTCCAATGAACATCGAT…	---NA---					-			0	-6.89672	15	1.3668	0	-6.89672	30	2.17906	539.613 up	307.305 up	none	1.755 up
SpodoFrugi_C22973	529	TTATGCTTTCTGTACCTTATTTCATTTGTAAAAATCAAATCTCATACTTTTTATTATATAAAGCTAGAGAGTTTGTTTGAATGTGCTAATTTCTGAAACTAATGGTACAATTTGAAAAACATTTTTTTTTGCCTTGGTTAGTCCATTTATCATGGAAGGTTGTAAAAGGCTAGTTAACATCACGCTGCGGCTCCCAGAGAGGGTGAAACCGCGCAACAGTACCTAGTTAATAAATGATAAACAAATTCAAACTAGGTACCTATAGTACCTATGCAGTGAGTTGCACATCTTATCACATTCAACCTGCAATAGGTTGGTATGACAGACTTATTAATTCACATACTGAGAACACAGTACTAAAGTGGCTTATTATCACGTAGTATGCCAGGAGTGCAGATC…	---NA---					-			0	-6.89672	50	2.92083	0	-6.89672	34	2.17669	538.729 up	902.357 up	none	1.674 down
SpodoFrugi_C28958	281	TCCCGTCTCGGCAACTCTCTACTGTTGCGAGTGACGGAGAGAGAGAACAGAATGTTGTTCTCTGTGGACAAACCGCTGGAAGCTACCGTCGATCTCACCGTGTCGGAAAATGCGGAGCACCAAGCCCAACAACAAGCGCAACAAGCCCAAAGCGCCCAACAAGCACAGCAGTCGAAGGAAGACCCGGCCGCCAAGAAGCGTCGCTTGGACACGATAAGCGACTGTGTGGCCACCAATGTGATAGAAATCAGCGATAAAGATGAACTCGAAGTGTACGAGTC	cleavage and polyadenylation specificity factor subunit 1-like	gi|512898327|ref|XP_004924372.1|PREDICTED: LOW QUALITY PROTEIN: cleavage and polyadenylation specificity factor subunit 1-like [Bombyx mori]	XP_004924372	6.4e-31	79	F:nucleic acid binding; C:nucleus	nucleic acid binding GO:0003676, nucleus GO:0005634	-	0	-6.89672	6	1.03236	0	-6.89672	14	2.17668	538.723 up	243.719 up	none	2.210 up
SpodoFrugi_C35994	358	AAAATAAATATCATTTATCATAAGGTCGCTTTCCGCTGTTACTATGTATGCTTAAATCTTTAAAATCGCGCAACGGATTTTGATGCGATTTTCTTCTATAGATAAAGAGTGATTTAAGGGGAAGGTTTATATGTATAACACTTTGATTTTATCGCGTGAGTACCAGTGGCCAAAAGCTAGTCTATACTAGCTAAAGAGTTTGTTTATTTGTTAGAACGCGTTAATCTCCGAAACTACTGGTTCAAATTTGAAGATAATTTTCTTAGTAAAATTTTTTATACCTATCCTGCCGGTACATTATAACGTTTTTCAGCTTTTCAGCAATCAGTTTTTAATTTTTTTTTTTTCATATACATGT	---NA---					-			9	0.79978	2	-1.15972	0	-6.89672	23	2.1761	538.508 up	3.889 down	207.433 down	10.096 up
SpodoFrugi_C26056	327	AAAAAAATAATGTCATAAGTATTTAAAATAACTGAGGATTTACATAATTAATAGAAGAATTAAAAAAAAAATTACGAGCCTAATTAATTAAAAAAAAATAAAAACGCTATATAGGGCAAGACTGAATTAAGTATGTGGCAACAATATAGAAAGACTGTTTATTCTCCAGTACGATAACTAAACCTTAATTTAAATTACCTTCCTTTAGTATAAAAAGCAAATCACACAGAAACAGAAATCATACTAATCCTTGCAAATTTATTTTAATGTGACTGTAATTGCCACTGTCCTTTATTTTACCCAGAATATGACTTTGTCACCAAAGTA	---NA---					-			0	-6.89672	6	0.55591	0	-6.89672	21	2.17553	538.293 up	175.173 up	none	3.072 up
SpodoFrugi_C34967	327	AACATGTTTTCCCCCAAATGAGAAATTTCGTGGAATCTTCCCCCCAATTTGTAGGCTATACTGTGTATGCTGTCCTATAGGACGGATAGCTAGGGGAGTATACCCTAAGTCTAGTTTGAATAAGAGAAACCCTTTTTTTTTNNNNNNNNNNNNNNNNNNNNNNNNNNNNNNNNNNNNNTTTTTTTTTGTGTGCGGAGTAGTGTAATGATGCGGAGGCATAAAAATACCTAATTAATAATATTTCGGAAACAAATGAAAATTTTGTATCCAATCTTACTAGTTCCAGAGATGTCACAAATATTCCCATTTTCCCCATTTGGGAGATGA	---NA---					-			0	-6.89672	33	3.01535	0	-6.89672	21	2.17553	538.293 up	963.452 up	none	1.789 down
SpodoFrugi_C12566	483	TAATAAGACTTCAGAAAAATAAACAGTTCTATAAACAAACATTTTAATTTTATAGTAATTTCAAACAATAATGTGTTCTATTTTTTAGGCATACGAATGGTTTTACATTCAAATATTTTAATAGCAAAACCGAAAATTTGGTGCTGCTCAAATAAATGTATTTTTCCGTAAGCTATAAGAGTCATAATTGGTTGACAGAACTGAAAATACGCAAAGGCGCGTAATTTTTTTTTTAACTGGGCAATGGCGTGTATCTTTCCCTCATAAACAGATGTATCACATTGTATCCCTTAAAATTAAGTGAATAAGGTTTAAATTAAAATAACAAAGAAATTCATTTCACAGAGGCAATGATAAGACTCAGTTCCAGAAATGGTTTAAAATAATCGCATATGTAAA…	---NA---					-			0	-6.89672	14	1.29937	0	-6.89672	31	2.17467	537.975 up	293.272 up	none	1.834 up
SpodoFrugi_C36695	343	GTTTTAATATCGTATGAACACGGGAACTATTCGACTATTTAGGTCTAGTCGGGCTTTTGAATCTTGAATCTTGATATCTAAGAATTTCAAAAGTTACCGATTTTCTAATAAAGTATTCCTAAATACACACAAAAATTAATAGAGATAACTTTGTAAATGGGCAAAATGTAGCTTCTTTTATCACCTTCGGAGATGCCATGGCTGACTTATTGGTATAATCATACAACAACCAATCAATTGGTTCGTAGTAAAAGATCTAGACAATTTTTAGTAGGTACTTATTAGCAAATTATATAGGGATATAAGGGCAAATTTGTCATGGATGTCATTTGAAGACATTACT	---NA---					-			0	-6.89672	0	-6.89672	0	-6.89672	22	2.17372	537.620 up	none	none	537.620 up
SpodoFrugi_C37663	250	AATGAACTTTTATCACATTTCATTAGGCACTCATTTATAGTCTGCTAGCATCTACTAGCGGGATAGAAAAAAAGTCTAAACTACGTTTGTCGCACGGTTCATACAACATGTACTTATAATGTAAAAGACTAAATCCGTGCCCCGTCCGAGCCACGGCAAAGGAAATCTCTAATTAGAATCATCTCTAACTATATTTATAAAGCTGTGTTTATAAAGCCGGTCCAGTGTGTGATAAAGCCTGCTTTCTATC	---NA---					-			0	-6.89672	9	1.52824	0	-6.89672	16	2.17057	536.447 up	343.689 up	none	1.560 up
SpodoFrugi_C31462	500	TATTTGAAATAAATGATTTTGACTTTGACTTTGACTTTGACTTAGATTTATATAAGAAGTATCGTGGGACATAGTAAATTAACTAAAAGAGGTTTACTTACGTCAACGTGAGTCATTTTTAGTAGTAAGTTAGGAGCACACTTTGACATGGTCGATTTATATAAAACGTCATTATTTTTTAAATTCTTGGGCTACACACCTTACCTTGGGCCATACAGCTTACACATCTTCAGTTAACACATTTCACAGGCCACAATTCAAAATAATTTAAGTATCAAAAGTCAAAATTGTTTATTATTTGTTACCGAATACTGAAAAGCTACTTAATTTTAAGTCACACATTGTACTTAATAATTGCGCTATCTCAGTCATTATATGTATAAGACCCAATATAGGTAT…	---NA---					-			0	-6.89672	30	2.26521	0	-6.89672	32	2.17057	536.447 up	572.816 up	none	1.067 down
SpodoFrugi_C30635	250	ATGACAATAATTGTTTGTCAAATTAATTATATAATTACTTTGCGTAGTAATTATGTCCATACGTAATTATAATTCTATTGATATATTAATAAGGATGGCTGTTTGTCTACCCCGTAAGAGAAATTCGGATTTATTGAGAAATATCAAATGACTGCCTCGCTCGGGTTCGATTCTCGGGCACAATATTACTGGGCTTTTTTCGGTTTTTCGAAAACATCTCAGTAGTGGCACGGAGTCTGGAATTGTGTCC	---NA---					-			0	-6.89672	0	-6.89672	0	-6.89672	16	2.17057	536.447 up	none	none	536.447 up
SpodoFrugi_C14108	576	ACTACAGAGCCATGTTAGACCAGTTGTCCTACGACTCGCCCACGCCGAACCCGTGGGGCACCGTCAAGATCATTGACTTTGCGCACGCCTTCTTCAATAGCGAAGAAGAAAAGCAAATTGATGAGAATTTCAGAGAAGGCATTGACAACTTTGTTGAAATATTCGAATGTTTTCTAAGAGAAACTGATGATCAGGTTCTATGATAAAGGCTACTGTCCATACAGCTAACTATTGCAGAAGTGTAATTATAAAGTTTTCCGGGTACGACTTGTCCACACACTGGATTTTGTGAACCGATTTTGTGTTCATTAATGAATATTTCCTAACTTACTACCTATCCAATTTTCAAAACACCTATTACTTGTGTCATAAAGTCCTGGTGCTTCAGACCAAAAATTA…	inositol polyphosphate multikinase	gi|512896606|ref|XP_004923951.1|PREDICTED: inositol polyphosphate multikinase-like [Bombyx mori]	XP_004923951	4.41e-25	89	F:inositol-1,4,5-trisphosphate 3-kinase activity; P:phosphorylation	inositol trisphosphate 3-kinase activity GO:0008440, phosphorylation GO:0016310	EC:2.7.1.127	0	-6.89672	25	1.79803	0	-6.89672	36	2.16994	536.214 up	414.363 up	none	1.294 up
SpodoFrugi_C21264	548	ATTATGTGAGACATGTATTATTTACCATCTTGGTAACTTAATATCTTCATGTGTATAGCATTTACATTATTATAAATTTTACATGCCTTTGTAAGTAGATAATTGAACATTTATACATTAGGTACCTTTTCAGGTATTCTATAAGTAAGTATAACTTGAAAATTAATTTGTTGTAGGTAGGTAAATATATAGGTACTTAGTTAAGTAAGTGAAGTAAGTAGACAATCAGAAGGTAGTTTTCAACTATAAAATTCTTAATTTTTGTCCCCACAGGACATTCGTTTAAGGTACTTAAAGGCAGTATGATATCTAATTTGTGTGAAATATAAACCTCATTAGGTAGCTTGACCACACATTTCGATTGTGCTTTCAACACACACCAACACTAGGTCATTTCGA…	---NA---					-			0	-6.89672	19	1.47399	0	-6.89672	35	2.16761	535.346 up	331.007 up	none	1.617 up
SpodoFrugi_C15253	557	CCCTTGTTGATGGAGATCTTCGACTTGAAGCACCACGCCGCATGAGGCAAGGGGTGACGTAGCGTAAGTATTTATTCTACTCGTAGAACGCGGGCTCGTAAACAATTCAGTTTTCATGTCATTTATTTTTTATGTCATTGTTATTATTTTATGTATGAGGGATGTTTTAAGGTAGATTTTTTTGATTTTTCTTACGTTTTTTGTTTTTTTGCGATGTGCAGTTTTATTATATTAAATAACTTTGTTATTTGCCTTTTTATTAATATTGTTCCACATTAAAATTATGGCCTGTGTTGTCAGTTTTGAACCAAAGGCTTGATGTTTTACACTAAATGTATGCAGAAAGCGTAAGATAATTTAAACTAAGCTACGTTAAAGCATCCCTCAATAATAAACCAT…	---NA---					-			0	-6.89672	20	1.52449	0	-6.89672	35	2.16614	534.804 up	342.798 up	none	1.560 up
SpodoFrugi_C37489	408	GTCGAAAGAATGAATATTGTATAAAAGGTTGATATGCGATTGACATGGATTTTGTCAATTCTAAGCCATTCTTCGGCACGAATCGGTCGGAACGACCGAGTTTTACCTCGGCCCTAATAGAAAATAGATGTGTAACAACGCTTGCGTTGTATTTTGTTCTCCACAATGTCCAACAATCCTCAAATTTCTAACCCCTCTCAAAAGACCGGCAACGCACTTATAACACGTCTGGTGTTTCGGATGCGTATAGGCGGCGGCGATTGCTTACCATCAAGTACATAGTCTGCTGGTTTACCGGCTTATGGCATAAAAAAATATTAATGTTATCTTTTCTATTTTATATGTCAGCAGTGAGAAGTAGGGAGAAAGATACGCACGTGCTTTTATCGGTACTACGAT…	odorant receptor partial	gi|379070080|gb|AFC91751.1|putative odorant receptor OR43, partial [Cydia pomonella]	AFC91751	0.00170265	62	-			0	-6.89672	7	0.45903	0	-6.89672	26	2.16437	534.147 up	163.795 up	none	3.261 up
SpodoFrugi_C27365	402	CTCAAAAGACTAGCAAAACTAACGTCTTGTGGTTACCTGAGCGATAACTGCTGTTTAAATAACAAACCGTTTAAAAATGGTGTTTAAACTTCCTGTGCTGCGCGTAGGCACGTTACTAGTCTTGTATAGGTAATGTTCTTTTTTTGAAGTAGTACGTAAAGTTGTGTAAAGCAGATTTATAATACCAACTTTAAAAAAGATAGAGGTTCTCAGTTCGACCTGTACGTATTTACTTGTTGGTCCGCGATTATCTCGCGATAGGCTGAACCGATTTCGATACGGTCAGTAAAATCACGACTCACGAATGTCTGGATTTAATCACCAAACAATTTTGAACCGTATATCTAAAGCCTAAGGTTGAAAATTGCAACTTTCGAAATGAAATTAAATGCAAACCAA…	---NA---					-			0	-6.89672	9	0.84297	0	-6.89672	24	2.16159	533.118 up	213.737 up	none	2.494 up
SpodoFrugi_C16021	299	CCTTTGGAAAAGAAAGGAACTTCAGAGAAAAATGTTGAAATTACTAAAGATATATTTGATTACGCAGTTGAGAATGGTTATGAGAGTAAGATTAGGGAGATGACAGCATACAATGATCACAGGCTAGGCAGTAAGGGTGTCTTCTACAATGACTTGCTTCGATGCTATGCCCATATACCAGAGAAAGACACATTTGGTATAAGAGTCAATACATTGTCATCGTTTTATCTGTCTAATAACAAGATATTATCAAAGTGGGAGGAGCTGACTGGTACACCTTTAACAGAAAGATTCCACCC	eif2b-gamma protein	gi|357610187|gb|EHJ66861.1|eIF2B-gamma protein [Danaus plexippus]	EHJ66861	9.27e-50	92	F:nucleotidyltransferase activity; F:translation initiation factor activity; C:ribosome; P:regulation of translational initiation	nucleotidyltransferase activity GO:0016779, translation initiation factor activity GO:0003743, ribosome GO:0005840, regulation of translational initiation GO:0006446	EC:2.7.7.0	0	-6.89672	15	2.00699	0	-6.89672	19	2.16028	532.635 up	478.943 up	none	1.112 up
SpodoFrugi_C37804	316	TTGAATAGTAAAATTGAATGTCGACATTTCTGAGAAATGTGTGCTATGGCACAAGAGGCACTAGTGGAAACTAACGTCTTTTTCCCAACAGAGAACTTGTTGGTAGCAAACTACTGAAAAGTCTATTATTTGACAGTAAAAGTGGAAATATACACGTTATTTCGGCACACACCAGAAACATATTAATTTCATACTATTATGGTTAGACGCATACAAGTATGTGTCGTTTCCAAAAATGCTTGCGGACATAGCATCATGATACGATACGTAAATATATTTCCACCTTTACTGTAATTGGACTTCAAATACTTTATTT	---NA---					-			0	-6.89672	2	-0.97968	0	-6.89672	20	2.1545	530.506 up	60.423 up	none	8.779 up
SpodoFrugi_C37640	917	GCGTTATTTACACTGAGTAAACTGGCTGGTTGGTTCATTCTATTAAATATAAATTGATATTTAAATGTAACTATTGTAATAGATGACACATGCCTAGAGAGAAGAGTACTATTGCAGTAATAGTTAGTACGAGACAGAGGTATCGCCCTGCGATAGGGTAGTGGAATAATTTCGCGTGTAGCCGTAGAGTAGAGGCGTACATGAGTACTGAGGTGATGTCCTCCTGGGAAGTGTCCTGGTGAAGGAACGGACGGACGCACAGCTCGTGTCCCACAGACTGAGTCCGTCTGCATTCTTTCGACAAACGTGCGGCTTGAACAAACGGCACAATAACTGCTGAAATCCATATGAGCTCGTTTAGAATGCTGATGCCGACCAAGGGTTCTGTCTCAGTATCCA…	nucleolar protein 10-like	gi|512912217|ref|XP_004927600.1|PREDICTED: uncharacterized protein LOC101736891, partial [Bombyx mori]	XP_004927600	6.82e-171	94	C:nucleus	nucleus GO:0005634	-	0	-6.89672	40	1.80525	0	-6.89672	58	2.15356	530.159 up	416.442 up	none	1.273 up
SpodoFrugi_C19087	269	GTTGACAAGATGGATTTGACGAAGAGAGCATTCTATGTGTTCGGACGACTGAATAATTGTGATGTGATGATGGCACACCCAACCATATCCAGATACCACTGTGTCCTCCAATACAAGGCGTTTGCAGAGGAGGGCGAGCCTCCCTGTGGCTGGTACCTCTACGACCTGGGCAGTACTCACGGCACCTTCCTCAACAAAGATAGGCTGAAGGTCAGCCACTACACCAGGGTGAGAGTCGGACACCAGATCAAGTTTGGCAACAGTACTCG	smad nuclear interacting protein	gi|512905564|ref|XP_004925976.1|PREDICTED: kanadaptin-like [Bombyx mori]	XP_004925976	3.16e-47	92	C:intracellular; F:double-stranded RNA binding	intracellular GO:0005622, double-stranded RNA binding GO:0003725	-	0	-6.89672	7	1.05999	0	-6.89672	17	2.15235	529.717 up	248.433 up	none	2.132 up
SpodoFrugi_C37585	301	ATTTTGACTTGACTTTGACTTTGAACTAGCGGCTAAATGAGTGAGCTATATAGCGCTATAGTAATTAGTTGGTCTGCCAGAGTGAATCTGCGCCACCAGATTGAATGCTCAACCAAACGGACTCTATAGCTTTAGACAATTTGGTGTTAGCGATGACCATTCGGGCCACCGTGTCACATTGAAATAGCCCTTAAATTCTTGTTAGAAAGGTACATCAATCCAGATTTTGGTTCAGTTTTTAACGCTGGCCATAAGATAGACCGTATATCCGTTGATCAGCGCTTGACCTCTCTCCAGTCGT	---NA---					-			0	-6.89672	24	2.67544	0	-6.89672	19	2.15066	529.096 up	761.218 up	none	1.438 down
SpodoFrugi_C37741	523	TTTGTTTTCGTTTCGTCTGATTCAGAATTAGTATTTACATCTTTCACTGCAGCCTTCACAAATTTCTTTTTATGTAAATTGTGTACATTGTGTAGATTGTGTAAATTGCGACGAGGTTTGATATTTTGATAGTCGCCATCGCCAATTAATTTATTACTCCCAAACTCTGCTCTTTGTACTTCTGCACTCGTCACTGCTCTGATCTCCTGGATCGCCGGTGGTGGTAGGGGATGATGCTTCTTTTTTCTACGATTTTTCTTGCGTTTCTTTATCTTTTTCTTTCTTTTAGGTTTATGTTTTACTTCTTTTACTACTTCTGTGTCAGGTTCAGGTTCATTCTGAACATTAACTTTTCTTTCTATGCTATTGAACCAGCTTCCCACAGCCTGTGATGNNTGA…	---NA---					-			0	-6.89672	2	-1.70657	0	-6.89672	33	2.15008	528.883 up	36.508 up	none	14.486 up
SpodoFrugi_C23960	381	TAGGAATTTAAGGGTTGTTGTGGGATTGGGAAGATTGGGAACTGGTTAATTGGGTCTCCGATAACCTTACTCATGCAACGCAAGCGTTGTTTTACGTCGGTTTTCTTTGAGACCATGGTATCACTGCGGTCTAGCCGGCCCATTCGTGCCGGAGCATGGCTCTCGTACATTTTAAATACCATACAAATTGAGAACATCCTCTTTACTGATGTTGGTTAAATCTTGTTAACCCCATTGATAAGTATATTTTCGGTATACTTTGGTTTAATGGCTGGCTCGTTGGTCGAGTGGTCTCAAATGCGACTGCCGGCCAAAGGGTCTCATATTTCAATTTTTTTCTTCATTTTACTTTACCATTTTATATATTTTTACCTTACAACA	---NA---					-			0	-6.89672	1	-2.24955	0	-6.89672	24	2.14767	528.000 up	25.057 up	none	21.071 up
SpodoFrugi_C31388	397	TATGGTTTGTGTGAAACGCATGCGAGCAACTCTAGTGGCATCGCCACATCACTATTCCACTTCCCCGCCACTGACCGCTCGACGCTTGCGTAGAAGGTGACGATACAACGAGACCCGCGCCCCATCCACGACACACGCGCCCACAAAGTGTACCGCGAATTTTTAAGTTTTACCATTCAATCNNNNNNNNNNNNNNNNNNNNNNNNNNNNNNNNNNNNNCCTGAGAACAAGCTCTACCATATCGACGTAGAGTCTATCGTCCATTACACACTGTAGTTTAATAGTTGACCTTACAACACTGCACAGCATCATGTGACCTAAGTCTCTTTGTTGAAATAATCAATTGGAAATAATCAGGGTTTCTCCCAAAGCCGGGTAATATTTTATAACTGACCAT	---NA---					-			0	-6.89672	10	1.01303	0	-6.89672	25	2.14722	527.833 up	240.477 up	none	2.194 up
SpodoFrugi_C24862	1017	CAGTTTCATCACTACCGATTAAGTATCTGGTAGCCTGACTGGCTTATTTCATATACAAATGCTTAAAATTATCCACTAATTATGCCATCTGAAACTTAACCAAAATTTGTGAAAAGGGCAGTAATGTAACTAATTTGTTCAAGTGATTCTAATAGGTAGTTTACAACAAGTTTTTCTAGATCATTCATTAAATATTTAAATATTTTGACGTACCGAATACTGAACAGATTTTTCTGTTTACTCAATTACTAAACTAATTAGATTTTCAGGGCGGGGTTATATAGAATCGTGGGGTTGCAAATAAAAGATGATTTCAAAAATATATATGAAGAAGTTTATGGAAATACAACATTTTTTCAAAATCGTCTATAGGCATGCACTCTTATATTACGATGATGG…	---NA---					-			0	-6.89672	75	2.58135	0	-6.89672	62	2.14518	527.090 up	713.158 up	none	1.353 down
SpodoFrugi_C33168	471	GTTAAAATATCATTGATAAGCGTTAAGACATAAACGTTTACTAAAACGATCAACGTTATATTTAAAAAAAAAATCCGAAACAATTTTCAATATCGTGGTCAGTTGAGATGAAACGTATTTACACATTTGCTTACTTAATATTAACAGAAGCGCGCTATTTATTAATTCTAAGGACAATACGAGAATACCCACAATTGAGGAAACATTGTACACAGCTTTGCAACGCAAACGTCATTACAAATTGACGCCTTCGACACAAACGTCATCATCTCAGATGTCAATTGTCAAGTCTGTCACGGGTCACACAGATCTCAACTTTAACACATTGACATAAGAAACGAAGCACGTCAACCAGTGAACAAAAGGCGAATATGACGTCAGTCTTACGTCATACGTATT…	---NA---					-			0	-6.89672	12	1.20848	0	-6.89672	27	2.14416	526.718 up	275.365 up	none	1.912 up
SpodoFrugi_C37602	462	CGCTTTCCCCGGACGTCCACATATTCTGTCTTCTCCTCAGCTTGGGGCAAATCAGCACGGAATACGCTCGCTTCTCCCAACAGACCCTGTAAACCAAACAAATAACATGAATATAAATAGAAACAAATTCTAAAACAACTGCCAAGGTTATATTTATGGCTTCAAGCCAAAAGTAAAATGCATTAGAAATTGTCCTTCTGCCAAAGTATCTTGAACTCTGACACCATTATAAATAAGTAAATGTAAACAAATGAGTCGACAAGCTTTTATGTTTTATCTCAAACCACTTTCTATATCATGGCTATCCGCCAAGAGGCGTTTTCTGAATTCAATACTATTTATCATCTTGATATGTTTAATGGAATGTCTGCCAATAACTTAAATATATTTTTTATGGAA…	hypothetical protein KGM_12267	gi|357610961|gb|EHJ67242.1|hypothetical protein KGM_12267 [Danaus plexippus]	EHJ67242	9.81e-08	64	-			1	-2.73807	3	-0.94269	0	-6.89672	29	2.14259	526.142 up	3.471 up	17.859 down	8.487 up
SpodoFrugi_C17195	351	TTGATATTGGGTAGAGGAAATGGTGGATATTTTTTATGCATTTATTTTTGAGAAATCTGTTGAACATTCCAGAATCGGGCATTTATATGTAAACATTTTTATTGTGTTATCTTTAAAGAAAACAAGCGTGCATGGGTAATAAAGACTCGCTGAGATTGCGTTGTATAAAAATATGTTGTATTTAACTGGGCTGCAGTTAACTCAGTAATAAAGTTGAAAATCATTAATCTCTGTTAGAATCTTAAATACGTACACGATGTCTACATCGCTGGTCGAGTAGTAGTACAAGCGTAAGACCTTGACACAAGACACCCAGACCCGAAGCAAGAATTTGTGGATCACACAAAGAGT	---NA---					-			0	-6.89672	24	2.51263	0	-6.89672	22	2.14046	525.367 up	679.981 up	none	1.294 down
SpodoFrugi_C32469	367	ACTTATACTTAGCGGGTGTCGGTATGTCTACCTAGTATTTAAATAGTATAATAAATTAATCATTAAGTTGTAATTGTTAGTGTAATATATCGTTAAGAAGTGCCTTATTAAGAAGTGCCTTATTACTGAGTGCCAAGCATAAGTTCTCAAGTTTGATATCGGGATCGTACAAAATATAAGTTTTAGAATTATATAGTTTTAATTTCATTCAAATTGAAATAGGTACCTACAATTTTCTTATGTCTGAAATAACAAGAATAATATGTAACTTATATTACTATATTTGTAGTTACCTTAGTTATGTAATTAGGTTTATGTCCGAAAGTCAGGGAAATACATTGGTTGCTTCTCCTAAATACTCACTATG	---NA---					-			0	-6.89672	7	0.61182	0	-6.89672	23	2.14028	525.302 up	182.094 up	none	2.884 up
SpodoFrugi_C28364	292	GTTAGATTTTACAAGAATAAGGTTACAGTGCTGCATGTTTTGCTAATACATATTTCTATAGCATGCAAAAAAAAAAATGTACAAAAATGTATAGCCTAAGCGTGAATTTCATTTTCTCTGCATGAAATCGGAGAGTAATCATTTTGATTACAAAGCCAGTTGTGCCATGGAATAGAAAAGACTAGGGAAATGTCATGCAACACAATTACTACGGGAAACTCTGTCGCCAAACTCACACAAATGAATCGTGAATCATATCATACATTACACTTCAAATAAATAAATATTTTCA	---NA---					-			0	-6.89672	14	1.94163	0	-6.89672	18	2.13452	523.208 up	457.730 up	none	1.143 up
SpodoFrugi_C33680	298	ATTCTGTCTTCAGCATTCAAATCGCTTGTAATTTCTATGGGAACCGAAGGTTTGCTAGTCCTTTCATAATAAGGTTGCGTTATGGGACGCCATGGCTCATTATCAATGACGTGCGGCACAGTAAATAATGTATCTATTTTAGGCAAATCTTTATAATGGTTTTCATTGGTCAGTAAATCGAGTAGAATTTGAGATACGTTACTGGTGGTGGAACTAGGTTGAATTGTAGTCGAAGTTATAGTTGTACTCAAAGTAGAACTTGTAGTGGACGCAATAGGAGCTCGTGTGGTCTTTTCAG	serine protease p54	gi|357618025|gb|EHJ71121.1|serine protease P54 [Danaus plexippus]	EHJ71121	9.76e-24	85	F:serine-type endopeptidase activity; P:proteolysis	serine-type endopeptidase activity GO:0004252, proteolysis GO:0006508	EC:3.4.21.0	0	-6.89672	0	-6.89672	0	-6.89672	18	2.12364	519.277 up	none	none	519.277 up
SpodoFrugi_C37488	1437	ACGTAAAGCAAACTCGTTCTAAGAGTACTGAAGTACTTAATAAACTTGTGAAGTGTTATTATTAAAACTACGACGTCTATTTCTAAAGCTGGTAGCAAGCAAAGCCACAAAGTTAGATGCCGGAGGCGAAGAGGAACAGGAGCTGGATCTAGAAGAAGATAACTACAAGCCGAAGATACAAGACCTCGTGGATCACAACTACTATTTCAGACAGATTCTTCGGCAAGATCTTCGGCACTAAAGCGAACTACTACGTGATGGAAACAGACCTCACTCTAGAAGAATTGGATAGAAGAATCAGGGCCTTCGAGTTGAAGGATATGCCTGGAGAAGGCGAAGCTATAGACGAGGCCAAAGCCCAGGCTGTAGAGGAACAGGCAGAGATACTCGGTGAGGGGG…	radial spokehead-like 1	gi|357620684|gb|EHJ72795.1|putative radial spokehead-like 3 [Danaus plexippus]	EHJ72795	0	89	C:cilium	cilium GO:0005929	-	2	-3.37517	12	-0.57978	0	-6.89672	89	2.12324	519.135 up	6.942 up	11.484 down	6.511 up
SpodoFrugi_C18360	623	TTCGACATCCAAGGGAAGTACATACGGCAGGCTCTGGAGAGAAGTGTCATTGACGCTTGGGCATATAACCCTTTCAAGGGACCCTGGTTACTGCAGGTTTCTGGTCTTCGAGTAACCTACAACGTCTCACTGCCGGAGAATCATCGCATCACCTCTCTAGAGATCGGAGAGAGCAAGGAACCTCTTGATGACAACAAGATATACCATGTCACTGCACCTTTGTACCTCGCCAATGGAGGAGATNNNNNNNNNNNNNNNNNNNNNNNNNNNNNNNNNNNNNNNNNNNNNNNNNNNNNNNNNNNNAGTTGACTGAATTAAACCAAAATAAAAATAAAAAACAAACCAAATCTATAATAAATTAATTGAATATACATCTTACGCATGTGAACCATTCAACAA…	5 -nucleotidase	gi|302025915|gb|ADK90114.1|apyrase [Helicoverpa zea]	ADK90114	5e-30	86	P:nucleotide catabolic process; F:5'-nucleotidase activity; F:metal ion binding; F:nucleotide binding	nucleotide catabolic process GO:0009166, 5'-nucleotidase activity GO:0008253, metal ion binding GO:0046872, nucleotide binding GO:0000166	EC:3.1.3.5	0	-6.89672	34	2.16242	0	-6.89672	38	2.12225	518.777 up	533.424 up	none	1.028 down
SpodoFrugi_C33099	1018	TCAGAAGAAACATCGTTCATATCGAGCGAGCCGTCGCGACCTAAACGCAAGGGGTTAGTGGAAACTATATGATATTAGATAGCACACACACACTAGACAAATACTACGATAAATCGATGTACTTTTAATGTTTTAACTATATCATACCCGAAATTAATTATCAATACTTACTGAAAAGTTATTGGCACACTCAGATTACTCAGATAACTATATTACATATCTTTATTTACTTGCTTTATCAAATTTCTTTTAAATCTTTGACTGCCTATAGAAAGCCTTTGAAGGATGATACCGTTGAAATCCTCTGATAACGTCGGTCATCGGTGACCTCTATGCCGTTCATTATGACGTAACCTTTGGGAAAAATAACATAGTTATTGTTAATTATTATTTTACATA…	---NA---					-			0	-6.89672	24	0.91754	0	-6.89672	63	2.12211	518.728 up	225.075 up	none	2.304 up
SpodoFrugi_C29312	324	AATTTAGAAGTTTGGTGTTAAAAATACCAAGTAGTGACGTCACACGACAGTGTTACCCATTGATAAGGCGGACTCCGATGTTGTCAGAGTATAAAATGGGTAGGTAACAAGTATTTTAGTTGTGTAACTGTCTGTGGTATTGAGTTGTAAGTTAAAATTGAAAATTATAACTGGAATAAAAAAATAAAACTGGGTATAATTGCTGAGACGAAATAACGTTAAAAATTGTATTTGTAAATGGACCAAAAGTCACCCGATAAAGACAAAAGATTCATTTACAAATATAAAAAAAAAGAAATATATGAGAGAGCTTTAAAACAGAAT	---NA---					-			0	-6.89672	7	0.7916	0	-6.89672	20	2.11843	517.407 up	206.261 up	none	2.508 up
SpodoFrugi_C36532	292	TTCAGTAAAATTCAGTAATTTGACCTTATTTAACTTTCTTTACTTCATTAACAAATAAACGATGTCACTTTTGGTCAGCTAAACATAATATCTTCTACGTTTTATTCTATCATATACCATCTTATTAACTACATATTCCGAATGATTTCCTTTGGTATTTCTATTTCTTATTACAAGATTACATTCGTCAAATTACTGAATAATCAGAATTCGGTATTAAACAGTGAAATTTAGTACAATGTAATCTACAGCACTCTACATGGATCGTAATGATGAATTAGTCTTTTCCAAT	---NA---					-			0	-6.89672	9	1.3042	0	-6.89672	18	2.11645	516.698 up	294.255 up	none	1.755 up
SpodoFrugi_C19371	292	AATAGTTAAAAGTTTGGCCAAAAACGATAATAAACAAAAGAAACTTTGGTACTTACAATTTTAGACAATTCAGAAAAGAAAACATTTTATTAAAAAAACAATAGATAGTCAACAGTCATTATTGTCAAATAGAGTATTTAAAATTGGAACGCTAAAAGTTTGACTAACGGAAAATTTGAACACATTGAATTCGATTAGGCAGCGGTAGACGGAGCGGCGGCATCAGCACCGGCGTCGTCAGCGGGAGCACATTCAGCCGAGGGGGTGGCAGAGCACTCTCCCAGGTTGCAGT	---NA---					-			0	-6.89672	183	5.64997	0	-6.89672	18	2.11645	516.698 up	5983.187 up	none	11.579 down
SpodoFrugi_C33334	238	AAGCGTTCATTGCTTTAATGAAGGGGAGTCGATACCATGACACACATTGCTTTGAATACTCGTGCTGCACGTATATATGTGTGCTACATGTACGGGACTTGCGTACGCTGGTCCTGTACTTCTATCAAACTGTCAGCGGGTTTTAAATCACACAGTAGTGGTCAAAATTGACACTAAACACTTCATTAAAGCAACATTCACATATCGGCAATCGAGAGAAACAACGAGACGATGAAAC	---NA---					-			0	-6.89672	3	0.01424	0	-6.89672	14	2.1129	515.426 up	120.339 up	none	4.283 up
SpodoFrugi_C21803	426	GGAAACGCAAGGAGAAGGAGGAAAAAGAAAAACTAGAAGCAGAAAAGAAACAGAAGGAGGAAAAGGAAAAAGCTAAACTGGAAGCTGAAAAGAAACGCAAAGAAGAGGAAGAAAAAGCAAAACAAGAGGCTGAAGTAAAACGCAAAGACGAAGAAAAGAAGCAAAAGAAAGCGGAAAAGAAACGTAAGGATGAAGAAGAGAAATCAAAGTTGGAGGCTGATAAGAAACGTAAAGAAGAAGAAGAAAATTTGAGGCTCGAAACAGAAAAGAAACAAAAGGAAGAAAATAAGAAATTAGAAGACGAAAAGAAACGTAAAGAGGAATTAGAACAAGAGGAAAAACTTAAAGCCAAAACCAAATCTGAAAAACTAGAAAAAGATAAAAGAGCTGCTGAAAAGA…	---NA---					-			0	-6.89672	2	-1.41061	0	-6.89672	26	2.10208	511.577 up	44.821 up	none	11.413 up
SpodoFrugi_C30663	361	TATTGTAAAGTTTACCGAGTTGTGGATACTGCTTGCGTCTTGTGCACGTTTAAATAATAATAAGTAAGAAACTTTTTTTTAAATACGACTTTTGCAATAATGCCACTAAGCAATAAGCAATAGTTATATACATAAAAATCAATTACTGTTCGTTAGTCTGACTAAAACTCGAAAATAGCTAGACCGATTTGGCTAAGTCCAGGGAAGATTAGAAAGTGAGAAAAATATGTTTGAGGTTTGCCGGACCAGGTAGTTAATTATGATATTTTATTAGTTTATTTGCCCTTTATTATATTGGGACTCATAACATAACTAAAAATTAGAGGAGTACATTGTACAGTGGCTTTACAAACCATAATGT	---NA---					-			0	-6.89672	7	0.6356	0	-6.89672	22	2.09993	510.814 up	185.120 up	none	2.759 up
SpodoFrugi_C26249	263	AGACGAGCAGCTCCATGCCGTTGTCGTCTTCCAGCAGCGCCACCAGCTCGCAGTCGGTGCAGATCTTGTTCTTCACGTCACGCATCAGCGGACCCATGCCCGGTTCCAGGGAGGAGTATGGGTTGCCTAACATGCGACCCTGTAAGAAGTCTTCCTGCTGCGGGTCTTTCTCCAACGTTAAGAAGAACTCCCCGACGTCGTTCTCCTCGGGGTAGATGATGGAACAGAGTCTCTCGAATATGAACACCGGCGTGCGGTAGTCG	e3 ubiquitin-protein ligase ubr4	gi|512917049|ref|XP_004928791.1|PREDICTED: protein purity of essence-like [Bombyx mori]	XP_004928791	4.3e-54	100	F:ubiquitin-protein ligase activity; C:intracellular; P:protein ubiquitination; F:zinc ion binding	ubiquitin-protein ligase activity GO:0004842, intracellular GO:0005622, protein ubiquitination GO:0016567, zinc ion binding GO:0008270	EC:6.3.2.19	0	-6.89672	3	-0.12986	0	-6.89672	16	2.09744	509.931 up	108.900 up	none	4.682 up
SpodoFrugi_C9323	461	CCTGTTGTGATTTGAAACTAGTCGAGCTCTCAGTTAATTCACGTGAGTAAAATTGTTATACTCAATTCACATTATAGATGTAGATTAACGATGTTTTGTATATGTTGTCTTACTATTTATAAAGTAAGCGACAACTACGCCAGACCCGGNNNNNNNNNNNNNNNNNNNNNNNNNNNNTCGTCCGGTTTGTGCGAGGTGGCGCGCACCTCGGCCACGATGACGTCACAGTCCAGCCCGCGGTTTAAGTTCTCCGGACTGCCTTTCATACCAACCAAGCAGTGCTCCTTGCCGTGGTTGAGCCAGTGCCCAGTACGCCCGGTCCGTATGATCCGCTGTAGTTGGTTAGTCTTCACCCATATCAGCTCGTCTACTCGCTCGTAGCCCCATAGCTTAAGGCAC…	n6-adenosine-methyltransferase ime4	gi|498997995|ref|XP_004533739.1|PREDICTED: probable N6-adenosine-methyltransferase MT-A70-like protein-like [Ceratitis capitata]	XP_004533739	2.89e-60	89	P:RNA methylation; P:regulation of Notch signaling pathway; F:mRNA (2'-O-methyladenosine-N6-)-methyltransferase activity; P:regulation of gene silencing; P:germarium-derived female germ-line cyst encapsulation; C:nucleus; P:RNA processing	RNA methylation GO:0001510, regulation of Notch signaling pathway GO:0008593, mRNA (2'-O-methyladenosine-N6-)-methyltransferase activity GO:0016422, regulation of gene silencing GO:0060968, germarium-derived female germ-line cyst encapsulation GO:0030708, nucleus GO:0005634, RNA processing GO:0006396	EC:2.1.1.62	0	-6.89672	17	1.56294	0	-6.89672	28	2.09509	509.101 up	352.056 up	none	1.446 up
SpodoFrugi_C21217	524	ATAGAGGCCATTCAGAAAGGAGCTCAGATAGCAGTCTGCACTCCTGGCCGGCTGGGAGACTTGCTCGCTGAGAGGAAACAGCTAAACCTTGCTGGGAGGTTGAAAGAGATGGATATCCTTGTCCTCGACGAAGCAGACCGGCTTCTGGACTTAGGTTTCAGTCAGACACTTACAACTATACTTCAATACTTACCAAGGCAGCGACGAACAGGTTTATTTTCAGCCACACAGACTAAAGAACTACAAGACCTAGTCAGAGCAGGACTACGGAACCCAGTAGTAGTCAGTGTGAAAGAGAAGTCTACGATCAGCACGCCAATTCTTCTAGAAAATTATTTTGTCATAGTGGAACCTGAGGACAAGTTCCTTTTTCTTCTAAACTTTATAAGGAACAGGAAA…	probable atp-dependent rna helicase ddx55 homolog	gi|512918342|ref|XP_004929110.1|PREDICTED: probable ATP-dependent RNA helicase DDX55 homolog [Bombyx mori]	XP_004929110	5.09e-103	94	F:RNA binding; F:ATP-dependent RNA helicase activity; P:ATP catabolic process; F:ATP binding	RNA binding GO:0003723, ATP-dependent RNA helicase activity GO:0004004, ATP catabolic process GO:0006200, ATP binding GO:0005524	-	0	-6.89672	20	1.68619	0	-6.89672	30	2.09446	508.881 up	383.455 up	none	1.327 up
SpodoFrugi_C37696	414	ATAAAATAATATAATAGCTTAAAACCCACTCAATAATGGGATGCATTATTGAATCAGTCACACAGTTGCAGTAAAGCCTCGTGTTCATGGTGAACGTTTGTTTTGTTTAGCAACAGTTGATCAACTTTGTTGATGAAGGGCGAGAATGCTGCTGAAATCAATATGGGTTGTCCACACACGCCAGTCTGCGTTAAAATGTTGCCCGAGGAAGTAGTGTTCTTGTGTTTAACCTAACAATGAAATAATATTGAAATGCAACGTTCTTTTCTATCCTTTATAGAATCCCATAGTAACGCTATAGATTGAAATAATTCTATTAATTGCTACTCCACACTACCCACCATGTTTAAAAACAGTAGCAAACACGATATATGTCAACATTTGTTGATACACTGATGT…	---NA---					-			0	-6.89672	11	1.09004	0	-6.89672	25	2.08672	506.159 up	253.662 up	none	1.995 up
SpodoFrugi_C37580	348	CCCAGACTCTCAACAACAAGAACCACAAAAACATCCAACAGTTTCTGAAATCATACAAGCTGCTGCACCAGGTGTTCTCCAATCAAATAGTAGATTTCCAAAATCAAGCGAACACTTAAATTTTTCAAATGAAAATAATGAAGCATTTGAAAATGTTGAAGCGTCAAATACCACTAACGTCCCCGATGGAACTTACAGAGTGTCTTACCATGTTACCGGTAGTGTGAGCAGTAAACGAGCAAATAAAACCCAGACTCTTCCTGCCTACGAACTGGCTTTAGAACCGGACGTTGTTTTAGAAATACCAATAAATCAAACAAATCCCCTGACGATTGACAAATTAAAGCA	serine protease p54	gi|357618025|gb|EHJ71121.1|serine protease P54 [Danaus plexippus]	EHJ71121	4.13e-23	76	F:serine-type endopeptidase activity; P:proteolysis	serine-type endopeptidase activity GO:0004252, proteolysis GO:0006508	EC:3.4.21.0	2	-1.32927	1	-2.11884	0	-6.89672	21	2.08573	505.810 up	1.728 down	47.421 down	18.437 up
SpodoFrugi_C22026	382	AACCAATTGACGACAAGAAATCTGCAATATTTTACCTACATGCAAAAATAATGTTAAATATTTTTCCACAAAGTATACAAACATTGTAGATCAATACTGAAAAAAGATTTTATTTTTTGTTGATGTCACAAGTAACATTATATTAATGCTGGCTGGTGTAATAATATTCCAAGTTGTCCTAATAGTTGTTTGAAAACTGTATTTAGTCATTTACATTTATTTTATCCTGTATTATAATAAAATAGTTGAATTGTTATTGTTACTAAACAAAAAAAGCTTGTAATAGATCTAGGTCAAAATGTATGTTATCTAATAGGTGGTTCTAAACCCAGGGGTATCTAGTTTAAACCGGATATTTCTTAAGTGTAATCAGTGTTCATTA	---NA---					-			1	-2.46375	23	2.27023	0	-6.89672	23	2.08249	504.675 up	26.611 up	21.600 down	1.138 down
SpodoFrugi_C7252	299	AATGACATTGTGTGCCGGTGTCATATAATTGTGATCAAGATGGATCTACGCGTTATGAGCAAGATAGTCAGTAGCCACCGAAATGCCTGTAAAATCTAATTTTGAAAATATTATCTTGCATGTGGGTTTAATCGGTTAGATAATTTACACGATTTTATCACCACATCTCTATTGAAACTTCTATTCAAATACCAAACGGCATTACGATACCCATCAATGTAAAACGACTATAGGAGCCTTTAGAGTACAATGGTACCGGAGCACCATCTCAAGGCATTGTAAGCGCACAATATATCACG	---NA---					-			0	-6.89672	13	1.80054	0	-6.89672	18	2.08228	504.602 up	415.084 up	none	1.215 up
SpodoFrugi_C36279	299	CTATTCTGGAACATTTTTGTAGCCGTCTACCCAGAAACGTTGGAGTATTTGGACGGTGCAGCTGTGCACTACTACATGAGCGACTACGTCCCGGCTGCGATACTGTCGCAAGCTATGAAAGACTATCCGGGAAAGTTCGTGATAGCCACGGAAATCAGTGCAGGTGCTCTGCCCAGTGACACCATCACAGTGGACATAGGATCTTGGAGCAGAGCCCAGCTGTATGTTAATGATATCATGCAGAATTTTGGTAACGATGTGATAGGATGGTTAGATTGGAACATGTGTTTGAACACAGA	o-glycosyl hydrolase family 30 protein	gi|357618134|gb|EHJ71228.1|hypothetical protein KGM_08615 [Danaus plexippus]	EHJ71228	7.58e-25	68	P:carbohydrate metabolic process; F:cation binding; C:lysosome; F:glucosylceramidase activity; P:lysosome organization; P:glycosphingolipid metabolic process	carbohydrate metabolic process GO:0005975, cation binding GO:0043169, lysosome GO:0005764, glucosylceramidase activity GO:0004348, lysosome organization GO:0007040, glycosphingolipid metabolic process GO:0006687	EC:3.2.1.45	0	-6.89672	6	0.68506	0	-6.89672	18	2.08228	504.602 up	191.577 up	none	2.633 up
SpodoFrugi_C35636	350	GTAGTCCGTCAGCTGTTGGACCGAGGGTTGGACGAGCACCACAGGGACAACTCGGGGTGGACTCCGCTACATTATGCCGCTTTTGAAGGTCACATAGAAGTATGCGAAGCCCTATTAGAGGCTGGTGCGAAGGTGGACGAGGCAGACAACGATGGCAAGGGTCCATTAATGCTGGCGGCACAGGAGGGCCACACCCGTCTCGTGGAGATCCTGGTGGACAACTGGGACGCCCGGGTCGAGCAGCGGGCGCATGATGGGAAGACTGCTTTCAGACTGGCGGCGCTGGAGGGTCACGAGTCGACGGTGGAGGCGCTGTACGTGCGGGGCGCGGACGTGGACGCGCTGGACGC	ankyrin repeat domain-containing protein 50	gi|478257497|gb|ENN77653.1|hypothetical protein YQE_05947, partial [Dendroctonus ponderosae]	ENN77653	6.64e-49	81	F:2-alkenal reductase [NAD(P)] activity; P:oxidation-reduction process	2-alkenal reductase activity GO:0032440, oxidation-reduction process GO:0055114	EC:1.3.1.74	0	-6.89672	5	0.19482	0	-6.89672	21	2.07746	502.920 up	136.384 up	none	3.687 up
SpodoFrugi_C28281	500	TCTGTCTTGTCTGACCTCTCTGAGCGGTCTGAACGATGCTTGTCAGAATCCTTGTGCCTGTGGTTCTTGTCAGGTTTATCTGTCCTCTCAGACTTTGTTTCGATTTTGTCAGATTTTGATTCCGGTTTCTCAGTTTTGATTTCTGTTTTCTCTGGTCTAGTTTTGTCCTTGTCTGGGGTTTCATGCTTGATTTCAGATTTCTCTATCCTCTGCTCAATTTTGTCTGGTTTGTCTAATTTGTCAGGTTTCTGATCCACCTTGTCAGATTTCTCNNNNNNNNNNNNNNNNNNNNNNNNNNNNNNNNNNNNNNNNNNNNNNNNNNNNNNNNNNNNNNNNNNNNNNNNNNNNNNNNNNGATTCTGTTTTATCGACTTTCGGCTCTGATTTGTCAGATTTGGCT…	---NA---					-			0	-6.89672	5	-0.31976	0	-6.89672	30	2.07746	502.920 up	95.469 up	none	5.267 up
SpodoFrugi_C20202	322	TTCTACAAGACGTGCTGACTACCGAAATGATCTTCGAGAATTATCTTATGAGGTTGAGAAACATCCCACTCGAAGATGGGGAAGAAGATTCCTTCAGCATCGTGATGGCTGCACCAACTGCCGGTGGAGATCAGAACGCTACAGAAAACATCTTATCTCCCGCTTTGCAAACTCAACGTGACGTAGCCTCTATTCTGCAACCCCTGTTCTTCGGCGACGGTTTGGTCGTCAAATGTTTGGAACGCGCCGTCAGCCTCGACCATATCATGGACTTCACACGCCATAGAGCGCTGTCTTCCCTGCATTCTATGCTTAACCGTGG	dynein heavy chain	gi|512920980|ref|XP_004929769.1|PREDICTED: dynein heavy chain, cytoplasmic-like [Bombyx mori]	XP_004929769	3.33e-59	96	F:microtubule motor activity; C:dynein complex; P:ATP catabolic process; F:ATP binding; P:microtubule-based movement; F:ATPase activity; C:microtubule	microtubule motor activity GO:0003777, dynein complex GO:0030286, ATP catabolic process GO:0006200, ATP binding GO:0005524, microtubule-based movement GO:0007018, ATPase activity GO:0016887, microtubule GO:0005874	EC:3.6.1.3	0	-6.89672	9	1.25137	0	-6.89672	19	2.0752	502.131 up	283.674 up	none	1.770 up
SpodoFrugi_C13553	351	ATTTCTTTGTAATTTATGTAACAGCAGCGGCAGTTGTGGATGGAGCAGTATGGCGTCCCTATACATCGGCCATAGTGCTCCGGTATACAACTGCTGCTGAATATTAAGACTATTATGTCCTAGTGATTCCTTTGTGGTTCTCTAATTAGTTACAATTTAAATTAGTGCAATTTTGTAATTGCGTGCAATACGTGTTGGTGATGCGCGCCGACTGGCCTCTACCATTGATTGTGATGTATATTTGTAGCGCGCCGCCACGTGGCGGCCGGTGTCACGGCCGGTCGGTCCGCGACGCGAATGCAGCAAAGGAGATCTATCGATAACAATACACGATCTCTTTGCATTTACTTT	---NA---					-			0	-6.89672	22	2.3282	0	-6.89672	21	2.07334	501.487 up	598.383 up	none	1.193 down
SpodoFrugi_C5074	403	AAACATCGGAAATAAATCTTAAATATCGGAACTACGCACTCGCTCCCTGTCTCGCTAACTCGTTTCTAGTTCTAGCTCTACTCGTTACTCGTTCATCGTTGCCGGTGGGACAACTGCCTAAGTGCAGATGTTGGCATTCTTTATAATTGAAACTTCATTTTATTAATGGTTAACTGGATTTAACTCCGATCTTAACAACTTCACTGTCCCTATACAATACAAATTACCACTACCCCACGACCATCGGGTATTCTTTTTTGACCTGATACCAAAGATACAAAAATTTGCGAAATTTTATTTTGTTATCATGTAGGTTAGGTTTTTTGTAATACGTTCACGTAATTATAATTATAATATTACTTCACGCTCATAACAAAAGTATGTGTCTAAGTTGTATAA…	---NA---					-			0	-6.89672	12	1.25443	0	-6.89672	23	2.06668	499.176 up	284.276 up	none	1.755 up
SpodoFrugi_C20537	471	ACCGTTTGTCAGTGGTGTCTAAATAATCATAGAAAGAAATCACCAAATTTTATACAATACTAGCTAAAGGCTTAGTACGAGTTTGTTCTACGTTTGATGAGATCGAAATAAGAGCGCGTTCGGCGTTCCGATTGGCCGGCGTGAATGAACCAACCAATCAGTACTCTACCCTTAGTACAAGTTGGCTTTACTTTGAACTAAAACGAAATGAGAGCGCGTTCGCCGCAATCAGAACGCTGAATGCGCTCTCGTTTCGATTATTTTAAACGTAAAGCAAACTCGTACTAATGGTACTGATGGGTTGGTTTATTTGCGCCGGCCAGTCGGAGCGTTGAACGCGGTCTCGTTACTTTTTAGTTCAACGTAAGCCACACTCGTACTAAGCTCTCTCATGCCCGC…	---NA---					-			0	-6.89672	3	-0.97052	0	-6.89672	28	2.06413	498.292 up	60.808 up	none	8.194 up
SpodoFrugi_C28204	286	CACTTAGGGCACGAATAAAACGTAAATGTCAATATTTCCCGCCATTTTCTTAACTTTCTGAAATGATTACAAAATTGGCAATCCTATATAAACTTCATGATTATTCTCATTTGTAAAATAATTTACAGTAAATCGACTAAATGTGGAAGTTGAAAAAAATAAGATGTTCAGTGGAAATGGAACATGAAATCTCCTTTTTAGTTCTGTACTGTAATGTTTTAAATAGTAATACCTAAATCATGATTTTTGTATCTTTTGTGTATTTTCGTGCAGTTAGTCGTGTTGT	---NA---					-			0	-6.89672	14	1.97158	0	-6.89672	17	2.06395	498.230 up	467.332 up	none	1.066 up
SpodoFrugi_C28676	472	ACGCCGACGCCGTTTTCAATACACTCCCGCATGAGGGCCATGCAGAGCAGGTGAGGGTCGCCGACTCCATCGCCGGGTATCCAGAGCCCGCCCAACACGTCCTCCACGTTGAGAAGTGGCCAAAGCTCCTGACATTTCTTTGGTGTGACCAACTCGCATGGTATTCCCCACGAAACTGATTGGCTTTTCATTCTACGGTAGACAGTCATTCGGTCCCTGGTCCTCGCCAGGAGTAAGGATCCGCATTGTTTCCACCCCGTTGGCCTGCCCTTAGCCTCTAGATCTTGAAGGAGCCTGATGGAGGACTGAGTCAGCCGAACTTGCGCTAGAGTTGGTTTAAAAGCACCGACGAGACCTGACGCGTGCCATCGGCTGCCGGTGCCGACCTTCTCCTTTTCG…	pyruvate dehydrogenase phosphatase regulatory mitochondrial-like	gi|512933521|ref|XP_004932811.1|PREDICTED: pyruvate dehydrogenase phosphatase regulatory subunit, mitochondrial-like isoform X1 [Bombyx mori]	XP_004932811	2.39e-88	94	C:cytoplasm; P:glycine catabolic process; F:oxidoreductase activity; F:aminomethyltransferase activity; P:oxidation-reduction process; P:L-serine metabolic process; P:threonine metabolic process	cytoplasm GO:0005737, glycine catabolic process GO:0006546, oxidoreductase activity GO:0016491, aminomethyltransferase activity GO:0004047, oxidation-reduction process GO:0055114, L-serine metabolic process GO:0006563, threonine metabolic process GO:0006566	EC:2.1.2.10	0	-6.89672	23	1.96502	0	-6.89672	28	2.06107	497.237 up	465.211 up	none	1.068 up
SpodoFrugi_C14687	365	AAATGACTGCCTACAAGTAACTGCGATTATTAAAACCGATGGCCGATCAATGAGAGTGTGTATAAAGACATACCTAAGTACAATTTCGACCAGAATCTTCAAAATAACAGTCAAAAGCTTAACAGTCCAGATATCTTGGATTAAGATCGGTTATTATAAGCCGTTAGTATCTAAGTAAGTATACGCACCTATGCCTAAAAATGTCCACGTAGATGTCTTAAATAGACCGTAGCTATTAGATACCGAATCCAATAGGTGCATGGTTTGCCCAGCTGGTAAATAACACGCGTTGAATTGTTAGGTATGTATTTATAACAATATCTTCAGTAGCTCCAGAAGAGAAGACAATTGCACGTAGGTCTTTT	---NA---					-			0	-6.89672	15	1.71924	0	-6.89672	21	2.05852	496.361 up	392.340 up	none	1.265 up
SpodoFrugi_C25245	932	TTCTGGAACATTTTAAAACAAATTAAATAATACAGAATCCAATTTAAATTAAAAATACAGTAAGATTTTTAACAATAGTGCAAAAGCCTAATGTAGTCGTCCACAGGCCCGCATCGTACGCATCGCACGCAACTGATTTTAGTTTGTGTCGTATAAAAACTCACATAACTACGTCCACTGATCCGCATGGTACAGACGCAGTAAATCCGTTTCAAGCAATCCGTCCGATGCGTGCGATGCGGACAATTAAGACGAATGAAAAAACGAAATCAGTTTTGTTTTATTTGTATACAGGTAAAGAAACAGTATCCATGCGACGGTCTATAAGTTTCTAATTTTTGTCTATCATGTAGGTATTTTGTAATAAAGTCAGTATGGTCCGTCTGTTTAACTAGTTCT…	---NA---					-			0	-6.89672	36	1.62984	0	-6.89672	55	2.05353	494.645 up	368.766 up	none	1.341 up
SpodoFrugi_C37737	1052	CTGTTTTCCTTACGAAAATTTTACCATTTCTTATCCATACGTACTTGTAATCCTTTTCCTTTGCCTTAATCCTGCATGCTGCGTAAAGAGCTTTGTAGGTTGGACATAAATGTTCAGCTATGTACACAGGTGTCTTGTGGCCGATGCATCCCAGGTTTTCAGCGTTTAGCTTTTCTTTGGAGTTCTTATTGTATTTTATTGTTGAGGCTAAGATTTGATCCCGTAACCTTGGCGAAGATAGTTGTACAACAATCGACCGAGGACGGGTGTTAGATGGATTAGCTTTAGCCACACGGGTACAATGTAGGATGTCTTTTTCTTCTATTTTACAGTTCACAACTTGTCCGATTTTGGTAACAATTTCATAGATATTTTCGGTCTTCTTTTCAGGAACGCATT…	protein	gi|357615815|gb|EHJ69846.1|hypothetical protein KGM_20467 [Danaus plexippus]	EHJ69846	3.26e-49	64	-			0	-6.89672	23	0.80874	0	-6.89672	62	2.05163	493.996 up	208.725 up	none	2.366 up
SpodoFrugi_C37597	1393	GTTTCACTTGTCTATACGTTACCTACACAACAGTGGCGACGAGTTTACCCACAATCATAGAAAAATTTCGTAAAATATTTTTTTATCGAAAATGGCACAGTCATTTTGTGGAATTTTAACAACTTTCGATCACAATGTCAATGACTGGAAGACATACAAAGGTCGAGTAACGCAGTGGTTCATCGCAAATAACATCGACGCGAAAAGTGATGCGGCGGGAACCAGGAGACGAGCCATACTACTCAGCGCACTCAACGATGGTACCTACAAGTTAGCAACGGACTTAGCCCTACCCAGAGACGTGCAAGAAGTGCCATATGACGATCTGCTGGCGTTGTTGGATGGCCATTTCACTCCAAAACGTTGCGGGTTCAGCGAGCGGCACAAGTTTTACGCAGC…	reverse transcriptase	gi|57506568|dbj|BAD86655.1|reverse transcriptase [Bombyx mori]	BAD86655	2.92e-172	74	F:RNA-directed DNA polymerase activity; P:RNA-dependent DNA replication; F:RNA binding; F:zinc ion binding; P:DNA integration	RNA-directed DNA polymerase activity GO:0003964, RNA-dependent DNA replication GO:0006278, RNA binding GO:0003723, zinc ion binding GO:0008270, DNA integration GO:0015074	EC:2.7.7.49	2	-3.33031	34	0.96758	0	-6.89672	82	2.04993	493.412 up	19.669 up	11.846 down	2.117 up
SpodoFrugi_C17701	409	CTGCCTATGACTGAGTCTTTATCTGAATTAGGCTTTTGAACTGGTTCATCTTTTACTAGGTCAGGGTCGCTAAGCGATTCAGAAACTAATTGATTTAGAATTTGAGCCTTATTGCCTTCGTTATAAAGTTGATCATCCCTTGACGCTCGACGAGGAAAGATGTAATTCAACGGAGCGGTATTAATATCTGTTTTAGTACTTTCATATTCTACGTCCAAATCAGCGTCTAAATCATCCTCTGCCTCAGCAATTTCAACTTTATCATCGTCTGTATTAANNNNNNNNNNNNNNNNCACAAGTACTTTATTAGCCTCAACTTGGTCCTCCCAAGCTTTCAAATCAAGTTTACCAGGCTTAGGATTCTCAACCTTAATGTCATCAGTTTTAAAGGTGATAATC…	---NA---					-			0	-6.89672	16	1.64814	0	-6.89672	24	2.04536	491.853 up	373.474 up	none	1.316 up
SpodoFrugi_C36517	291	AGATTATTCTTGTTTTATTATACTTAGAGAAGTGTGATGTAGTGTCAACTTTATTTATAGAAAGGGATTTTGCGGTTACTAGGGGACTTAGTGCGAGTTTATTTTACGTTAACGAGATCGAAATAAGAGCGCGTTCGACGCTGGGATTGGTTGGTTCATTCGAGTCGGCCAATCAGAGCGCCGAACGCGGTATTGCTTCGTTTTCCTTCAACGAATAGCAAACTCGTATTAAGAATACTGATGATGTTAAGATCTCTAGTGGCGCAATAACCTTCATTTTAATCGTAAAGT	---NA---					-			0	-6.89672	8	1.13922	0	-6.89672	17	2.03894	489.670 up	262.458 up	none	1.865 up
SpodoFrugi_C22999	555	TAGTATGAATGTTACCGTCACTGAAGTTTCTTTGGTTGCTAGCTCATGTACTGAATGTGTACAATAGAACTGGGAAAGTATATTAAGAGCTATTAGCGCCCATGCTGCAAATGGCAGGATTGATGCAGTACTTAGCAGTTGAGGTGTAAGTGTCAAGAACACAGGTAATGGAATTGCATGGGTGTAAAACAGCATCTCATTAGGATGTTTTCCATATCTAGAATACAGTCTCTCTTGCTGTAAACCTGTGAAAGCACCAGTTATCAGTGTGGCCAAGAGTATGGTGACTCCTATGCACCAATACAGGAAGGTGCCCTTGTTCTCCTCGTCCGTAGGAGCACCGCCATACATGGCCAGGGCCACTCCAGCACTAATTAGTATAGAACCAATGGCATTGTT…	udp-xylose and udp-n-acetylglucosamine transporter-like isoform x3	gi|512916486|ref|XP_004928652.1|PREDICTED: UDP-xylose and UDP-N-acetylglucosamine transporter-like isoform X3 [Bombyx mori]	XP_004928652	6e-88	86	C:membrane; P:single-organism transport	membrane GO:0016020, GO:0044765	-	0	-6.89672	39	2.5097	0	-6.89672	30	2.03836	489.471 up	678.601 up	none	1.386 down
SpodoFrugi_C29503	343	TTGACTCAATTAATTTTATCCGACGACTGGTCTGGTGTAAAAATTATGACTAAAAAATCTTTATAAATTTTCTTATATATGCTGTGGACACTACAAAACACCAAAATCGGACGTAAACAGCTCTTCATCATATAATATTGTATGTAAATGTCTGCACCCTTAGTACAAGTTTGCTTTACGTATATGAAGGCGAAACGGGAGCGCGTTCGACTCTCTGATAGGCCGGCTCTAATGAACAAACCAAATCGAGCGCCAAACGTCATCTCGCCGATCTCTTTAAACTGTAAATTAAACACGTACTAAGCCTTCTGAATTAGAGACCGGGTAAAAATAAAAATTGAGA	---NA---					-			0	-6.89672	3	-0.513	0	-6.89672	20	2.03622	488.746 up	83.500 up	none	5.853 up
SpodoFrugi_C37772	361	TATAATATTAAGGATTCCTAACGTCATTTTCTAATAAACTTAACTTTTCCGATTTCCTGACTGCCTGATATGTAGTATTTTTTAAGACAAAAATACACTAGGTAACTTATTGGATTCTGAAATCTTTAGATGTTTATCGTCTCTAGATGAATTTTATGGGTTTTATTTTTTATACTTCCAGACTGCATTTACTAAAGTTGCATTTTCGTACTTAGATCTATATTATGAAATAGTATGAAATGTGTAATACATACATCGGCAAATTTAAAGGAATTTTGACTAATGGATTAAGAAACACGTGTCGATATTATATCTCTCTATATCATTTTTGTGTTTCTTTAATTTTGGCGGTGTGTGTAGT	---NA---					-			0	-6.89672	2	-1.17176	0	-6.89672	21	2.03282	487.595 up	52.891 up	none	9.218 up
SpodoFrugi_C8594	254	AAATTGCACGCTCCCTCGACCACAACATCGTCGCCAGCTCAGGATTCTCTTGACCCCACCAAAATTACCTACAACAACAAGAGCAAGAAGCGCTTCAACAATGCTCCAGTGACCAGGGAAGTGGCCAACGATGAAGCACCAGCTCCACCCAAGCCAAGCAGAGGTCGCTTTGGAAGACCAGCCACAAGGTCCGTCCAGGAAGAAGAAGAGCCACAAGTAGATGCTGCGCCCAAAGTAGTGCCCGGCAGGACGTT	myristoylated alanine-rich c-kinase substrate-like isoform x2	gi|357603448|gb|EHJ63777.1|hypothetical protein KGM_14028 [Danaus plexippus]	EHJ63777	7.54e-12	62	-			1	-1.87501	6	0.92038	0	-6.89672	12	2.03219	487.384 up	6.942 up	32.485 down	2.161 up
SpodoFrugi_C17688	421	GAAATATTCACTGTTACAACATTATTATATTGTTACTAAATAAGATTGTATAAAGAATACTCATTCATTCCATCTTGTAGGAACACATTATAGACAGTTTTAAATATATATTATAGACATCATGCTATGTAGGAGAGTGGGAAGAAATGTATTACATTGACAAATGTATGGCATTGTGTATTTGCTTATAAATATGTCAAAAAGTAGGAACTATCTATGTATAAAAGGCAGTAGGTATTATGTTACTTGGGATTATTTATCTCGATCTTCTCGTTCAGTGATTCCAGTAATCTACCTATCGCTTTATAAAGAAGTTAATTATTAAATTATTCCCAAAATGGAGATGTTTATTTAATATTCGAGTTCTCTTTTTGACAAGCAATGTTAAAGTATGTATTG…	---NA---					-			2	-1.46357	26	2.47052	0	-6.89672	22	2.02714	485.680 up	15.285 up	43.205 down	1.359 down
SpodoFrugi_C33730	397	TTTACATAGCTAGTATACTCCGGATGGAAGCAAGCTCCTTCATGCAGCGTGCAGCCCTTGTATATGAAGGACGGGTCCTGGTCATCGTCATCTTGCACCGTCACGGTTAACGTGGTAGTGCTGGACAGACGTTTCTTTGTGTCACGNNNNNNNNNNNNNNNNNNNNNNNNNNNNNNNNNNNNNNNNNNNNNNNNNNNNNNNNNNNNNNNNNNNNNNNNNNNNNNNNNNNNNNNNNNNNNNNNNNNNNNNNNNNNNNNNNNNNNNNNNNNNNNNNNTTATCTCCTGGTATTATGAAGTATTCTGATAGACCATTGACGCCCGCATCGAGGTCTACAGCTTTGATCCCGTCGAATATTGTTGTCCCGATTGGAACCAGCTCAGAGACACTAGCCTCATA	protocadherin fat 3-like	gi|357620011|gb|EHJ72353.1|putative cadherin [Danaus plexippus]	EHJ72353	3.23e-18	89	C:integral to membrane; P:homophilic cell adhesion; F:calcium ion binding; P:oxidation-reduction process; F:alcohol dehydrogenase (NAD) activity; C:plasma membrane	integral to membrane GO:0016021, homophilic cell adhesion GO:0007156, calcium ion binding GO:0005509, oxidation-reduction process GO:0055114, alcohol dehydrogenase (NAD) activity GO:0004022, plasma membrane GO:0005886	EC:1.1.1.1	3	-0.93436	4	-0.3089	0	-6.89672	23	2.02692	485.607 up	1.542 up	62.352 down	5.048 up
[truncated: 37,374 more rows]

## Sheet: RPKM>1
Name	Seq. Length	Sequence from SpodoFrugi_de novo assembly_Contig sequences.fasta	Seq. Description	Hit desc.	Hit ACC	E-Value	Similarity	GOs	GO Accession	Enzyme Codes	Sfru-M-Pinto - total_raw_count	Sfru-M-Pinto - total RPKM	Sfru-R-Pinto - total_raw_count	Sfru-R-Pinto - total RPKM	Sfru-M-Maize - total_raw_count	Sfru-M-Maize - total RPKM	Sfru-R-Maize - total_raw_count	Sfru-R-Maize - total RPKM	Sfru-M-Maize vs Sfru-R-Maize	Sfru-M-Pinto vs Sfru-R-Pinto	Sfru-M-Pinto vs Sfru-M-Maize	Sfru-R-Pinto vs Sfru-R-Maize
[truncated: 30,874 more rows]
